# Supplementary material for: Lockdown and psychological stress in Wuhan, China
Source: PLoS One. 2023 Apr 7;18(4):e0274696. doi: 10.1371/journal.pone.0274696 (PMC10081786; doi:10.1371/journal.pone.0274696)
Supplement: S1 Dataset — (ZIP) [file pone.0274696.s001.zip]

Archive with 2 entries (2 files):
- Data.csv
- Variable assignment.doc
