# Supplementary material for: Lockdown and psychological stress in Wuhan, China
Source: PLoS One. 2023 Apr 7;18(4):e0274696. doi: 10.1371/journal.pone.0274696 (PMC10081786; doi:10.1371/journal.pone.0274696)
Supplement: S1 Dataset — (ZIP) [file pone.0274696.s001.zip › Data.csv]

number	submit	time	source	source_detail	IP	province_IP	city_IP	infected1	infected2	infected3	infected4	infected5	frequency	measure1	measure2	measure3	measure4	measure5	measure6	measure7	measure8	measure9	work_strength	infection_risk	health_condition	protection1	protection2	protection3	protection4	protection5	protection6	protection7	protection8	influence1	influence2	influence3	influence4	influence5	influence6	influence7	influence8	influence9	influence10	influence_strength	pathway1	pathway2	pathway3	pathway4	pathway5
1	2020/2/20 14:55	182	Î¢ÐÅ		119.103.12.164	ºþ±±	Îäºº	0	0	0	1	0	4	1	1	1	1	0	0	0	1	0	2	2	2	1	1	1	1	1	1	1	0	1	1	1	1	0	1	1	0	0	0	2	1	1	1	0	1
2	2020/2/20 15:01	188	Î¢ÐÅ		117.136.125.88	½­Î÷	¸ÓÖÝ	0	0	0	1	0	4	1	0	1	1	1	1	0	0	0	2	2	2	1	1	1	1	1	1	1	0	1	1	1	1	0	0	0	1	0	0	4	1	1	1	0	1
3	2020/2/20 21:11	268	Î¢ÐÅ		99.246.64.85	¹úÍâ	¼ÓÄÃ´ó	0	1	1	1	0	2	1	1	1	0	1	1	0	0	0	2	2	2	1	1	1	1	1	1	0	0	1	1	1	0	0	1	0	0	0	0	2	0	1	1	0	1
4	2020/2/20 21:23	311	Î¢ÐÅ		183.95.251.90	ºþ±±	Îäºº	0	0	1	0	0	4	1	1	1	1	1	1	1	1	0	1	3	3	1	1	1	1	1	1	1	0	1	1	1	1	1	1	1	0	0	0	4	1	1	1	0	1
6	2020/2/20 21:25	258	Î¢ÐÅ		27.17.90.153	ºþ±±	Îäºº	0	0	0	0	1	2	1	1	1	1	1	1	0	0	0	2	1	1	1	1	1	1	1	1	1	0	1	1	1	1	1	1	0	1	0	0	2	1	1	1	1	1
8	2020/2/20 21:27	195	Î¢ÐÅ		223.106.9.231	½­ËÕ	ËÕÖÝ	0	0	0	0	1	2	1	1	1	1	1	1	0	0	0	1	2	1	1	1	1	1	1	1	1	0	1	1	1	1	1	1	1	1	0	0	2	1	1	1	1	1
9	2020/2/20 21:30	433	Î¢ÐÅ		124.78.25.197	ÉÏº£	ÉÏº£	0	0	0	0	1	2	1	1	1	1	1	1	1	1	0	1	2	1	1	1	1	1	1	1	1	0	1	1	1	1	0	1	1	1	0	0	4	1	1	1	0	1
10	2020/2/20 21:32	281	Î¢ÐÅ		183.92.250.26	ºþ±±	ËæÖÝ	0	0	0	0	1	1	1	0	1	1	1	0	0	0	0	1	3	1	1	1	1	1	1	1	1	0	1	1	0	1	1	1	1	1	0	0	3	1	1	1	0	1
11	2020/2/20 21:32	429	Î¢ÐÅ		171.43.172.61	ºþ±±	Îäºº	0	0	1	0	0	2	1	1	1	1	1	1	0	1	0	2	2	1	1	1	1	1	1	1	1	0	1	1	1	1	0	1	1	1	0	0	4	0	0	0	0	1
12	2020/2/20 21:34	165	Î¢ÐÅ		117.152.91.225	ºþ±±	Îäºº	0	0	0	0	1	5	1	1	1	1	1	1	1	1	0	1	1	1	1	1	1	1	1	1	1	0	1	1	1	1	1	1	1	1	0	0	3	1	1	1	1	1
13	2020/2/20 21:35	261	Î¢ÐÅ		112.32.78.237	°²»Õ	ºÏ·Ê	0	0	0	0	1	3	1	1	1	1	0	0	0	0	0	2	3	2	1	1	1	1	1	1	1	0	1	1	1	1	1	1	1	1	0	0	4	0	1	0	0	1
14	2020/2/20 21:35	229	Î¢ÐÅ		111.36.12.132	É½¶«	¼ÃÄþ	0	0	0	0	1	2	1	1	1	0	0	1	0	0	0	2	2	2	1	1	0	1	0	0	1	0	1	0	0	1	1	0	0	1	0	0	3	1	1	0	0	0
15	2020/2/20 21:36	158	Î¢ÐÅ		117.100.207.214	±±¾©	±±¾©	0	0	0	0	1	3	1	1	1	1	1	1	0	0	0	3	2	2	1	1	1	1	1	1	1	1	1	1	0	1	0	0	0	1	0	0	2	1	1	1	0	0
17	2020/2/20 21:37	327	Î¢ÐÅ		27.17.82.183	ºþ±±	Îäºº	0	0	0	0	1	5	1	1	1	1	1	0	0	0	0	3	3	1	1	1	1	1	1	1	1	0	1	0	0	0	0	0	0	0	0	0	3	1	1	1	0	1
18	2020/2/20 21:37	274	Î¢ÐÅ		182.46.205.59	É½¶«	¼ÃÄþ	0	0	0	0	1	3	1	1	1	1	0	1	0	0	0	2	1	1	1	1	1	1	1	0	1	0	1	1	1	1	0	0	0	1	0	0	3	0	1	1	0	1
19	2020/2/20 21:37	188	Î¢ÐÅ		118.254.93.237	ºþÄÏ	ÕÅ¼Ò½ç	0	0	0	0	1	2	1	1	1	1	0	1	0	0	0	1	1	1	1	1	1	1	1	1	1	1	1	1	1	1	1	1	1	1	0	0	5	1	1	0	0	1
20	2020/2/20 21:38	250	Î¢ÐÅ		27.17.116.171	ºþ±±	Îäºº	0	0	0	1	0	5	1	0	0	0	0	0	0	0	0	1	1	1	1	1	1	1	1	0	0	0	1	1	0	0	0	0	0	0	0	0	4	1	1	0	0	0
21	2020/2/20 21:38	244	Î¢ÐÅ		27.17.222.30	ºþ±±	Îäºº	0	0	0	0	1	2	1	1	1	1	1	1	0	0	0	3	2	2	1	1	0	1	0	1	1	0	1	1	1	1	0	0	1	1	0	0	3	1	1	1	0	1
22	2020/2/20 21:39	249	Î¢ÐÅ		171.41.0.198	ºþ±±	»Æ¸Ô	0	1	0	0	0	2	1	0	1	1	1	1	0	1	0	2	1	2	1	1	0	1	1	0	1	0	0	1	1	1	0	1	1	1	0	0	5	1	1	0	0	1
23	2020/2/20 21:40	318	Î¢ÐÅ		124.93.62.90	ÁÉÄþ	´óÁ¬	0	0	0	0	1	1	1	1	1	1	1	1	0	0	0	2	2	2	1	1	0	1	1	1	1	0	0	0	0	0	0	0	1	1	0	0	3	1	1	0	0	1
24	2020/2/20 21:40	495	Î¢ÐÅ		27.18.128.231	ºþ±±	Îäºº	0	0	1	1	0	3	1	1	1	1	0	0	0	1	0	2	3	2	1	1	1	1	1	1	1	0	1	0	0	0	0	0	1	0	0	0	3	1	1	1	0	1
25	2020/2/20 21:41	312	Î¢ÐÅ		27.18.131.103	ºþ±±	Îäºº	0	0	0	1	1	1	1	1	1	1	0	1	0	0	0	1	2	3	1	1	0	1	0	1	1	0	1	1	1	1	1	1	0	1	0	0	3	1	1	0	0	1
26	2020/2/20 21:41	208	Î¢ÐÅ		27.18.131.87	ºþ±±	Îäºº	0	0	0	0	1	3	1	1	1	1	1	1	0	1	0	1	1	2	1	1	1	1	1	1	1	0	1	1	0	1	1	0	1	1	0	0	3	1	1	0	0	1
27	2020/2/20 21:42	235	Î¢ÐÅ		114.245.188.99	±±¾©	±±¾©	0	0	0	0	1	3	1	1	0	0	1	0	0	0	0	2	3	1	1	1	0	0	0	0	0	0	1	0	0	0	0	0	0	1	0	0	3	1	0	0	0	1
29	2020/2/20 21:49	354	ÊÖ»úÌá½»	Ö±½Ó·ÃÎÊ	124.160.214.101	Õã½­	º¼ÖÝ	0	0	0	0	1	3	1	1	1	1	0	1	1	1	0	3	3	2	1	1	0	0	1	1	0	0	1	0	0	0	0	0	1	1	0	0	3	0	0	0	0	1
30	2020/2/20 21:52	146	Î¢ÐÅ		27.16.142.114	ºþ±±	Îäºº	0	0	0	0	1	5	1	0	0	0	0	0	0	0	1	5	3	2	1	1	1	1	0	1	1	0	1	1	0	0	1	1	1	1	0	0	5	0	1	1	0	1
31	2020/2/20 21:52	223	Î¢ÐÅ		111.50.35.238	ÄþÏÄ	ÎâÖÒ	0	0	0	0	1	2	1	1	1	1	1	1	0	0	0	2	3	1	1	1	1	1	1	1	1	0	1	1	1	1	1	1	1	1	0	0	3	1	1	0	0	1
32	2020/2/20 21:53	1977	Î¢ÐÅ		111.193.41.239	±±¾©	±±¾©	0	0	0	0	1	2	1	1	1	0	1	0	0	0	0	2	4	2	1	1	1	1	1	0	1	0	1	0	0	0	0	0	0	0	0	0	3	1	1	0	0	0
33	2020/2/20 21:54	164	Î¢ÐÅ		106.121.167.177	±±¾©	±±¾©	0	0	0	1	0	3	1	1	1	1	1	0	0	0	0	2	3	2	1	1	1	1	0	1	1	0	1	1	0	0	1	0	0	0	0	0	3	1	1	0	0	1
34	2020/2/20 21:55	248	Î¢ÐÅ		27.18.130.29	ºþ±±	Îäºº	0	0	1	0	0	3	1	0	1	0	0	0	0	1	0	2	3	2	1	1	0	1	0	0	1	0	0	0	0	0	0	0	1	1	0	0	4	1	1	1	1	1
35	2020/2/20 21:55	268	Î¢ÐÅ		218.26.55.5	É½Î÷	Î´Öª	0	0	0	1	0	3	1	1	1	1	1	1	1	1	0	1	1	1	1	1	1	1	1	1	1	0	1	1	1	1	1	1	1	1	0	0	3	1	1	1	0	1
36	2020/2/20 21:56	324	Î¢ÐÅ		27.20.151.222	ºþ±±	¾£ÖÝ	0	0	0	0	1	2	1	0	1	1	1	1	0	1	0	2	3	2	1	1	1	1	1	0	1	0	1	1	1	1	0	1	0	1	0	0	3	1	1	0	0	1
37	2020/2/20 21:56	174	Î¢ÐÅ		99.246.64.85	¹úÍâ	¼ÓÄÃ´ó	0	1	0	1	0	2	1	0	1	0	1	0	0	0	0	2	2	3	1	1	1	1	1	1	1	0	1	1	0	1	0	1	0	1	0	0	3	0	1	0	0	1
38	2020/2/20 21:56	166	Î¢ÐÅ		27.18.129.200	ºþ±±	Îäºº	0	0	0	0	1	5	1	0	0	0	0	1	0	0	0	2	4	3	1	1	1	1	1	1	1	1	1	1	1	1	1	1	1	1	0	0	3	1	1	1	1	1
39	2020/2/20 21:56	220	Î¢ÐÅ		124.64.125.173	±±¾©	±±¾©	0	0	0	0	1	3	1	1	1	1	1	1	0	0	0	2	3	2	1	1	1	1	1	0	1	0	0	0	1	1	0	0	0	0	0	0	3	1	1	1	1	1
40	2020/2/20 21:57	2998	Î¢ÐÅ		117.136.52.220	ºþ±±	Îäºº	0	0	0	0	1	5	1	1	1	1	0	1	0	1	0	2	4	2	1	1	1	1	1	1	1	0	1	1	1	1	1	1	1	1	0	0	5	1	1	1	0	1
41	2020/2/20 21:58	297	Î¢ÐÅ		183.159.197.84	Õã½­	º¼ÖÝ	0	0	0	0	1	3	1	1	1	1	1	0	0	0	0	2	2	1	1	1	1	1	1	1	1	0	1	1	0	0	0	0	1	1	0	0	2	1	1	1	0	1
42	2020/2/20 21:59	305	Î¢ÐÅ		171.40.160.244	ºþ±±	Ð¢¸Ð	0	0	0	1	0	2	1	1	1	1	1	0	0	1	0	2	1	2	1	1	1	1	1	1	1	0	1	0	0	0	1	1	1	0	0	0	4	0	1	0	0	1
44	2020/2/20 22:01	395	Î¢ÐÅ		183.167.20.45	°²»Õ	Áù°²	0	0	0	0	1	5	1	1	1	0	0	0	0	0	0	2	1	2	1	1	0	1	0	0	1	0	1	1	0	0	1	0	1	1	0	0	4	0	1	1	0	1
45	2020/2/20 22:02	296	Î¢ÐÅ		39.177.60.57	½­Î÷	¸§ÖÝ	0	0	0	0	1	2	1	1	1	0	0	0	1	0	0	2	2	2	1	1	1	0	0	0	1	0	1	0	0	1	0	0	1	1	0	0	3	1	1	1	0	1
46	2020/2/20 22:02	174	Î¢ÐÅ		119.3.119.18	Ïã¸Û	Î´Öª	0	0	0	0	1	3	1	1	1	1	1	1	0	1	0	1	1	1	1	1	1	1	0	0	1	0	1	1	0	0	0	0	1	1	0	0	3	1	1	1	0	0
47	2020/2/20 22:02	490	Î¢ÐÅ		117.167.85.143	½­Î÷	¾Å½­	0	0	0	0	1	2	1	1	1	1	0	1	0	0	0	2	1	1	1	1	0	1	1	0	1	0	1	1	1	1	0	0	1	1	0	0	3	1	1	1	0	1
48	2020/2/20 22:02	398	Î¢ÐÅ		223.104.19.243	ºÓÄÏ	Ö£ÖÝ	0	0	0	1	0	3	1	0	1	1	1	0	0	0	0	2	2	2	1	1	1	1	1	1	1	0	0	1	0	0	1	0	1	0	0	0	5	0	0	0	0	1
49	2020/2/20 22:03	376	Î¢ÐÅ		117.136.89.242	ºþÄÏ	³£µÂ	0	0	0	0	1	3	1	1	1	1	1	1	0	0	0	2	2	1	1	1	1	1	1	1	1	0	1	1	1	1	1	1	1	1	0	0	3	1	1	1	0	1
50	2020/2/20 22:03	190	Î¢ÐÅ		157.61.160.14	¹ã¶«	ÕØÇì	0	0	0	0	1	2	1	1	1	1	0	1	0	0	0	2	2	2	1	1	1	1	1	0	0	0	1	1	0	1	1	1	1	1	1	0	3	1	1	0	0	1
51	2020/2/20 22:03	162	Î¢ÐÅ		119.86.35.234	ÖØÇì	ÖØÇì	0	0	0	0	1	2	1	1	1	1	0	0	0	0	0	2	3	2	1	1	1	1	0	0	1	0	1	1	1	1	1	1	0	1	0	0	2	1	1	1	0	1
52	2020/2/20 22:04	177	Î¢ÐÅ		180.122.192.116	½­ËÕ	Ì©ÖÝ	0	0	0	0	1	5	1	1	1	1	1	1	1	1	0	1	1	1	1	1	1	1	1	1	1	0	0	0	0	0	0	0	0	0	1	0	1	1	1	1	1	1
53	2020/2/20 22:04	344	Î¢ÐÅ		124.91.10.8	Õã½­	ÉÜÐË	0	0	0	0	1	2	1	1	1	1	0	1	0	0	0	2	3	1	1	1	1	1	1	1	1	0	1	0	0	0	0	0	0	1	0	0	2	1	1	1	0	1
54	2020/2/20 22:04	209	Î¢ÐÅ		183.208.54.225	½­ËÕ	ËÕÖÝ	0	0	0	0	1	5	1	1	1	1	1	1	1	1	0	1	1	1	1	1	1	1	1	1	1	0	1	1	1	1	1	0	1	1	0	0	3	1	1	1	0	1
55	2020/2/20 22:04	181	Î¢ÐÅ		117.136.75.141	¸£½¨	¸£ÖÝ	0	0	0	0	1	2	1	1	1	0	0	0	0	0	0	2	2	2	1	1	1	1	1	1	1	0	1	1	1	1	1	1	1	1	0	0	4	0	1	1	1	1
56	2020/2/20 22:04	397	Î¢ÐÅ		113.101.89.188	¹ã¶«	³±ÖÝ	0	0	0	0	1	2	1	1	1	1	1	1	0	0	0	2	5	1	1	1	1	1	1	0	1	0	1	1	1	1	1	1	1	1	0	0	1	1	1	0	0	1
57	2020/2/20 22:05	335	Î¢ÐÅ		221.234.172.163	ºþ±±	Îäºº	0	0	0	1	0	5	1	1	1	1	1	1	0	1	0	2	2	3	1	1	1	1	1	1	1	0	1	1	1	1	1	1	1	1	0	0	4	1	1	1	0	1
58	2020/2/20 22:05	211	Î¢ÐÅ		182.46.205.59	É½¶«	¼ÃÄþ	1	0	0	0	1	3	1	1	1	1	1	1	0	0	0	1	1	1	1	1	1	1	1	1	1	0	1	1	1	1	0	1	1	1	0	0	1	0	1	1	1	0
59	2020/2/20 22:07	279	Î¢ÐÅ		171.113.123.205	ºþ±±	Îäºº	0	1	0	0	0	2	1	1	1	1	0	0	0	0	0	2	1	2	1	1	1	1	1	1	1	0	0	1	0	0	0	1	0	1	0	0	2	1	1	0	0	1
60	2020/2/20 22:08	360	Î¢ÐÅ		27.17.117.142	ºþ±±	Îäºº	0	0	0	0	1	5	1	1	1	1	0	0	0	0	0	1	1	1	1	1	1	1	1	1	1	0	1	1	0	1	0	1	0	1	0	0	5	1	0	0	0	1
61	2020/2/20 22:08	235	Î¢ÐÅ		61.158.148.35	ºÓÄÏ	Ö£ÖÝ	0	0	0	0	1	2	1	1	1	1	0	1	0	0	0	2	2	2	1	1	1	1	1	1	1	0	1	1	0	0	0	0	1	1	0	0	3	1	1	1	0	1
62	2020/2/20 22:08	124	Î¢ÐÅ		114.252.137.84	±±¾©	±±¾©	0	0	0	0	1	5	1	1	1	1	0	0	0	0	0	2	5	3	1	1	1	1	0	1	1	0	1	1	1	1	0	0	0	1	0	0	5	1	1	1	0	0
63	2020/2/20 22:09	198	Î¢ÐÅ		27.24.46.68	ºþ±±	»ÆÊ¯	0	0	1	0	0	3	1	1	1	1	0	1	0	0	0	1	3	2	1	1	1	1	1	1	1	0	1	1	1	1	1	1	1	1	0	0	4	1	1	1	0	1
64	2020/2/20 22:09	359	Î¢ÐÅ		117.136.81.214	ºþ±±	Îäºº	0	0	0	1	0	2	1	1	1	1	0	0	0	0	0	3	1	1	1	1	1	1	1	1	1	0	1	1	1	1	1	1	0	1	0	0	3	1	1	0	0	1
65	2020/2/20 22:09	274	Î¢ÐÅ		171.113.120.174	ºþ±±	Îäºº	0	1	0	0	0	2	1	1	1	1	1	1	0	1	0	1	2	1	1	1	1	1	1	1	1	0	1	1	1	1	1	1	1	1	0	0	4	1	1	0	0	1
66	2020/2/20 22:09	704	Î¢ÐÅ		101.206.171.32	ËÄ´¨	³É¶¼	0	0	0	0	1	2	1	1	1	0	1	0	0	0	0	2	1	2	1	1	1	1	1	0	1	0	1	0	0	1	0	1	0	1	0	0	3	0	1	0	0	1
67	2020/2/20 22:10	333	Î¢ÐÅ		61.158.149.70	ºÓÄÏ	Ö£ÖÝ	0	0	0	0	1	2	1	1	1	0	0	0	0	0	0	2	2	2	0	1	0	0	0	0	1	0	1	0	0	0	0	0	0	1	0	0	3	1	1	1	0	1
68	2020/2/20 22:10	318	Î¢ÐÅ		223.104.145.15	½­ËÕ	ÎÞÎý	0	0	0	0	1	2	1	1	1	1	0	0	0	0	0	2	1	2	1	1	1	1	1	0	1	0	0	0	0	0	0	0	0	1	0	0	4	1	0	0	0	1
69	2020/2/20 22:10	255	Î¢ÐÅ		27.18.204.1	ºþ±±	Îäºº	0	0	0	0	1	3	1	1	1	1	0	0	0	1	0	2	3	2	1	1	1	1	1	0	1	0	1	0	0	0	1	1	0	1	0	0	3	1	1	1	0	0
70	2020/2/20 22:10	470	Î¢ÐÅ		116.207.53.7	ºþ±±	¾£ÖÝ	0	0	0	0	1	3	1	1	1	0	1	0	0	1	0	2	3	2	1	0	1	1	0	0	1	0	1	0	0	1	0	1	0	0	0	0	5	1	1	0	0	1
71	2020/2/20 22:10	351	Î¢ÐÅ		113.57.53.248	ºþ±±	Îäºº	0	0	0	1	0	4	1	0	1	0	0	0	0	0	0	3	3	4	1	1	0	0	0	0	0	0	1	0	0	0	0	1	0	0	0	0	4	0	1	1	0	0
72	2020/2/20 22:12	602	Î¢ÐÅ		27.23.201.100	ºþ±±	»Æ¸Ô	0	0	1	1	0	2	1	0	0	0	1	0	0	0	0	3	1	1	1	1	0	1	1	0	1	0	0	1	1	0	0	0	1	1	0	0	5	0	1	0	0	1
73	2020/2/20 22:12	610	Î¢ÐÅ		117.100.207.214	±±¾©	±±¾©	0	0	0	0	1	5	1	1	1	1	1	1	0	0	0	2	3	1	1	1	1	1	1	1	1	0	1	1	0	0	1	1	1	0	0	0	3	1	1	0	0	0
74	2020/2/20 22:12	238	Î¢ÐÅ		182.242.161.85	ÔÆÄÏ	À¥Ã÷	0	0	0	0	1	3	1	1	0	0	0	0	0	0	0	2	3	1	1	1	1	1	1	1	1	0	1	0	0	0	1	1	0	1	0	0	2	0	1	0	0	1
75	2020/2/20 22:13	357	Î¢ÐÅ		112.83.158.221	½­ËÕ	Ì©ÖÝ	0	0	0	0	1	3	1	0	1	1	0	1	0	0	0	1	2	1	1	1	0	1	1	0	1	0	1	1	0	0	0	0	0	0	0	0	4	0	1	0	0	0
76	2020/2/20 22:13	525	Î¢ÐÅ		223.81.129.38	É½¶«	Çàµº	0	0	0	0	1	2	1	1	0	0	0	0	0	0	0	1	4	2	1	1	1	1	1	0	1	0	1	1	0	0	0	0	1	1	0	0	2	0	1	0	0	1
77	2020/2/20 22:13	199	Î¢ÐÅ		42.90.89.150	¸ÊËà	À¼ÖÝ	0	0	0	0	1	3	0	1	1	1	1	0	0	0	0	1	2	2	1	1	1	1	1	0	1	0	1	0	0	0	0	1	0	0	0	0	5	1	1	1	1	1
78	2020/2/20 22:13	423	Î¢ÐÅ		58.222.141.211	½­ËÕ	Ì©ÖÝ	0	0	0	0	1	4	1	1	1	1	0	1	0	0	0	2	4	1	1	1	1	1	1	1	1	0	1	1	0	1	0	0	0	1	0	0	3	1	1	1	1	1
79	2020/2/20 22:13	363	Î¢ÐÅ		60.214.14.105	É½¶«	¶«Óª	0	0	0	0	1	4	0	1	0	1	0	0	0	0	0	2	2	1	1	1	0	1	1	0	0	0	0	1	1	1	0	0	0	1	0	0	3	1	1	1	0	1
80	2020/2/20 22:14	278	Î¢ÐÅ		118.114.15.151	ËÄ´¨	³É¶¼	0	0	0	0	1	2	1	0	0	0	0	0	0	0	0	1	3	2	1	1	1	1	0	0	1	0	1	1	0	1	1	0	0	1	0	0	3	0	0	1	0	0
81	2020/2/20 22:14	253	Î¢ÐÅ		117.136.105.235	ºÓÄÏ	°²Ñô	0	0	0	0	1	5	1	1	1	1	1	1	1	1	0	3	1	1	1	1	1	1	1	1	1	0	0	1	0	0	1	1	1	0	0	0	3	1	1	0	0	1
82	2020/2/20 22:14	593	Î¢ÐÅ		180.118.1.110	½­ËÕ	Õò½­	0	0	0	0	1	2	1	1	1	1	1	1	0	0	0	1	1	1	1	1	1	1	1	0	0	0	1	1	1	1	0	0	1	1	0	0	3	1	1	0	0	1
83	2020/2/20 22:14	304	Î¢ÐÅ		117.136.0.207	±±¾©	±±¾©	0	0	0	0	1	5	1	1	1	1	1	1	0	0	0	1	1	1	1	1	1	1	1	1	1	0	1	0	0	0	1	1	1	1	0	0	3	1	1	1	0	1
84	2020/2/20 22:14	198	Î¢ÐÅ		113.44.216.7	±±¾©	±±¾©	0	0	0	0	1	5	1	1	0	1	0	0	0	0	0	1	3	1	1	1	1	1	1	1	1	0	1	1	1	1	1	1	1	1	0	0	3	1	1	1	1	1
85	2020/2/20 22:14	405	Î¢ÐÅ		223.104.101.113	ºÓ±±	ÌÆÉ½	0	0	0	0	1	5	1	1	1	1	0	1	0	1	0	2	4	2	1	1	1	1	0	1	1	0	1	1	1	0	0	1	0	0	0	0	3	1	1	0	0	1
86	2020/2/20 22:15	256	Î¢ÐÅ		183.200.14.194	É½Î÷	Ì«Ô­	1	0	0	0	1	5	1	1	1	1	1	0	0	0	0	1	3	2	1	1	0	1	0	0	1	0	1	0	0	0	0	0	0	1	0	0	3	1	1	0	0	1
87	2020/2/20 22:15	212	Î¢ÐÅ		27.17.87.32	ºþ±±	Îäºº	0	0	0	0	1	2	1	1	1	0	0	0	0	1	0	2	1	1	1	1	0	1	1	0	1	0	1	1	0	0	1	0	0	0	0	0	3	1	1	0	0	0
88	2020/2/20 22:15	513	Î¢ÐÅ		120.192.33.71	É½¶«	Ôæ×¯	0	0	0	0	1	2	0	1	1	1	0	0	0	0	0	4	2	3	1	1	0	1	0	0	1	0	0	1	0	0	1	1	0	0	0	0	4	1	1	0	0	1
90	2020/2/20 22:15	224	Î¢ÐÅ		171.82.232.147	ºþ±±	Îäºº	1	1	1	0	0	3	1	1	1	1	1	1	0	0	0	1	1	2	1	1	1	1	1	1	1	0	1	1	1	1	0	0	1	1	0	0	4	1	1	1	1	1
91	2020/2/20 22:16	512	Î¢ÐÅ		124.64.17.33	±±¾©	±±¾©	0	0	0	0	1	2	1	1	1	1	1	1	0	0	0	2	3	1	1	1	1	1	1	0	1	0	1	0	0	0	0	1	1	1	0	0	3	0	1	0	0	1
92	2020/2/20 22:16	274	Î¢ÐÅ		115.60.199.44	ºÓÄÏ	Ö£ÖÝ	0	0	0	0	1	5	1	1	1	0	0	1	0	0	0	2	2	1	1	1	1	1	1	0	1	0	1	0	1	1	1	1	1	1	0	0	4	0	0	1	0	1
93	2020/2/20 22:16	358	Î¢ÐÅ		111.32.120.32	Ìì½ò	Ìì½ò	1	0	0	0	0	2	1	1	1	1	0	1	0	0	0	1	1	1	1	1	0	1	0	0	1	0	1	1	1	1	0	0	1	1	0	0	3	0	1	0	0	1
94	2020/2/20 22:16	476	Î¢ÐÅ		117.136.52.188	ºþ±±	Îäºº	0	0	0	0	1	5	1	1	1	1	1	1	0	1	0	2	1	2	1	1	1	1	1	0	1	0	1	0	0	0	1	1	0	0	0	0	4	1	1	0	0	0
95	2020/2/20 22:16	247	Î¢ÐÅ		182.141.198.182	ËÄ´¨	Á¹É½	0	0	0	0	1	2	1	1	1	1	1	0	0	0	0	2	1	1	1	1	1	1	1	0	1	0	1	0	0	0	0	0	1	1	0	0	3	1	1	0	0	1
96	2020/2/20 22:17	394	Î¢ÐÅ		111.194.90.200	±±¾©	±±¾©	0	0	0	0	1	2	1	1	0	0	0	0	0	0	0	2	5	2	1	1	1	1	1	1	1	0	1	0	0	1	0	0	0	1	0	0	5	1	1	1	0	1
97	2020/2/20 22:17	423	Î¢ÐÅ		101.206.171.192	ËÄ´¨	³É¶¼	0	0	0	0	1	2	0	0	1	0	0	0	0	0	0	2	2	1	1	1	1	1	1	1	1	0	1	0	0	0	0	0	0	1	0	0	1	0	1	0	0	1
98	2020/2/20 22:17	326	Î¢ÐÅ		112.28.148.114	°²»Õ	ºÏ·Ê	0	0	0	0	1	5	1	1	1	1	0	1	0	0	0	1	1	2	1	1	1	1	1	1	1	0	1	1	0	1	1	1	1	0	0	0	2	1	1	0	0	1
100	2020/2/20 22:17	540	Î¢ÐÅ		171.82.157.151	ºþ±±	Îäºº	0	0	0	1	0	3	1	1	1	1	1	1	0	1	0	2	1	2	1	1	1	1	1	1	1	0	1	1	1	1	1	1	1	1	0	0	4	1	1	1	0	1
101	2020/2/20 22:18	337	Î¢ÐÅ		223.89.17.235	ºÓÄÏ	å§Ñô	0	0	0	0	1	5	1	1	1	1	1	1	0	0	0	1	1	1	1	1	1	1	1	1	1	0	0	0	0	0	0	0	0	0	0	1	4	1	1	0	0	0
102	2020/2/20 22:18	429	Î¢ÐÅ		171.43.164.175	ºþ±±	Îäºº	0	0	0	1	0	2	1	1	1	1	0	1	0	0	0	2	2	1	1	1	1	1	1	1	1	0	1	1	0	0	1	1	0	0	0	0	4	1	1	0	0	1
103	2020/2/20 22:18	350	Î¢ÐÅ		119.103.39.195	ºþ±±	Îäºº	0	0	1	0	0	1	1	0	1	0	0	0	0	0	0	3	2	2	1	1	1	1	0	1	1	0	1	1	0	0	1	1	0	0	0	0	3	1	1	0	0	1
104	2020/2/20 22:18	238	Î¢ÐÅ		121.71.128.144	±±¾©	±±¾©	0	0	0	0	1	4	1	1	1	0	0	0	0	0	0	2	5	1	1	1	1	1	0	1	1	0	1	0	0	1	0	1	0	1	0	0	4	1	1	0	0	0
105	2020/2/20 22:19	254	Î¢ÐÅ		114.243.12.65	±±¾©	±±¾©	0	0	0	0	1	4	1	0	0	0	0	0	0	0	0	1	4	1	1	1	1	1	1	0	1	0	1	0	1	1	1	0	0	1	0	0	4	1	1	0	0	1
108	2020/2/20 22:19	516	Î¢ÐÅ		117.152.153.34	ºþ±±	Îäºº	0	1	0	1	0	3	1	1	1	1	0	1	0	0	0	2	2	2	1	1	1	1	1	0	1	0	1	1	1	1	1	1	1	0	0	0	5	0	1	0	0	1
109	2020/2/20 22:19	325	Î¢ÐÅ		117.153.219.53	ºþ±±	Ð¢¸Ð	0	0	0	0	1	3	1	1	1	1	0	1	0	1	0	1	3	1	1	1	1	1	1	1	1	0	1	0	0	1	0	0	0	1	0	0	3	1	1	1	0	1
110	2020/2/20 22:19	181	Î¢ÐÅ		223.104.3.192	±±¾©	±±¾©	0	0	0	0	1	4	1	1	1	1	0	1	0	0	0	3	3	3	1	1	1	1	1	1	1	0	1	1	1	1	0	1	0	1	0	0	4	1	1	1	0	0
111	2020/2/20 22:19	214	Î¢ÐÅ		183.208.54.225	½­ËÕ	ËÕÖÝ	0	0	0	0	1	4	1	0	1	1	0	0	0	0	0	3	2	2	1	1	1	1	1	1	1	0	1	0	0	1	1	0	0	1	0	0	2	1	1	0	0	0
112	2020/2/20 22:19	355	Î¢ÐÅ		117.136.94.137	É½¶«	¼ÃÄÏ	0	0	0	0	1	2	1	0	1	0	0	0	0	0	0	2	2	2	1	1	1	1	1	0	1	0	1	0	0	1	0	0	0	1	0	0	3	0	1	0	0	1
113	2020/2/20 22:19	393	Î¢ÐÅ		122.158.41.190	ºÚÁú½­	´óÇì	0	0	0	0	1	5	1	1	1	1	1	1	0	0	0	1	2	2	1	1	1	1	1	1	1	0	1	0	0	0	0	0	0	1	0	0	3	1	1	0	0	1
114	2020/2/20 22:20	396	Î¢ÐÅ		1.198.16.63	ºÓÄÏ	Ö£ÖÝ	0	0	0	0	1	3	1	1	1	1	0	1	0	0	0	2	2	1	1	1	0	1	1	0	1	0	1	1	1	0	1	1	0	0	0	0	4	1	1	1	0	0
115	2020/2/20 22:20	320	Î¢ÐÅ		120.239.64.251	¹ã¶«	¹ãÖÝ	0	0	1	1	0	5	1	1	1	1	1	1	1	1	0	2	4	1	1	1	1	1	1	1	1	0	1	0	1	1	0	1	0	1	0	0	4	1	1	0	0	1
116	2020/2/20 22:20	346	Î¢ÐÅ		183.187.17.136	É½Î÷	½ú³Ç	0	0	0	0	1	1	1	0	1	1	1	1	0	0	0	1	2	1	1	1	1	1	1	0	1	0	1	1	0	1	1	0	1	1	0	0	3	1	1	0	0	0
117	2020/2/20 22:20	196	Î¢ÐÅ		171.42.225.84	ºþ±±	¶õÖÝ	0	0	0	0	1	3	1	1	1	1	1	1	1	1	0	3	3	2	1	1	1	1	1	0	0	0	1	0	0	0	1	1	0	0	0	0	3	1	1	1	0	1
118	2020/2/20 22:20	155	Î¢ÐÅ		117.41.132.131	½­Î÷	ÄÏ²ý	0	0	0	0	1	2	1	0	1	1	1	1	1	1	0	2	1	1	1	1	1	1	1	1	1	0	0	0	0	0	0	0	1	1	0	0	3	1	1	1	0	1
119	2020/2/20 22:20	376	Î¢ÐÅ		106.121.69.108	±±¾©	±±¾©	0	0	0	0	1	2	0	0	1	0	1	0	0	0	0	3	2	1	1	1	0	1	0	0	1	0	1	1	1	1	0	1	1	1	0	0	2	1	1	0	0	1
120	2020/2/20 22:20	412	Î¢ÐÅ		125.118.146.234	Õã½­	º¼ÖÝ	0	0	0	0	1	1	1	0	1	1	0	1	0	0	0	2	2	2	1	1	0	0	1	1	1	0	1	1	0	1	0	0	1	1	0	0	3	0	1	0	0	1
121	2020/2/20 22:20	133	Î¢ÐÅ		112.10.161.140	Õã½­	º¼ÖÝ	0	0	0	0	1	3	1	1	1	1	0	1	0	0	0	2	1	1	1	1	1	1	1	1	1	0	1	1	0	0	1	1	1	0	0	0	2	1	1	1	0	1
122	2020/2/20 22:20	302	Î¢ÐÅ		221.194.21.224	ºÓ±±	Ê¯¼Ò×¯	0	0	0	0	1	3	1	0	1	1	1	0	0	0	0	1	1	1	1	1	1	1	1	1	1	0	1	0	0	0	1	0	0	0	0	0	4	1	1	1	0	1
123	2020/2/20 22:21	265	Î¢ÐÅ		171.82.112.120	ºþ±±	Îäºº	0	0	1	0	0	5	1	1	1	1	1	1	0	1	0	2	2	2	1	1	1	1	1	1	1	0	1	1	1	0	1	1	1	1	0	0	4	1	1	1	1	1
124	2020/2/20 22:22	258	Î¢ÐÅ		59.109.148.121	±±¾©	±±¾©	0	0	0	0	1	2	1	0	0	0	0	0	0	0	0	2	1	3	1	1	1	1	1	1	1	0	1	1	0	0	0	0	0	0	0	0	5	1	1	1	0	1
125	2020/2/20 22:22	213	Î¢ÐÅ		116.248.95.214	ÔÆÄÏ	ÓñÏª	0	0	0	0	1	2	1	1	1	1	0	0	0	0	0	3	2	2	1	1	0	1	1	0	0	0	0	0	0	1	0	0	1	1	0	0	1	1	1	0	0	1
126	2020/2/20 22:22	433	Î¢ÐÅ		171.43.160.169	ºþ±±	Îäºº	0	0	1	1	0	5	1	1	1	1	1	1	0	0	0	2	2	2	1	1	1	1	1	0	1	0	1	1	0	0	0	0	1	0	0	0	5	1	1	0	0	1
128	2020/2/20 22:23	629	Î¢ÐÅ		60.10.139.15	ºÓ±±	ÀÈ·»	0	0	0	0	1	2	1	1	1	1	0	1	0	0	0	2	1	1	1	1	1	1	1	0	1	0	1	1	0	1	1	1	1	1	0	0	2	1	1	1	0	1
129	2020/2/20 22:23	294	Î¢ÐÅ		183.95.248.28	ºþ±±	Îäºº	0	0	0	0	1	3	1	0	0	0	0	0	0	0	0	4	3	1	1	1	0	0	1	1	0	0	1	0	0	0	1	0	0	0	0	0	5	1	1	1	0	0
130	2020/2/20 22:23	129	Î¢ÐÅ		117.136.80.135	ÔÆÄÏ	ÓñÏª	0	0	0	0	1	1	1	1	1	1	1	1	1	1	1	4	1	1	0	1	1	1	1	0	0	0	1	1	1	0	0	0	1	0	0	0	1	1	1	1	0	1
131	2020/2/20 22:23	696	Î¢ÐÅ		49.80.223.80	½­ËÕ	ÎÞÎý	0	0	0	0	1	3	1	1	1	1	1	0	0	0	0	1	1	1	1	1	0	1	1	0	1	0	1	0	0	0	0	0	1	0	0	0	3	1	1	0	0	1
132	2020/2/20 22:24	429	Î¢ÐÅ		27.18.212.20	ºþ±±	Îäºº	0	0	1	1	0	3	1	1	1	0	0	0	0	1	0	2	5	2	1	1	0	1	1	0	1	0	1	1	1	1	1	1	0	0	0	0	3	0	0	0	0	1
133	2020/2/20 22:24	155	Î¢ÐÅ		117.179.203.197	ºÚÁú½­	ÆëÆë¹þ¶û	0	0	0	0	1	4	1	0	1	1	0	0	0	0	0	3	1	1	1	1	0	1	1	1	0	0	1	0	1	1	0	0	0	0	0	0	4	0	1	0	0	1
134	2020/2/20 22:24	394	Î¢ÐÅ		111.60.10.133	ºþ±±	Îäºº	0	0	0	0	1	2	1	1	1	0	0	0	0	0	0	2	2	1	1	1	1	1	1	0	1	0	1	1	0	1	0	0	0	1	0	0	3	0	1	0	0	1
135	2020/2/20 22:24	195	Î¢ÐÅ		36.44.142.249	ÉÂÎ÷	Î÷°²	0	0	0	0	1	3	1	1	1	1	0	1	0	0	0	2	2	2	1	1	1	1	1	1	1	0	1	1	1	1	1	1	1	1	0	0	4	0	1	0	0	1
136	2020/2/20 22:24	610	Î¢ÐÅ		223.104.216.159	ËÄ´¨	Î´Öª	0	0	0	1	1	2	1	1	1	1	1	1	0	0	0	2	1	1	1	1	1	1	1	1	1	0	1	0	0	1	1	0	0	1	0	0	2	1	1	0	0	1
137	2020/2/20 22:24	164	Î¢ÐÅ		223.104.247.20	Õã½­	º¼ÖÝ	0	0	0	0	1	2	1	0	1	0	0	0	0	0	0	1	1	2	1	1	1	1	1	1	1	0	0	1	0	1	1	1	1	0	0	0	3	0	1	1	1	1
138	2020/2/20 22:25	128	Î¢ÐÅ		42.234.10.58	ºÓÄÏ	½¹×÷	0	0	0	0	1	3	1	0	0	1	0	1	0	0	0	2	1	1	1	0	1	0	0	0	0	0	1	1	0	0	0	0	0	0	0	0	5	1	1	0	0	0
139	2020/2/20 22:25	294	Î¢ÐÅ		58.21.31.180	¼ªÁÖ	³¤´º	0	0	0	0	1	2	1	1	1	1	1	1	1	0	0	1	1	1	1	1	0	1	1	1	1	0	1	1	1	1	1	1	1	1	0	0	4	1	1	0	0	1
140	2020/2/20 22:25	346	Î¢ÐÅ		223.12.220.3	É½Î÷	Ì«Ô­	0	0	0	0	1	1	1	1	1	0	0	0	0	0	0	3	1	1	1	1	1	1	1	0	1	0	1	0	0	1	0	0	0	0	0	1	1	1	1	0	0	1
141	2020/2/20 22:26	293	Î¢ÐÅ		222.84.25.246	¹ãÎ÷	ÄÏÄþ	0	0	0	0	1	3	1	1	1	1	0	1	0	0	0	2	3	2	1	1	1	1	1	0	1	0	1	1	0	1	0	1	0	1	0	0	3	1	1	0	0	0
142	2020/2/20 22:26	435	Î¢ÐÅ		49.221.17.193	¼ªÁÖ	³¤´º	0	0	0	0	1	2	1	1	1	1	0	1	0	0	0	2	1	1	1	1	1	1	1	0	1	0	1	1	0	0	0	0	0	0	0	0	3	1	1	0	0	0
143	2020/2/20 22:26	203	Î¢ÐÅ		117.181.192.95	¹ãÎ÷	ÄÏÄþ	0	0	0	0	1	2	1	1	1	1	0	0	0	0	0	2	1	1	1	1	1	1	0	0	1	0	1	0	0	1	0	0	1	1	0	0	1	1	1	1	0	1
144	2020/2/20 22:26	272	Î¢ÐÅ		223.152.213.243	ºþÄÏ	³»ÖÝ	0	0	0	0	1	1	1	1	0	0	0	0	0	0	0	2	1	1	1	1	0	0	0	0	0	0	1	0	0	1	0	0	0	1	0	0	2	1	1	1	1	1
146	2020/2/20 22:27	241	Î¢ÐÅ		113.47.39.102	±±¾©	±±¾©	0	0	0	0	1	2	1	1	1	0	0	0	0	0	0	4	3	2	1	1	1	1	0	0	1	0	1	0	0	0	0	0	0	1	0	0	1	1	1	0	0	1
147	2020/2/20 22:27	250	Î¢ÐÅ		43.227.137.71	ºþ±±	Îäºº	0	0	0	0	1	5	1	1	1	1	1	1	0	1	0	2	2	1	1	1	1	1	1	1	1	0	0	0	0	0	0	0	0	0	0	1	1	1	1	1	1	1
148	2020/2/20 22:27	177	Î¢ÐÅ		27.17.102.92	ºþ±±	Îäºº	0	0	1	1	0	5	1	1	1	1	0	0	0	1	0	2	1	1	1	1	1	1	1	1	1	0	1	1	0	0	0	0	0	0	0	0	1	1	0	0	0	1
149	2020/2/20 22:27	333	Î¢ÐÅ		106.61.65.8	ÔÆÄÏ	À¥Ã÷	0	0	0	0	1	2	1	1	1	1	1	1	0	0	0	1	4	1	1	1	1	1	1	1	1	1	1	1	1	1	1	1	1	1	0	0	5	1	1	0	0	1
150	2020/2/20 22:28	255	Î¢ÐÅ		117.136.84.104	ÔÆÄÏ	À¥Ã÷	0	0	0	0	1	2	1	1	1	0	0	1	0	1	0	2	2	1	1	1	1	1	0	0	1	0	1	0	0	1	0	0	0	1	0	0	2	0	0	0	0	1
151	2020/2/20 22:28	459	Î¢ÐÅ		223.89.17.235	ºÓÄÏ	å§Ñô	0	0	0	0	1	3	1	1	1	1	1	1	0	0	0	1	3	1	1	1	1	1	1	1	1	0	1	0	0	0	0	0	0	0	0	0	3	1	1	0	1	1
152	2020/2/20 22:28	303	Î¢ÐÅ		117.136.52.247	ºþ±±	Îäºº	0	0	0	1	0	5	1	0	1	0	0	0	0	0	0	3	3	2	1	1	1	1	0	1	1	0	0	1	0	0	0	1	0	0	0	0	3	1	1	1	0	1
153	2020/2/20 22:29	262	Î¢ÐÅ		27.18.213.60	ºþ±±	Îäºº	0	0	1	1	0	2	1	1	1	0	1	1	0	0	0	2	1	1	1	1	1	1	1	1	1	0	1	1	0	0	1	1	1	1	0	0	4	1	1	0	0	1
154	2020/2/20 22:29	504	Î¢ÐÅ		223.79.33.172	É½¶«	Çàµº	0	0	0	0	1	1	1	1	1	0	0	0	0	1	0	2	1	1	1	0	1	1	1	0	1	0	0	1	1	0	1	1	0	0	0	0	3	0	1	0	0	0
155	2020/2/20 22:29	313	Î¢ÐÅ		183.94.104.192	ºþ±±	Îäºº	0	0	0	1	0	2	1	1	1	1	0	1	0	1	0	2	2	2	1	1	1	1	1	0	1	0	1	1	0	0	1	1	1	0	0	0	3	1	1	0	0	1
156	2020/2/20 22:29	421	Î¢ÐÅ		43.227.137.202	ºþ±±	Îäºº	0	0	0	1	0	2	1	1	1	1	1	1	0	1	0	2	2	2	1	1	1	1	1	1	1	0	1	1	0	0	0	1	0	0	0	0	3	1	1	0	0	0
157	2020/2/20 22:29	534	Î¢ÐÅ		36.109.21.76	ÐÂ½®	²©¶ûËþÀ­	0	0	0	0	1	2	1	0	0	1	0	1	1	1	0	1	2	1	1	1	0	1	0	0	1	0	1	1	0	0	1	0	0	0	0	0	3	1	1	0	0	1
158	2020/2/20 22:29	251	Î¢ÐÅ		112.227.57.190	É½¶«	×Í²©	0	0	0	0	1	2	1	1	1	1	1	1	1	1	0	1	1	1	1	1	1	1	1	0	1	0	1	1	0	1	1	1	1	1	0	0	3	1	1	1	1	1
159	2020/2/20 22:29	270	Î¢ÐÅ		119.248.33.202	ºÓ±±	Ê¯¼Ò×¯	0	0	0	0	1	2	1	1	1	0	0	0	0	0	0	2	3	1	1	1	1	1	1	1	1	0	0	0	0	1	0	0	0	1	0	0	3	0	0	0	0	1
160	2020/2/20 22:30	431	Î¢ÐÅ		171.114.9.240	ºþ±±	ÒË²ý	0	0	0	0	1	2	1	1	1	1	1	0	0	1	0	1	1	1	1	1	1	1	1	1	1	0	0	1	0	0	0	0	0	1	0	0	3	1	1	0	0	1
161	2020/2/20 22:30	337	Î¢ÐÅ		183.92.248.110	ºþ±±	Îäºº	1	1	0	0	0	2	1	1	1	1	0	1	0	0	0	2	2	3	1	1	1	1	1	1	1	0	1	1	0	0	0	0	1	0	0	0	5	1	1	1	0	0
162	2020/2/20 22:30	175	Î¢ÐÅ		180.109.232.16	½­ËÕ	ÄÏ¾©	0	0	0	0	1	1	0	1	1	1	0	1	0	0	0	1	1	1	1	1	0	1	1	1	1	0	0	0	0	0	0	0	0	1	0	1	1	1	1	0	0	1
163	2020/2/20 22:31	457	Î¢ÐÅ		27.18.185.89	ºþ±±	Îäºº	0	0	1	1	0	2	1	1	0	0	1	1	0	0	0	2	1	2	1	1	1	1	1	0	1	0	1	1	0	0	1	1	0	1	0	0	4	1	1	0	0	1
164	2020/2/20 22:31	168	Î¢ÐÅ		223.89.17.235	ºÓÄÏ	å§Ñô	0	0	0	0	1	3	1	1	1	1	1	1	0	0	0	1	3	1	1	1	1	1	1	1	1	0	1	0	0	0	0	0	0	0	0	0	3	1	1	0	1	1
165	2020/2/20 22:31	467	Î¢ÐÅ		117.136.86.221	ÉÂÎ÷	Î÷°²	0	0	0	0	1	2	1	1	1	1	1	0	0	0	0	2	1	1	1	1	1	1	1	1	1	0	1	1	1	1	0	1	1	1	0	0	3	1	1	0	0	1
166	2020/2/20 22:31	290	Î¢ÐÅ		171.113.141.185	ºþ±±	Îäºº	0	0	1	0	0	2	1	1	1	1	0	1	0	0	0	2	1	1	1	1	1	1	1	0	1	0	1	0	1	1	0	0	0	1	0	0	4	0	1	1	0	1
167	2020/2/20 22:31	396	Î¢ÐÅ		43.242.180.43	Çàº£	Î÷Äþ	0	0	0	0	1	3	1	1	0	0	0	0	0	0	0	1	3	1	1	1	0	1	0	0	0	0	0	0	0	0	0	0	0	0	0	1	3	0	0	0	0	1
169	2020/2/20 22:32	162	Î¢ÐÅ		120.244.236.122	±±¾©	±±¾©	0	0	0	0	1	3	1	1	1	1	0	0	0	0	0	2	3	2	1	1	1	1	0	0	1	0	1	0	0	0	0	0	0	1	0	0	3	0	1	0	0	1
170	2020/2/20 22:32	669	Î¢ÐÅ		113.57.224.220	ºþ±±	Îäºº	1	0	0	0	0	5	1	1	1	1	1	1	1	1	0	1	1	1	1	1	1	1	1	1	1	0	1	1	0	1	1	1	0	0	0	0	3	1	1	1	0	1
171	2020/2/20 22:33	265	Î¢ÐÅ		27.17.206.245	ºþ±±	Îäºº	0	0	0	0	1	2	1	1	1	1	1	1	1	1	0	2	1	1	1	1	1	1	1	1	1	0	1	1	1	1	1	1	1	1	0	0	4	1	1	1	1	1
172	2020/2/20 22:33	603	Î¢ÐÅ		119.103.187.223	ºþ±±	Îäºº	0	0	0	1	0	3	1	1	1	1	0	1	0	1	0	2	1	2	1	1	1	1	0	1	1	0	1	1	1	1	0	0	1	1	0	0	4	0	0	1	0	1
173	2020/2/20 22:33	616	Î¢ÐÅ		58.19.94.247	ºþ±±	Îäºº	0	0	0	0	1	3	1	0	0	0	0	0	0	0	0	1	2	1	1	1	1	1	0	1	1	0	1	0	0	0	0	0	0	1	0	0	3	0	1	0	0	1
174	2020/2/20 22:33	443	Î¢ÐÅ		27.18.97.240	ºþ±±	Îäºº	0	0	0	1	0	2	1	1	0	0	0	0	0	0	0	3	3	2	1	1	1	1	1	1	1	0	1	1	0	0	1	1	0	1	0	0	4	1	1	1	0	1
175	2020/2/20 22:33	539	ÊÖ»úÌá½»	Ö±½Ó·ÃÎÊ	221.232.191.236	ºþ±±	Îäºº	0	0	0	0	1	2	1	1	0	0	1	1	0	0	0	2	2	2	1	1	1	1	0	0	1	0	1	1	0	0	0	0	1	1	0	0	2	1	1	0	0	1
176	2020/2/20 22:33	331	Î¢ÐÅ		117.136.81.52	ºþ±±	Îäºº	0	0	0	1	0	2	1	0	1	1	0	0	0	0	0	2	1	1	1	1	0	1	0	0	1	0	1	1	0	0	0	1	1	0	0	0	5	1	1	1	0	1
177	2020/2/20 22:33	521	Î¢ÐÅ		111.58.196.193	¹ãÎ÷	ÁøÖÝ	0	0	0	0	1	2	0	0	0	0	1	0	0	0	0	3	1	2	1	1	1	1	0	0	1	0	1	1	1	0	1	1	1	1	1	0	5	0	0	0	0	1
178	2020/2/20 22:33	338	Î¢ÐÅ		117.136.19.119	½­ËÕ	ÎÞÎý	0	0	0	0	1	3	1	1	1	1	1	1	0	0	0	1	3	1	1	1	0	1	1	1	1	0	1	0	0	0	0	0	0	0	0	0	3	1	1	1	0	1
179	2020/2/20 22:34	480	Î¢ÐÅ		27.18.212.3	ºþ±±	Îäºº	0	0	1	1	0	3	1	1	1	1	0	0	0	0	0	4	3	2	1	1	1	1	0	0	1	0	0	1	0	0	1	0	0	0	0	0	3	1	0	1	0	1
180	2020/2/20 22:35	313	Î¢ÐÅ		171.82.39.101	ºþ±±	Îäºº	0	0	0	0	1	2	1	0	1	1	0	1	0	0	0	2	2	1	1	1	1	1	0	1	1	0	1	1	0	0	1	1	0	0	0	0	4	0	1	1	0	1
181	2020/2/20 22:35	356	Î¢ÐÅ		115.34.255.119	±±¾©	±±¾©	0	0	0	0	1	2	1	1	1	1	0	0	0	0	0	2	1	2	1	1	1	1	1	1	1	0	1	0	0	1	0	0	0	1	0	0	3	1	1	1	0	0
182	2020/2/20 22:35	338	Î¢ÐÅ		183.134.132.166	Õã½­	º¼ÖÝ	0	0	0	0	1	2	1	1	1	1	1	0	0	0	0	1	1	1	1	1	0	1	1	0	1	0	1	1	0	1	0	0	0	1	0	0	1	1	1	0	0	1
183	2020/2/20 22:35	459	Î¢ÐÅ		183.199.104.53	ºÓ±±	ÇØ»Êµº	0	0	0	0	1	1	1	1	1	1	0	1	0	0	0	1	2	1	1	1	1	1	1	0	1	0	0	1	0	0	0	0	0	0	0	0	3	0	1	0	0	1
184	2020/2/20 22:35	414	Î¢ÐÅ		117.136.80.161	ÔÆÄÏ	ÓñÏª	0	0	1	0	0	1	1	1	1	1	1	1	1	1	0	1	1	1	1	1	0	1	1	1	1	0	1	0	0	0	1	1	1	1	0	0	3	1	1	1	0	1
185	2020/2/20 22:35	593	Î¢ÐÅ		113.140.100.149	ÉÂÎ÷	Î÷°²	0	0	0	0	1	3	1	0	1	0	1	0	0	0	0	2	2	2	1	1	0	1	0	0	1	0	0	0	1	0	0	0	0	1	0	0	2	0	1	0	0	1
186	2020/2/20 22:35	225	Î¢ÐÅ		61.148.244.136	±±¾©	±±¾©	0	0	0	0	1	2	1	1	1	1	0	0	0	0	0	2	3	2	1	1	0	1	0	0	1	0	1	0	0	1	0	0	0	1	0	0	4	0	1	0	0	1
187	2020/2/20 22:36	612	Î¢ÐÅ		43.243.12.33	±±¾©	±±¾©	0	0	1	0	0	3	1	1	1	1	1	1	1	1	0	2	2	1	1	1	1	1	1	1	1	0	1	1	0	0	1	0	1	0	0	0	2	1	1	1	0	1
188	2020/2/20 22:36	526	ÊÖ»úÌá½»	Ö±½Ó·ÃÎÊ	171.43.229.104	ºþ±±	Îäºº	0	0	0	1	0	3	1	1	1	1	0	1	1	1	0	2	3	2	1	1	1	1	1	1	1	0	1	1	1	0	1	0	0	1	0	0	3	1	1	0	0	1
189	2020/2/20 22:37	1062	Î¢ÐÅ		111.182.19.201	ºþ±±	¾£ÃÅ	0	0	0	1	0	1	1	1	0	1	1	1	0	1	0	1	2	1	1	1	1	1	1	0	1	0	0	1	0	0	1	0	0	0	0	0	3	1	1	1	1	1
190	2020/2/20 22:37	114	Î¢ÐÅ		157.61.193.75	¹ã¶«	ÇåÔ¶	1	0	0	0	0	4	1	0	1	1	0	0	0	0	0	2	4	1	1	0	1	1	0	0	0	0	0	1	1	1	0	1	1	0	0	0	5	0	1	0	0	0
191	2020/2/20 22:38	505	Î¢ÐÅ		117.150.227.141	ºþ±±	¾£ÃÅ	0	0	0	0	1	1	1	0	0	1	1	0	0	1	0	2	2	2	1	1	1	1	0	0	1	0	1	0	1	1	0	0	1	1	0	0	4	0	0	0	0	1
192	2020/2/20 22:41	82	Î¢ÐÅ		113.57.119.130	ºþ±±	Îäºº	0	0	1	0	0	3	1	1	0	0	0	0	0	0	0	2	2	2	1	1	0	0	0	0	0	0	1	1	0	0	0	0	0	0	0	0	2	0	0	0	0	1
193	2020/2/20 22:43	612	Î¢ÐÅ		182.126.224.164	ºÓÄÏ	ÄÏÑô	0	0	0	0	1	2	1	1	1	1	1	1	0	0	0	2	2	2	1	1	1	1	1	1	1	0	1	0	0	1	1	0	0	1	0	0	3	1	1	0	0	1
194	2020/2/20 22:45	364	Î¢ÐÅ		27.18.216.142	ºþ±±	Îäºº	0	0	0	0	1	3	1	1	1	1	1	1	0	1	0	1	2	1	1	1	1	1	1	1	1	0	0	1	0	0	0	0	0	1	0	0	3	1	1	0	0	1
195	2020/2/20 22:45	300	Î¢ÐÅ		27.17.199.167	ºþ±±	Îäºº	0	0	0	1	0	3	1	1	0	0	0	0	0	0	0	2	2	2	1	1	1	1	1	1	1	0	1	1	0	1	0	0	1	0	0	0	3	1	1	1	1	1
196	2020/2/20 22:45	309	Î¢ÐÅ		117.136.81.185	ºþ±±	Îäºº	0	1	0	0	0	5	1	1	1	1	0	1	0	0	0	2	5	2	1	1	0	1	0	0	0	0	1	1	1	0	1	1	1	0	0	0	5	0	1	0	0	1
197	2020/2/20 22:46	262	Î¢ÐÅ		113.91.41.34	¹ã¶«	ÉîÛÚ	0	0	0	0	1	3	1	1	1	1	0	1	0	0	0	2	2	1	1	1	1	1	1	0	1	0	1	1	0	0	0	0	0	1	0	0	1	0	0	0	0	1
198	2020/2/20 22:46	330	Î¢ÐÅ		42.94.7.203	¸ÊËà	À¼ÖÝ	0	0	0	0	1	2	1	1	1	1	0	0	0	0	0	2	1	1	1	1	1	1	1	0	1	0	1	0	0	1	0	0	1	1	0	0	3	1	1	1	0	1
199	2020/2/20 22:47	354	Î¢ÐÅ		106.36.9.44	ÉÂÎ÷	ÓÜÁÖ	0	0	0	0	1	1	1	1	1	1	1	1	0	0	0	2	2	1	1	1	1	1	1	1	1	0	1	1	1	0	0	1	0	0	0	0	3	1	1	1	1	1
200	2020/2/20 22:47	409	Î¢ÐÅ		117.153.70.220	ºþ±±	ÒË²ý	0	0	0	0	1	4	1	1	1	1	0	0	0	0	0	2	1	1	1	1	1	1	1	0	1	0	1	0	0	0	0	0	1	0	0	0	3	1	1	0	0	1
201	2020/2/20 22:47	6711	Î¢ÐÅ		1.95.195.109	±±¾©	±±¾©	0	0	0	0	1	2	1	1	1	0	0	0	0	0	0	5	5	2	1	1	1	1	1	0	1	0	1	1	1	1	0	0	1	1	0	0	5	0	1	0	0	1
202	2020/2/20 22:48	200	Î¢ÐÅ		27.17.164.216	ºþ±±	Îäºº	0	0	0	1	0	3	0	1	1	1	1	1	0	0	0	2	1	1	1	1	1	1	1	1	1	1	1	1	1	1	1	1	1	0	0	0	4	1	1	1	1	1
203	2020/2/20 22:48	161	Î¢ÐÅ		117.151.76.68	ºþ±±	Îäºº	0	0	0	1	0	2	1	0	0	1	0	0	0	0	0	2	3	2	1	1	1	1	0	0	1	0	1	1	1	1	0	0	1	1	0	0	1	0	0	0	0	1
204	2020/2/20 22:49	346	Î¢ÐÅ		183.159.198.41	Õã½­	º¼ÖÝ	0	0	0	1	1	3	1	0	0	1	1	0	1	0	0	1	1	1	1	1	1	1	0	0	1	0	0	1	0	1	0	0	0	0	0	0	3	1	0	0	0	1
205	2020/2/20 22:49	227	Î¢ÐÅ		112.10.191.6	Õã½­	º¼ÖÝ	0	0	0	0	1	2	1	1	1	1	0	1	0	0	0	1	3	1	1	1	1	1	0	0	1	0	1	0	1	1	0	0	0	1	0	0	2	1	1	0	0	1
206	2020/2/20 22:49	374	Î¢ÐÅ		27.23.183.43	ºþ±±	»Æ¸Ô	0	0	0	0	1	2	1	1	1	1	1	1	0	1	0	2	1	1	1	1	1	1	1	1	1	0	1	0	0	0	0	0	0	0	0	0	3	1	1	1	0	1
207	2020/2/20 22:49	193	Î¢ÐÅ		171.83.2.60	ºþ±±	Îäºº	0	0	0	1	0	5	1	0	0	0	0	0	0	0	0	5	4	1	1	1	1	1	1	1	1	0	1	0	0	0	0	0	0	1	0	0	5	1	1	1	0	1
208	2020/2/20 22:49	325	Î¢ÐÅ		111.60.4.160	ºþ±±	Îäºº	0	0	1	0	0	1	1	1	1	1	0	1	0	0	0	2	1	2	1	1	1	1	1	1	1	0	1	0	0	0	0	0	0	1	0	0	3	1	1	1	0	1
209	2020/2/20 22:50	318	Î¢ÐÅ		117.136.23.133	ºþ±±	Îäºº	0	1	0	0	0	5	1	0	1	1	0	0	0	0	0	2	1	2	1	1	1	1	1	1	1	1	1	1	1	1	1	1	1	1	0	0	5	1	1	1	0	1
210	2020/2/20 22:50	386	Î¢ÐÅ		58.19.100.128	ºþ±±	Îäºº	0	0	0	0	1	2	1	1	1	1	0	1	0	0	0	3	2	2	1	1	1	1	1	1	1	0	1	1	1	1	1	1	0	1	1	0	3	1	1	1	0	1
211	2020/2/20 22:50	395	Î¢ÐÅ		123.162.18.20	ºÓÄÏ	ÉÌÇð	0	0	0	0	1	4	1	0	1	1	0	1	0	0	0	2	1	2	1	1	0	1	1	0	1	0	1	1	1	1	1	1	1	1	0	0	4	1	1	0	0	1
212	2020/2/20 22:50	348	Î¢ÐÅ		223.88.128.142	ºÓÄÏ	ÂåÑô	0	0	0	0	1	3	1	0	1	1	0	0	0	0	0	3	1	1	1	1	1	1	1	1	1	0	0	0	0	0	1	1	0	0	0	0	3	1	1	0	0	1
213	2020/2/20 22:51	158	Î¢ÐÅ		112.0.59.6	½­ËÕ	ÄÏ¾©	0	0	0	0	1	2	1	0	1	0	0	0	0	0	0	2	1	3	1	1	1	1	1	1	1	0	1	1	1	1	1	1	0	1	0	0	2	1	1	1	0	1
214	2020/2/20 22:51	307	Î¢ÐÅ		171.44.157.115	ºþ±±	ÒË²ý	0	0	0	0	1	2	1	1	1	1	1	1	0	1	0	2	3	2	1	1	1	1	1	1	1	0	1	0	0	0	0	0	1	0	0	0	4	1	1	0	0	1
215	2020/2/20 22:51	266	Î¢ÐÅ		171.114.113.56	ºþ±±	ÒË²ý	0	0	0	0	1	1	1	1	1	1	1	1	0	1	0	1	1	2	1	0	1	1	1	1	1	0	1	1	1	1	1	1	1	1	0	0	4	1	1	1	0	1
216	2020/2/20 22:51	193	Î¢ÐÅ		113.110.142.109	¹ã¶«	ÉîÛÚ	0	0	0	0	1	1	1	0	0	0	0	0	0	0	0	1	1	2	1	1	0	1	1	0	1	0	1	0	1	1	0	0	1	1	0	0	3	0	1	1	0	1
217	2020/2/20 22:52	140	ÊÖ»úÌá½»	Ö±½Ó·ÃÎÊ	39.169.182.113	½­Î÷	ÒË´º	0	0	0	0	1	1	1	0	1	1	0	0	0	0	0	1	1	1	1	1	1	1	1	1	1	0	1	0	0	0	0	0	0	1	0	0	1	1	1	0	0	0
218	2020/2/20 22:52	154	ÊÖ»úÌá½»	Ö±½Ó·ÃÎÊ	103.63.154.158	ÁÉÄþ	Óª¿Ú	0	0	0	0	1	3	1	0	1	1	0	1	0	0	0	1	2	1	1	1	0	1	1	0	1	0	0	0	0	0	0	0	0	1	0	0	1	0	1	0	0	1
219	2020/2/20 22:52	447	Î¢ÐÅ		171.82.227.134	ºþ±±	Îäºº	0	0	0	0	1	3	1	1	1	0	0	1	0	0	0	2	2	1	1	1	1	1	1	1	1	0	1	1	1	1	0	0	0	1	0	0	3	0	0	0	0	1
220	2020/2/20 22:52	159	Î¢ÐÅ		14.205.138.227	ÔÆÄÏ	´óÀí	0	0	0	0	1	3	1	1	1	1	0	0	0	0	0	1	2	1	1	1	1	1	1	0	1	0	1	1	1	1	1	1	1	1	0	0	2	1	1	1	0	1
221	2020/2/20 22:52	170	ÊÖ»úÌá½»	Ö±½Ó·ÃÎÊ	117.136.107.12	ºÓÄÏ	Ö£ÖÝ	0	0	0	0	1	2	1	0	1	1	0	1	0	0	0	2	3	2	1	1	1	1	1	1	1	0	1	0	0	1	1	0	1	1	0	0	3	1	1	1	0	0
222	2020/2/20 22:52	185	Î¢ÐÅ		27.16.237.173	ºþ±±	Îäºº	0	0	0	1	0	1	1	1	1	0	0	0	0	1	0	2	2	2	1	1	1	1	1	1	1	0	1	1	1	0	0	0	0	0	0	0	4	1	1	1	0	1
223	2020/2/20 22:52	175	ÊÖ»úÌá½»	Ö±½Ó·ÃÎÊ	183.220.206.155	ËÄ´¨	×Ô¹±	0	0	0	0	1	4	1	0	1	1	1	1	0	0	0	2	1	1	1	1	1	1	0	1	1	0	1	0	1	0	1	0	0	1	0	0	1	0	1	1	0	1
224	2020/2/20 22:52	334	Î¢ÐÅ		117.152.87.112	ºþ±±	Îäºº	0	0	0	1	0	1	1	1	1	1	0	0	0	0	0	2	1	2	1	1	1	1	0	0	1	0	1	0	0	0	1	1	0	0	0	0	3	0	0	0	0	1
225	2020/2/20 22:52	175	ÊÖ»úÌá½»	Ö±½Ó·ÃÎÊ	171.43.141.65	ºþ±±	Îäºº	0	0	0	0	1	3	1	1	1	1	0	1	0	1	0	1	1	1	1	1	1	1	1	1	1	0	1	0	0	1	0	0	0	0	0	0	3	1	1	0	0	0
226	2020/2/20 22:52	181	ÊÖ»úÌá½»	Ö±½Ó·ÃÎÊ	140.243.37.21	¸£½¨	ÏÃÃÅ	1	0	0	0	0	3	1	0	0	0	0	0	0	0	0	1	2	1	1	1	0	0	0	1	0	0	0	0	1	0	0	0	1	1	0	0	3	1	1	1	0	0
227	2020/2/20 22:52	214	Î¢ÐÅ		117.152.88.94	ºþ±±	Îäºº	0	0	0	1	0	3	1	1	1	1	1	1	1	1	0	1	1	3	1	1	1	1	1	1	1	0	1	1	1	1	1	1	1	1	0	0	4	1	1	1	0	1
228	2020/2/20 22:53	177	ÊÖ»úÌá½»	Ö±½Ó·ÃÎÊ	223.91.76.31	ºÓÄÏ	ÄÏÑô	0	0	0	0	1	3	1	1	1	1	1	1	0	0	0	1	3	1	1	1	1	1	0	1	0	0	1	0	0	0	0	0	1	1	0	0	1	1	1	0	0	1
229	2020/2/20 22:53	197	ÊÖ»úÌá½»	Ö±½Ó·ÃÎÊ	123.161.73.74	ºÓÄÏ	ÄÏÑô	0	0	0	0	1	5	1	1	1	0	0	0	0	0	0	4	2	3	1	1	0	1	1	1	1	0	1	1	0	0	1	1	1	0	0	0	3	1	1	0	0	1
230	2020/2/20 22:53	141	ÊÖ»úÌá½»	Ö±½Ó·ÃÎÊ	114.105.59.36	°²»Õ	°ö²º	0	0	0	0	1	3	1	0	1	0	1	1	0	0	0	1	3	2	1	1	0	1	0	0	1	0	1	0	0	0	0	0	0	1	0	0	2	1	1	0	0	0
231	2020/2/20 22:53	324	Î¢ÐÅ		171.83.4.67	ºþ±±	Îäºº	0	1	0	0	0	2	1	1	1	1	0	1	0	0	0	2	2	2	1	1	1	1	0	1	1	0	1	1	1	1	1	1	1	1	0	0	5	1	1	1	0	1
232	2020/2/20 22:53	204	ÊÖ»úÌá½»	Ö±½Ó·ÃÎÊ	120.37.44.31	¸£½¨	ÈªÖÝ	0	0	0	0	1	2	1	1	1	0	0	0	0	0	0	3	3	1	1	1	1	0	1	0	0	0	0	0	1	1	0	1	1	0	0	0	3	1	1	0	0	1
233	2020/2/20 22:53	189	ÊÖ»úÌá½»	Ö±½Ó·ÃÎÊ	110.53.175.239	ºþÄÏ	³»ÖÝ	0	0	0	0	1	4	1	0	1	1	0	1	0	0	0	2	2	2	1	1	0	1	0	0	1	0	1	0	0	0	0	0	0	1	0	0	3	0	1	0	0	1
234	2020/2/20 22:53	171	ÊÖ»úÌá½»	Ö±½Ó·ÃÎÊ	223.104.93.81	±±¾©	±±¾©	0	0	0	0	1	1	1	0	1	1	0	0	0	0	0	2	3	1	1	1	0	1	1	0	1	0	1	0	0	0	0	0	0	1	0	0	2	0	1	1	0	1
235	2020/2/20 22:54	198	ÊÖ»úÌá½»	Ö±½Ó·ÃÎÊ	175.189.96.101	ºþ±±	Îäºº	0	0	1	0	0	2	1	1	1	0	0	1	0	0	0	2	3	3	1	1	1	1	1	0	1	0	1	0	0	0	0	0	0	1	0	0	2	1	1	0	0	1
236	2020/2/20 22:54	191	ÊÖ»úÌá½»	Ö±½Ó·ÃÎÊ	27.12.8.129	ÖØÇì	ÖØÇì	0	0	0	0	1	3	1	0	1	1	0	1	0	0	0	4	3	1	1	1	1	1	1	1	1	0	1	1	0	0	0	0	0	1	0	0	3	1	1	1	0	1
237	2020/2/20 22:54	240	ÊÖ»úÌá½»	Ö±½Ó·ÃÎÊ	121.62.4.96	ºþ±±	Ê®Ñß	0	0	0	0	1	3	1	1	1	1	0	1	0	1	0	1	2	2	1	1	1	1	0	0	1	0	1	0	0	0	0	0	1	1	1	0	4	1	1	0	0	0
238	2020/2/20 22:54	160	ÊÖ»úÌá½»	Ö±½Ó·ÃÎÊ	182.129.37.166	ËÄ´¨	ÄÏ³ä	0	0	0	0	1	4	1	0	1	1	0	0	0	0	0	2	2	1	1	1	1	0	1	0	0	0	0	1	0	1	1	1	1	1	0	0	4	0	1	1	0	1
239	2020/2/20 22:54	249	ÊÖ»úÌá½»	Ö±½Ó·ÃÎÊ	27.23.176.23	ºþ±±	»Æ¸Ô	0	0	0	0	1	3	1	1	1	1	1	1	0	1	0	1	3	2	1	1	0	0	0	0	0	0	1	0	0	0	1	0	0	1	0	0	3	1	1	1	0	1
240	2020/2/20 22:54	542	Î¢ÐÅ		117.136.27.99	¸ÊËà	À¼ÖÝ	0	0	0	0	1	2	1	1	1	1	0	1	0	0	0	1	1	1	1	1	1	1	0	1	1	0	1	1	0	0	1	1	0	0	0	0	1	1	1	0	0	1
241	2020/2/20 22:54	187	ÊÖ»úÌá½»	Ö±½Ó·ÃÎÊ	14.135.240.186	ÄþÏÄ	Òø´¨	0	0	0	0	1	5	1	1	1	0	0	1	0	0	0	2	3	2	1	1	1	1	1	1	1	0	1	1	1	0	0	1	0	1	0	0	3	0	1	1	0	1
242	2020/2/20 22:54	294	ÊÖ»úÌá½»	Ö±½Ó·ÃÎÊ	27.17.179.56	ºþ±±	Îäºº	0	0	0	0	1	3	1	0	0	0	0	0	0	0	0	3	2	1	0	0	0	0	0	0	1	0	1	0	0	0	0	0	0	1	0	0	3	0	1	0	0	1
243	2020/2/20 22:55	492	Î¢ÐÅ		120.243.35.160	°²»Õ	ÙñÖÝ	0	0	0	0	1	2	1	0	1	0	1	0	0	0	0	2	3	2	1	1	0	1	1	0	1	0	0	1	0	1	0	1	1	1	0	0	3	1	1	0	0	1
244	2020/2/20 22:55	652	Î¢ÐÅ		27.26.122.220	ºþ±±	¾£ÖÝ	0	0	0	0	1	1	1	1	1	1	1	0	0	1	0	1	1	1	1	1	1	1	1	0	1	0	1	0	0	0	1	0	0	0	0	0	3	1	1	0	0	1
245	2020/2/20 22:55	357	Î¢ÐÅ		117.136.74.206	ºþ±±	Îäºº	0	0	0	1	0	2	1	1	1	1	0	1	1	1	0	2	1	1	1	1	1	1	1	1	1	0	1	0	0	1	1	1	0	1	0	0	4	1	1	1	1	1
246	2020/2/20 22:55	174	ÊÖ»úÌá½»	Ö±½Ó·ÃÎÊ	60.255.136.200	ËÄ´¨	³É¶¼	0	0	0	0	1	3	1	1	1	0	0	1	0	0	0	2	1	1	1	1	1	1	0	0	1	0	1	1	1	0	1	1	1	1	0	0	4	1	1	1	0	1
247	2020/2/20 22:56	196	Î¢ÐÅ		43.227.139.184	ºþ±±	Îäºº	0	0	0	1	0	1	1	1	1	1	1	1	0	1	0	2	3	1	0	1	0	1	0	0	1	0	1	1	0	0	0	0	0	1	0	0	3	1	0	0	0	1
248	2020/2/20 22:56	227	Î¢ÐÅ		117.136.120.17	ÉÏº£	ÉÏº£	0	0	0	0	1	3	1	0	1	1	0	0	0	0	0	1	3	3	1	1	1	1	1	0	0	0	1	1	1	1	1	0	0	0	0	0	1	0	0	0	0	1
249	2020/2/20 22:56	267	Î¢ÐÅ		117.153.70.220	ºþ±±	ÒË²ý	0	0	0	0	1	4	1	1	1	1	0	0	0	0	0	2	2	1	1	1	1	1	1	0	1	0	1	0	1	1	0	0	1	0	0	0	2	1	1	0	0	1
250	2020/2/20 22:56	149	Î¢ÐÅ		27.18.217.93	ºþ±±	Îäºº	0	0	1	0	0	2	1	0	0	0	1	0	0	1	0	2	2	1	1	1	1	1	1	1	1	0	1	0	0	1	0	0	0	1	0	0	4	1	1	1	0	0
251	2020/2/20 22:56	392	ÊÖ»úÌá½»	Ö±½Ó·ÃÎÊ	49.81.124.219	½­ËÕ	ÐìÖÝ	0	0	0	0	1	1	1	0	0	0	1	0	0	0	0	4	1	2	1	1	1	1	0	1	1	0	1	0	0	0	0	0	0	1	0	0	2	1	1	1	0	1
252	2020/2/20 22:56	770	Î¢ÐÅ		27.18.247.31	ºþ±±	Îäºº	0	0	0	0	1	2	1	0	0	0	0	0	0	0	0	2	3	2	1	1	0	1	1	0	1	0	1	1	0	0	1	1	0	0	0	0	4	1	1	0	0	0
253	2020/2/20 22:57	156	ÊÖ»úÌá½»	Ö±½Ó·ÃÎÊ	171.41.72.144	ºþ±±	»Æ¸Ô	0	0	0	0	1	3	1	1	1	1	1	1	1	0	0	1	1	1	1	1	1	0	1	1	0	0	0	0	0	0	0	0	0	0	1	0	3	1	1	0	0	0
254	2020/2/20 22:56	857	Î¢ÐÅ		171.81.188.3	ºþ±±	ÏÉÌÒ	0	0	1	0	0	2	0	0	1	0	0	0	0	0	0	4	2	2	1	1	0	1	1	0	1	0	1	0	0	0	1	0	0	0	0	0	3	1	1	0	0	0
255	2020/2/20 22:57	320	ÊÖ»úÌá½»	Ö±½Ó·ÃÎÊ	111.49.163.243	ÄþÏÄ	ÎâÖÒ	0	0	0	0	1	1	1	0	1	1	1	1	0	0	0	2	1	1	1	1	1	1	1	0	0	0	1	0	0	0	0	0	0	1	0	0	5	0	1	1	0	1
256	2020/2/20 22:57	410	ÊÖ»úÌá½»	Ö±½Ó·ÃÎÊ	112.18.138.19	ËÄ´¨	ÄÚ½­	0	0	0	0	1	3	1	0	0	1	0	0	1	0	0	3	1	1	1	1	0	1	1	0	0	0	1	1	0	0	0	0	0	1	0	0	3	1	1	1	0	1
257	2020/2/20 22:57	431	Î¢ÐÅ		116.226.160.168	ÉÏº£	ÉÏº£	0	0	0	0	1	1	1	1	1	1	0	0	1	0	0	2	4	1	1	1	1	1	1	1	1	0	1	1	0	0	1	0	0	0	0	0	3	1	1	0	0	1
258	2020/2/20 22:57	134	Î¢ÐÅ		117.151.49.235	ºþ±±	Îäºº	0	0	0	0	1	5	0	0	1	1	0	0	0	1	0	2	1	1	1	1	0	1	1	1	1	0	1	0	0	0	1	0	0	1	0	0	4	1	1	0	0	1
259	2020/2/20 22:57	173	ÊÖ»úÌá½»	Ö±½Ó·ÃÎÊ	101.249.9.162	Î÷²Ø	À­Èø	0	0	0	0	1	3	1	0	1	1	0	1	0	0	0	2	1	1	1	1	1	1	1	1	1	0	1	0	0	0	0	0	0	1	0	0	3	0	1	1	0	1
260	2020/2/20 22:57	177	ÊÖ»úÌá½»	Ö±½Ó·ÃÎÊ	39.169.179.192	½­Î÷	ÒË´º	0	0	0	0	1	5	1	1	1	1	0	0	0	0	0	1	1	1	1	1	1	1	0	0	1	0	1	0	0	1	0	0	0	1	0	0	3	0	1	0	0	1
261	2020/2/20 22:58	258	Î¢ÐÅ		122.247.21.109	Õã½­	Äþ²¨	0	0	0	0	1	3	1	1	0	1	0	0	0	0	0	2	3	1	1	1	0	1	0	0	1	0	0	0	0	0	0	0	0	0	0	1	2	1	1	1	0	1
262	2020/2/20 22:58	573	Î¢ÐÅ		112.0.59.6	½­ËÕ	ÄÏ¾©	0	0	0	0	1	3	1	1	1	1	0	1	0	0	0	3	2	2	1	1	1	1	1	1	1	0	1	0	0	0	0	0	0	1	0	0	4	1	1	0	0	0
263	2020/2/20 22:58	723	Î¢ÐÅ		27.17.80.37	ºþ±±	Îäºº	0	0	1	0	0	3	1	1	1	1	1	1	0	1	0	2	4	2	1	1	1	1	1	1	1	0	1	1	0	0	0	0	1	1	1	0	4	1	1	0	0	0
264	2020/2/20 22:58	349	Î¢ÐÅ		119.103.96.57	ºþ±±	Îäºº	0	0	0	0	1	2	1	0	1	0	1	1	0	1	0	2	1	1	1	0	1	1	0	0	1	0	1	1	0	0	1	1	0	1	0	0	3	0	1	0	0	1
265	2020/2/20 22:58	401	Î¢ÐÅ		221.235.150.91	ºþ±±	ÒË²ý	0	0	0	0	1	3	1	1	1	1	1	1	1	1	0	1	3	1	1	1	1	1	1	1	1	0	1	1	1	1	1	1	1	1	0	0	4	1	1	1	0	1
266	2020/2/20 22:58	465	Î¢ÐÅ		117.157.103.227	¸ÊËà	À¼ÖÝ	0	0	0	0	1	5	1	1	1	1	0	1	0	0	0	1	1	2	1	1	1	1	1	0	1	0	1	1	0	0	0	0	0	0	0	0	3	0	1	0	0	1
267	2020/2/20 22:58	188	ÊÖ»úÌá½»	Ö±½Ó·ÃÎÊ	58.21.23.41	¼ªÁÖ	³¤´º	0	0	0	0	1	4	1	0	1	0	0	0	0	0	0	1	1	1	1	1	0	0	0	0	1	0	1	0	0	0	0	0	0	1	0	0	4	0	1	1	0	0
268	2020/2/20 22:58	212	Î¢ÐÅ		110.81.127.105	¸£½¨	ÈªÖÝ	0	0	0	0	1	3	1	1	1	1	1	0	0	0	0	1	1	1	1	1	1	1	1	0	1	0	1	1	0	0	0	0	1	1	0	0	4	1	1	1	0	1
269	2020/2/20 22:59	228	Î¢ÐÅ		223.104.45.104	¸£½¨	ÈªÖÝ	0	0	0	0	1	3	1	0	0	0	0	0	0	0	0	2	1	1	1	1	0	1	0	0	1	0	1	0	0	1	0	1	0	0	0	0	3	1	1	1	0	1
270	2020/2/20 22:59	142	ÊÖ»úÌá½»	Ö±½Ó·ÃÎÊ	27.18.107.216	ºþ±±	Îäºº	0	0	1	0	0	1	1	1	1	1	1	1	0	1	0	1	1	1	1	1	1	1	1	1	1	0	0	0	0	0	0	0	0	1	0	0	3	1	1	1	0	1
271	2020/2/20 22:59	328	Î¢ÐÅ		120.229.77.219	¹ã¶«	ÉîÛÚ	0	0	0	0	1	2	1	1	1	1	0	1	0	0	0	2	2	1	1	1	1	1	1	0	1	0	1	1	1	1	1	1	1	1	0	0	5	1	1	1	0	1
272	2020/2/20 22:59	403	Î¢ÐÅ		115.191.40.34	ºþ±±	Îäºº	0	0	0	0	1	3	1	1	1	1	1	1	0	1	0	2	1	2	1	1	1	1	0	0	1	0	1	1	1	1	1	0	0	1	0	0	2	1	1	1	0	0
273	2020/2/20 22:59	329	Î¢ÐÅ		27.18.246.90	ºþ±±	Îäºº	0	0	0	1	0	2	0	1	0	0	0	0	0	0	0	5	2	3	1	1	1	1	1	1	1	0	1	1	1	1	1	1	1	0	0	0	3	1	1	1	1	1
274	2020/2/20 22:59	485	ÊÖ»úÌá½»	Ö±½Ó·ÃÎÊ	60.246.48.244	°ÄÃÅ	°ÄÃÅ°ëµº	0	0	0	0	1	3	1	1	1	1	0	1	0	0	0	1	1	1	1	1	1	1	0	0	1	0	1	0	0	0	0	0	1	1	0	0	2	0	1	0	0	1
275	2020/2/20 22:59	139	Î¢ÐÅ		112.17.240.190	Õã½­	º¼ÖÝ	0	0	0	0	1	2	1	0	1	1	0	0	0	0	0	2	2	2	1	1	1	1	0	1	1	0	1	0	0	0	0	0	0	1	0	0	3	1	1	1	0	0
276	2020/2/20 22:59	282	Î¢ÐÅ		223.94.232.126	Õã½­	ºþÖÝ	0	0	0	0	1	2	1	1	1	1	0	1	0	0	0	2	3	2	1	1	1	0	1	0	1	0	1	1	0	0	1	1	0	0	0	0	2	1	1	1	0	0
277	2020/2/20 23:00	165	Î¢ÐÅ		115.196.59.226	Õã½­	º¼ÖÝ	0	0	0	0	1	3	1	1	1	1	0	1	0	0	0	2	1	1	1	1	1	1	0	0	1	0	1	1	0	1	0	0	0	1	0	0	3	1	1	1	0	1
278	2020/2/20 23:00	451	Î¢ÐÅ		117.136.23.221	ºþ±±	Îäºº	0	0	0	1	0	3	1	1	1	1	1	1	1	1	0	1	1	1	1	1	1	1	0	0	1	0	1	1	1	1	1	1	0	0	0	0	4	1	1	0	0	1
279	2020/2/20 23:00	356	Î¢ÐÅ		112.39.103.118	ÁÉÄþ	ÉòÑô	0	0	0	0	1	2	1	1	1	0	0	0	0	0	0	4	2	3	1	1	1	1	1	0	1	0	1	0	0	1	0	0	1	1	0	0	3	1	1	0	0	1
280	2020/2/20 23:00	531	Î¢ÐÅ		103.98.240.41	ºþ±±	Îäºº	0	0	0	0	1	4	1	1	1	1	1	1	1	1	0	1	1	1	1	1	1	1	1	1	1	0	0	0	0	0	0	0	0	1	0	0	1	1	1	1	1	1
281	2020/2/20 23:00	303	ÊÖ»úÌá½»	Ö±½Ó·ÃÎÊ	27.17.83.80	ºþ±±	Îäºº	0	0	0	0	1	2	1	1	0	0	1	0	0	0	0	2	3	2	1	1	1	1	1	0	1	0	1	0	0	0	1	1	0	0	0	0	3	1	1	0	0	1
282	2020/2/20 23:01	364	Î¢ÐÅ		27.18.97.233	ºþ±±	Îäºº	0	0	0	0	1	2	1	1	1	0	0	1	0	1	0	2	2	3	0	0	0	1	0	0	1	0	0	0	0	0	0	1	0	0	0	0	4	0	0	0	0	1
283	2020/2/20 23:01	432	Î¢ÐÅ		103.98.241.189	ºþ±±	Îäºº	0	0	0	0	1	3	1	1	1	1	1	1	0	1	0	1	1	2	1	1	1	1	1	0	1	0	1	1	0	1	0	1	1	0	0	0	3	1	1	1	1	1
284	2020/2/20 23:01	446	Î¢ÐÅ		117.152.69.48	ºþ±±	Îäºº	0	0	0	0	1	3	1	1	1	1	0	1	0	0	0	3	4	3	1	1	0	0	0	0	0	0	1	0	0	1	1	1	0	0	0	0	5	0	0	0	0	1
285	2020/2/20 23:02	621	ÊÖ»úÌá½»	Ö±½Ó·ÃÎÊ	43.227.137.24	ºþ±±	Îäºº	0	0	0	0	1	5	1	1	1	1	0	0	0	1	0	2	1	2	1	1	1	1	1	1	1	0	1	1	0	1	1	1	1	1	0	0	4	1	1	1	0	1
286	2020/2/20 23:02	243	Î¢ÐÅ		222.134.102.229	É½¶«	×Í²©	0	0	0	0	1	1	1	1	1	1	0	0	0	0	0	2	1	2	1	1	1	1	1	0	1	0	0	0	0	0	0	0	0	1	0	0	3	1	1	0	0	0
287	2020/2/20 23:02	252	Î¢ÐÅ		117.152.211.186	ºþ±±	Îäºº	0	0	0	0	1	5	1	1	1	1	1	1	1	1	0	1	1	1	1	1	1	1	1	1	1	0	1	0	0	0	0	0	0	0	0	0	2	1	1	1	0	1
288	2020/2/20 23:02	718	ÊÖ»úÌá½»	Ö±½Ó·ÃÎÊ	61.136.223.13	ºþ±±	ÒË²ý	0	0	0	0	1	3	1	1	1	1	1	1	0	1	0	2	3	1	1	1	1	1	0	1	1	0	1	0	1	0	1	0	0	1	0	0	3	1	1	0	0	1
289	2020/2/20 23:02	625	ÊÖ»úÌá½»	Ö±½Ó·ÃÎÊ	27.17.164.15	ºþ±±	Îäºº	0	0	0	1	0	3	1	1	0	0	1	1	0	0	0	2	1	1	1	1	0	1	0	0	1	0	1	1	0	0	0	0	0	0	0	0	3	1	1	0	0	0
290	2020/2/20 23:03	350	Î¢ÐÅ		117.157.109.63	¸ÊËà	À¼ÖÝ	0	0	0	0	1	2	1	1	0	0	1	0	0	0	0	2	2	1	1	1	1	1	0	0	1	0	0	1	0	0	0	0	1	0	0	0	2	0	1	0	0	0
291	2020/2/20 23:03	604	Î¢ÐÅ		119.103.174.79	ºþ±±	Îäºº	0	0	0	1	0	3	1	1	1	1	0	1	0	1	0	1	3	1	1	1	1	1	0	0	0	0	1	1	1	0	1	1	1	1	0	0	5	1	1	0	0	1
292	2020/2/20 23:03	276	ÊÖ»úÌá½»	Ö±½Ó·ÃÎÊ	120.228.161.29	ºþÄÏ	ÔÀÑô	0	0	0	0	1	3	1	0	1	1	0	0	0	0	0	2	2	2	1	1	0	1	0	0	0	0	1	0	0	0	0	0	0	1	0	0	2	0	1	0	0	1
293	2020/2/20 23:03	555	Î¢ÐÅ		223.104.20.141	ºþ±±	Îäºº	0	1	0	0	0	2	1	0	1	1	1	1	0	1	0	2	2	1	1	1	1	1	1	1	1	0	1	0	0	0	0	1	1	1	0	0	2	1	1	1	0	1
294	2020/2/20 23:03	889	Î¢ÐÅ		113.57.250.156	ºþ±±	¶÷Ê©	0	0	0	0	1	5	1	1	1	1	1	1	1	1	0	1	1	1	1	1	1	1	0	1	1	0	0	1	0	0	0	1	1	0	0	0	3	1	0	0	0	1
295	2020/2/20 23:03	236	Î¢ÐÅ		223.91.6.12	ºÓÄÏ	ÖÜ¿Ú	0	0	0	0	1	2	1	1	1	1	1	1	1	1	0	1	1	1	1	1	0	0	1	0	1	0	1	1	1	1	1	1	0	1	0	0	3	1	1	1	0	1
296	2020/2/20 23:04	490	Î¢ÐÅ		42.94.7.203	¸ÊËà	À¼ÖÝ	0	0	0	0	1	5	1	0	1	0	0	1	1	1	0	1	2	2	1	1	0	1	0	1	1	0	1	1	0	0	0	0	0	0	0	0	4	1	1	0	0	0
297	2020/2/20 23:04	218	Î¢ÐÅ		117.152.70.152	ºþ±±	Îäºº	0	0	0	1	0	2	1	1	1	1	0	1	0	1	0	2	2	2	1	1	1	1	1	1	1	0	1	1	1	1	1	1	1	1	0	0	3	1	1	0	0	1
298	2020/2/20 23:04	368	ÊÖ»úÌá½»	Ö±½Ó·ÃÎÊ	117.136.83.64	ºþ±±	Îäºº	0	0	0	0	1	3	1	1	1	1	1	1	1	1	0	1	1	1	1	1	1	1	1	1	1	0	1	1	0	1	0	0	0	0	0	0	1	1	1	0	0	1
299	2020/2/20 23:04	215	Î¢ÐÅ		117.162.81.42	½­Î÷	¼ª°²	0	0	0	1	0	1	1	0	0	0	0	0	0	0	0	4	2	1	1	1	0	1	0	0	1	0	0	0	0	0	0	1	0	1	0	0	1	0	1	1	0	0
300	2020/2/20 23:04	394	Î¢ÐÅ		117.153.72.174	ºþ±±	ÒË²ý	0	0	0	0	1	2	1	1	1	1	0	0	0	0	0	1	3	2	1	1	0	1	1	1	1	0	1	1	0	0	1	1	0	1	0	0	3	1	1	0	0	0
301	2020/2/20 23:05	323	Î¢ÐÅ		171.43.230.94	ºþ±±	Îäºº	0	0	0	1	0	3	1	1	1	0	1	0	0	0	0	1	1	1	1	1	1	1	0	0	1	0	1	0	0	1	0	0	0	1	0	0	3	1	1	0	0	1
302	2020/2/20 23:05	128	ÊÖ»úÌá½»	Ö±½Ó·ÃÎÊ	111.174.80.195	ºþ±±	»ÆÊ¯	0	0	0	0	1	5	1	0	1	0	0	0	0	0	0	2	3	2	1	1	0	1	1	0	0	0	0	0	1	0	1	1	0	1	0	0	3	1	1	1	0	1
303	2020/2/20 23:05	667	Î¢ÐÅ		27.17.88.252	ºþ±±	Îäºº	0	0	0	1	0	2	1	1	1	1	1	1	0	0	0	2	2	1	1	1	1	1	1	1	1	0	1	1	0	0	0	0	0	0	0	0	2	1	1	1	0	1
304	2020/2/20 23:06	177	ÊÖ»úÌá½»	Ö±½Ó·ÃÎÊ	111.19.44.148	ÉÂÎ÷	Î÷°²	0	0	0	0	1	3	1	1	1	1	0	1	0	0	0	2	3	2	1	1	1	1	1	1	1	0	1	0	1	1	1	1	0	1	0	0	2	1	1	0	0	0
305	2020/2/20 23:06	413	Î¢ÐÅ		49.118.142.170	ÐÂ½®	ÎÚÂ³Ä¾Æë	0	0	0	0	1	2	1	0	0	0	1	0	0	0	0	2	3	1	1	1	0	1	0	0	1	0	0	0	1	0	0	0	0	1	0	0	2	0	1	0	0	1
306	2020/2/20 23:07	212	Î¢ÐÅ		60.169.136.213	°²»Õ	Îßºþ	0	0	0	1	0	1	1	0	1	0	0	0	0	0	0	1	1	1	1	1	1	1	1	0	1	0	1	1	0	0	0	0	1	0	0	0	4	0	1	0	0	0
307	2020/2/20 23:07	404	Î¢ÐÅ		112.42.142.208	ÁÉÄþ	°°É½	0	0	0	0	1	3	1	1	1	1	0	0	0	0	0	2	3	2	1	1	1	1	1	1	0	0	0	0	1	0	0	0	0	1	0	0	2	1	1	0	0	0
308	2020/2/20 23:08	314	Î¢ÐÅ		117.152.50.214	ºþ±±	ÏåÑô	0	0	0	0	1	1	1	0	1	1	1	1	0	1	0	1	1	1	1	1	1	1	1	0	1	0	1	1	0	0	1	1	0	1	0	0	2	1	1	0	0	1
309	2020/2/20 23:08	356	Î¢ÐÅ		112.80.162.231	½­ËÕ	ÄÏ¾©	0	0	0	0	1	2	1	1	1	0	1	0	0	0	0	2	2	3	1	1	1	1	1	0	1	0	1	0	0	0	0	0	0	1	0	0	3	0	1	0	0	1
310	2020/2/20 23:08	215	ÊÖ»úÌá½»	Ö±½Ó·ÃÎÊ	111.25.14.24	¼ªÁÖ	³¤´º	0	0	0	0	1	5	1	0	1	1	0	1	0	0	0	1	1	1	1	1	1	1	0	0	1	0	1	0	0	0	0	0	0	1	0	0	3	1	1	0	0	0
311	2020/2/20 23:09	358	ÊÖ»úÌá½»	Ö±½Ó·ÃÎÊ	27.20.101.135	ºþ±±	¾£ÖÝ	0	0	0	0	1	3	1	1	1	1	1	1	0	1	0	2	2	1	1	1	1	1	1	1	1	0	1	0	0	0	1	1	0	0	0	0	5	1	0	0	0	0
312	2020/2/20 23:09	814	Î¢ÐÅ		223.91.7.90	ºÓÄÏ	ÖÜ¿Ú	0	0	0	0	1	4	1	1	1	0	1	0	0	0	0	2	1	3	1	1	0	1	1	0	1	0	1	1	1	0	1	0	1	1	0	0	3	1	1	0	0	1
313	2020/2/20 23:09	741	Î¢ÐÅ		1.95.146.201	±±¾©	±±¾©	0	0	0	0	1	1	1	1	1	0	0	0	0	0	0	2	2	2	1	1	1	1	1	1	1	0	0	1	0	0	1	1	1	0	0	0	3	1	1	1	1	1
315	2020/2/20 23:09	557	Î¢ÐÅ		223.104.159.169	Õã½­	Î´Öª	0	0	0	0	1	2	1	1	1	1	0	0	0	0	0	2	1	1	1	1	1	1	1	1	1	0	1	0	0	1	0	0	1	1	0	0	3	0	1	1	0	1
316	2020/2/20 23:10	296	Î¢ÐÅ		124.152.234.58	¸ÊËà	À¼ÖÝ	0	0	0	0	1	1	1	1	0	1	0	0	0	0	0	2	2	2	1	1	1	1	0	0	1	0	1	1	0	1	0	1	0	1	0	0	3	1	1	0	0	1
317	2020/2/20 23:10	266	Î¢ÐÅ		222.136.146.194	ºÓÄÏ	ÖÜ¿Ú	0	0	0	0	1	2	1	1	1	1	0	1	0	0	0	1	2	3	1	1	0	1	0	0	1	0	1	1	1	0	1	1	0	0	0	0	4	1	1	0	0	1
318	2020/2/20 23:10	293	Î¢ÐÅ		183.225.59.194	ÔÆÄÏ	Çú¾¸	0	0	0	0	1	3	1	0	0	0	0	0	0	0	0	3	2	2	1	1	1	1	0	0	0	0	1	0	0	0	0	0	0	0	0	0	3	0	1	0	0	1
319	2020/2/20 23:10	276	Î¢ÐÅ		223.104.148.89	½­ËÕ	ËÕÖÝ	0	0	0	0	1	4	1	1	1	1	0	1	0	0	0	2	2	2	1	1	1	1	1	0	1	0	1	1	1	1	1	1	1	1	0	0	4	1	1	0	0	1
320	2020/2/20 23:10	260	ÊÖ»úÌá½»	Ö±½Ó·ÃÎÊ	219.139.67.251	ºþ±±	»ÆÊ¯	0	0	0	0	1	3	1	1	1	1	0	1	1	1	0	1	1	1	1	1	1	1	1	1	1	0	1	1	1	1	1	1	0	1	0	0	5	1	1	0	1	1
321	2020/2/20 23:10	287	ÊÖ»úÌá½»	Ö±½Ó·ÃÎÊ	106.122.65.141	¸£½¨	¸£ÖÝ	0	0	0	0	1	2	1	0	1	1	0	1	0	0	0	2	1	2	1	1	1	1	0	0	1	0	1	1	0	0	1	1	0	1	0	0	3	1	1	0	0	1
322	2020/2/20 23:10	107	Î¢ÐÅ		59.175.177.194	ºþ±±	Îäºº	1	0	0	0	0	3	1	0	0	0	0	0	0	0	0	1	2	2	1	1	1	1	1	1	1	0	1	1	1	1	1	0	0	0	0	0	2	0	0	0	1	0
323	2020/2/20 23:11	432	Î¢ÐÅ		171.114.23.157	ºþ±±	ÒË²ý	0	0	0	0	1	2	1	0	1	1	1	0	0	1	0	1	1	1	1	1	1	1	1	1	1	0	1	1	0	0	1	1	0	1	0	0	4	1	1	0	0	1
324	2020/2/20 23:11	139	Î¢ÐÅ		223.104.247.238	Õã½­	º¼ÖÝ	0	0	0	1	0	3	1	1	1	1	0	0	0	0	0	2	1	2	1	1	1	1	1	1	1	0	1	1	0	0	0	0	0	1	0	0	3	1	1	1	1	1
325	2020/2/20 23:11	274	Î¢ÐÅ		120.231.181.202	¹ã¶«	Öéº£	0	0	0	0	1	2	1	0	0	0	0	0	0	0	0	1	2	1	1	1	0	0	1	0	1	0	1	0	0	0	0	0	0	1	0	0	3	0	0	0	0	1
326	2020/2/20 23:12	197	Î¢ÐÅ		117.153.64.25	ºþ±±	ÒË²ý	0	0	0	0	1	1	1	0	1	0	1	1	0	0	0	1	1	1	1	1	1	1	1	1	1	0	1	1	1	1	0	1	0	1	0	0	1	1	1	0	0	1
327	2020/2/20 23:12	146	ÊÖ»úÌá½»	Ö±½Ó·ÃÎÊ	117.136.52.186	ºþ±±	Îäºº	0	0	0	0	1	5	1	1	1	1	0	0	1	1	0	1	1	1	1	1	0	0	1	0	1	0	0	0	0	0	0	0	0	1	0	0	2	1	1	0	0	0
328	2020/2/20 23:12	138	ÊÖ»úÌá½»	Ö±½Ó·ÃÎÊ	183.93.143.28	ºþ±±	ÏåÑô	0	0	0	0	1	5	1	1	1	1	1	1	0	1	0	2	1	1	1	1	1	1	1	1	1	0	1	0	0	0	0	0	0	1	0	0	3	0	1	0	0	1
329	2020/2/20 23:12	417	Î¢ÐÅ		171.82.21.152	ºþ±±	Îäºº	0	1	0	1	0	3	1	0	0	0	0	0	0	0	0	3	4	3	1	1	1	1	0	0	1	0	0	1	0	0	1	1	1	0	0	0	4	0	1	0	0	1
330	2020/2/20 23:12	708	Î¢ÐÅ		43.227.139.5	ºþ±±	Îäºº	0	0	0	0	1	2	1	1	1	0	1	0	0	0	0	2	1	4	1	1	1	1	1	1	1	0	1	1	0	1	1	0	0	0	0	0	4	1	1	1	0	0
331	2020/2/20 23:13	244	Î¢ÐÅ		39.189.21.48	Õã½­	Äþ²¨	0	0	0	0	1	2	1	0	1	1	0	1	0	0	0	2	1	1	1	1	1	1	0	0	1	0	1	0	0	0	0	0	1	0	0	0	1	1	1	0	0	1
332	2020/2/20 23:13	309	Î¢ÐÅ		218.205.55.125	Õã½­	º¼ÖÝ	0	0	0	0	1	4	1	0	1	1	0	1	0	0	0	2	3	3	1	0	0	1	0	0	1	0	1	1	0	0	0	1	0	0	0	0	5	1	0	1	0	1
333	2020/2/20 23:13	227	ÊÖ»úÌá½»	Ö±½Ó·ÃÎÊ	182.107.119.147	½­Î÷	ÒË´º	0	0	0	0	1	5	1	1	1	1	1	1	0	0	0	2	1	2	1	1	1	1	1	1	1	0	1	1	0	1	1	1	1	1	0	0	5	1	1	1	0	1
334	2020/2/20 23:14	247	Î¢ÐÅ		183.50.204.178	¹ã¶«	ÔÆ¸¡	0	0	0	0	1	1	1	0	1	1	0	0	0	0	0	2	1	2	1	1	0	0	0	0	1	0	1	1	0	1	1	1	1	1	0	0	3	0	0	1	0	1
335	2020/2/20 23:14	133	ÊÖ»úÌá½»	Ö±½Ó·ÃÎÊ	183.94.105.245	ºþ±±	Îäºº	0	0	0	0	1	3	1	1	1	1	1	1	0	0	0	1	2	2	1	1	1	1	1	1	1	0	1	1	0	0	1	0	1	1	0	0	4	1	1	1	1	1
336	2020/2/20 23:14	214	ÊÖ»úÌá½»	Ö±½Ó·ÃÎÊ	117.163.23.155	½­Î÷	¼ª°²	0	0	0	0	1	5	1	0	1	1	1	1	0	0	0	3	1	2	1	1	0	1	0	0	1	0	1	0	0	1	0	1	0	1	0	0	2	1	1	0	0	0
337	2020/2/20 23:14	375	Î¢ÐÅ		117.151.223.204	ºþ±±	¾£ÖÝ	0	0	0	0	1	2	1	0	0	0	0	0	0	0	0	1	1	2	1	1	1	1	0	0	1	0	1	0	0	0	0	0	0	0	0	0	4	1	1	1	0	1
338	2020/2/20 23:15	146	Î¢ÐÅ		58.19.205.144	ºþ±±	¶õÖÝ	0	1	0	0	0	3	1	1	1	1	1	1	1	1	0	1	1	1	1	1	1	1	1	1	1	0	1	1	1	1	1	1	1	1	0	0	4	1	1	1	1	1
339	2020/2/20 23:15	208	Î¢ÐÅ		221.232.18.221	ºþ±±	Îäºº	0	0	0	1	0	5	1	0	1	1	1	1	0	0	0	2	2	2	1	1	1	1	1	1	1	0	1	1	1	0	0	0	1	1	0	0	2	1	1	1	0	1
340	2020/2/20 23:15	319	ÊÖ»úÌá½»	Ö±½Ó·ÃÎÊ	183.95.251.137	ºþ±±	Îäºº	0	0	0	0	1	5	1	1	1	1	1	1	0	1	0	2	1	1	1	1	1	1	1	1	1	0	0	1	0	1	0	1	1	1	0	0	4	1	1	0	0	0
341	2020/2/20 23:16	181	ÊÖ»úÌá½»	Ö±½Ó·ÃÎÊ	58.42.164.122	¹óÖÝ	±Ï½Ú	0	0	0	0	1	2	1	1	1	1	1	1	0	0	0	3	1	2	1	1	0	1	1	0	1	0	0	0	0	0	0	0	0	1	0	0	3	1	1	1	0	1
342	2020/2/20 23:16	145	ÊÖ»úÌá½»	Ö±½Ó·ÃÎÊ	117.136.19.33	½­ËÕ	ÑÎ³Ç	0	0	0	0	1	3	1	0	1	1	0	1	0	0	0	2	1	1	1	1	1	1	1	1	1	0	1	0	0	0	0	0	0	1	0	0	2	1	1	1	0	1
343	2020/2/20 23:16	298	Î¢ÐÅ		221.232.66.142	ºþ±±	Îäºº	0	1	0	1	0	5	1	0	1	0	0	0	0	0	0	2	2	3	1	1	1	1	0	0	1	0	1	1	0	0	1	1	0	0	0	0	5	1	0	0	0	1
344	2020/2/20 23:16	228	Î¢ÐÅ		119.103.222.128	ºþ±±	Îäºº	0	1	0	0	0	2	1	1	1	1	1	1	0	0	0	1	1	1	1	1	1	1	1	0	1	0	0	1	0	1	0	1	1	0	0	0	2	1	1	1	0	1
345	2020/2/20 23:16	510	Î¢ÐÅ		112.0.59.6	½­ËÕ	ÄÏ¾©	0	0	0	0	1	5	1	1	1	1	0	1	0	0	0	1	1	2	1	1	1	1	1	0	1	0	1	1	0	1	1	1	0	1	0	0	5	1	0	0	0	1
346	2020/2/20 23:16	525	Î¢ÐÅ		113.57.250.156	ºþ±±	¶÷Ê©	0	0	0	0	1	2	1	1	1	1	1	1	1	1	0	1	1	1	1	1	1	1	1	1	1	0	0	0	0	0	0	0	0	1	0	0	4	1	0	0	0	1
348	2020/2/20 23:16	259	Î¢ÐÅ		223.157.27.118	ºþÄÏ	Â¦µ×	0	0	0	0	1	2	1	1	1	1	0	1	0	0	0	2	3	2	1	1	1	1	1	0	1	0	1	1	0	1	0	1	1	0	0	0	4	1	0	0	0	1
349	2020/2/20 23:17	376	ÊÖ»úÌá½»	Ö±½Ó·ÃÎÊ	117.136.88.32	ºþÄÏ	³¤É³	0	0	0	0	1	3	1	1	1	1	1	1	1	0	0	1	1	1	1	1	0	1	0	1	1	0	1	1	0	1	0	0	0	0	0	0	3	0	1	1	0	1
350	2020/2/20 23:17	282	Î¢ÐÅ		27.17.164.143	ºþ±±	Îäºº	0	0	1	1	0	3	1	1	1	1	0	1	0	0	0	2	2	2	1	1	1	1	1	1	1	0	1	0	0	1	0	0	0	1	0	0	3	1	0	1	0	1
351	2020/2/20 23:17	497	Î¢ÐÅ		223.104.112.104	±±¾©	±±¾©	0	0	0	0	1	1	0	0	0	1	0	1	0	0	0	3	3	2	1	1	0	1	0	0	1	0	1	0	0	0	0	1	0	1	0	0	3	1	1	1	0	1
352	2020/2/20 23:17	298	Î¢ÐÅ		117.136.53.107	ºþ±±	Îäºº	0	0	0	1	0	2	1	1	1	0	1	1	0	0	0	2	3	2	1	1	1	1	1	0	1	0	0	0	0	0	0	0	0	1	0	0	3	1	1	0	0	1
353	2020/2/20 23:18	287	ÊÖ»úÌá½»	Ö±½Ó·ÃÎÊ	117.150.236.196	ºþ±±	¾£ÃÅ	0	0	0	0	1	5	1	0	1	1	1	1	0	1	0	2	1	3	1	1	1	1	0	1	1	0	1	0	1	1	1	1	1	1	0	0	5	1	1	1	0	1
354	2020/2/20 23:18	268	Î¢ÐÅ		43.227.139.199	ºþ±±	Îäºº	0	0	0	0	1	2	1	0	1	0	1	0	0	0	0	3	1	2	1	1	0	1	0	0	0	0	1	0	0	1	0	0	0	0	0	0	3	0	0	1	0	1
355	2020/2/20 23:18	198	Î¢ÐÅ		27.154.187.87	¸£½¨	ÏÃÃÅ	0	0	0	0	1	1	1	1	0	0	0	0	0	0	0	2	1	1	1	1	0	1	0	0	1	0	0	1	0	0	0	0	1	1	0	0	2	0	1	1	0	1
356	2020/2/20 23:18	419	ÊÖ»úÌá½»	Ö±½Ó·ÃÎÊ	223.157.158.127	ºþÄÏ	Â¦µ×	0	0	0	0	1	3	1	1	1	0	0	0	1	0	0	2	2	2	1	0	1	1	1	1	0	0	1	0	1	1	0	1	1	0	0	0	3	1	1	0	0	0
357	2020/2/20 23:19	601	Î¢ÐÅ		122.190.208.187	ºþ±±	ÒË²ý	0	0	0	0	1	2	1	0	0	0	0	0	0	0	0	2	2	2	1	0	0	0	0	0	0	0	0	0	0	0	0	1	0	0	0	0	3	0	0	0	0	1
358	2020/2/20 23:19	320	Î¢ÐÅ		121.204.119.26	¸£½¨	¸£ÖÝ	0	0	0	0	1	3	1	1	1	1	0	1	0	0	0	2	1	2	1	1	1	1	0	1	1	0	1	1	1	1	1	1	1	0	0	0	3	1	1	0	0	1
359	2020/2/20 23:19	172	ÊÖ»úÌá½»	Ö±½Ó·ÃÎÊ	112.12.246.132	Õã½­	ÎÂÖÝ	0	0	0	0	1	3	1	1	1	1	1	1	0	0	0	1	2	1	1	1	0	0	0	0	0	0	0	0	0	0	0	0	0	1	0	0	3	1	1	1	0	1
360	2020/2/20 23:21	210	ÊÖ»úÌá½»	Ö±½Ó·ÃÎÊ	120.239.64.251	¹ã¶«	¹ãÖÝ	0	0	1	1	0	5	1	1	1	1	1	1	1	1	0	2	2	1	1	1	1	1	1	1	1	0	1	1	1	0	0	0	0	1	0	0	4	1	1	0	0	1
361	2020/2/20 23:21	254	Î¢ÐÅ		49.82.110.76	½­ËÕ	»´°²	0	0	0	0	1	5	1	1	1	1	1	1	0	0	0	1	1	1	1	1	0	1	1	1	1	0	1	0	1	0	0	0	0	1	0	0	1	1	1	1	0	1
362	2020/2/20 23:21	681	Î¢ÐÅ		111.182.24.226	ºþ±±	¾£ÃÅ	0	0	0	0	1	4	1	1	1	1	1	1	0	1	0	2	1	1	1	1	1	1	1	0	1	0	1	0	0	0	1	0	0	0	0	0	3	1	1	0	0	1
363	2020/2/20 23:21	576	Î¢ÐÅ		223.77.87.13	ºþ±±	¾£ÃÅ	0	0	0	0	1	3	1	1	1	1	1	0	0	0	0	1	2	2	1	1	1	1	1	1	1	0	0	0	0	0	1	1	0	0	0	0	2	1	1	0	0	1
364	2020/2/20 23:21	179	Î¢ÐÅ		106.122.65.134	¸£½¨	¸£ÖÝ	0	0	0	0	1	3	1	1	1	1	0	0	0	0	0	1	1	1	1	1	1	1	1	1	1	0	1	1	1	1	1	1	1	1	0	0	1	1	1	1	1	1
365	2020/2/20 23:22	142	Î¢ÐÅ		117.136.15.249	ËÄ´¨	³É¶¼	0	0	0	0	1	3	1	1	1	1	1	1	0	0	0	3	2	3	1	1	0	1	0	0	0	0	1	1	0	0	0	0	1	0	0	0	5	1	1	1	0	0
366	2020/2/20 23:22	265	Î¢ÐÅ		115.201.9.71	Õã½­	Ì¨ÖÝ	0	0	0	0	1	2	1	0	1	0	0	0	0	0	0	2	3	3	1	1	1	1	1	0	1	0	0	0	0	1	0	0	0	1	0	0	3	1	1	0	0	1
367	2020/2/20 23:22	689	Î¢ÐÅ		171.82.213.83	ºþ±±	Îäºº	0	0	1	0	0	4	1	1	0	0	0	1	0	1	0	2	3	2	1	0	1	1	1	0	1	0	1	1	0	0	0	0	0	0	0	0	3	1	1	0	0	1
368	2020/2/20 23:22	289	ÊÖ»úÌá½»	Ö±½Ó·ÃÎÊ	220.249.162.125	¸£½¨	¸£ÖÝ	0	0	0	0	1	3	1	0	0	1	0	0	0	0	0	2	3	3	1	1	0	1	0	0	1	0	1	1	0	1	0	0	0	1	0	0	4	0	1	1	0	1
369	2020/2/20 23:22	292	ÊÖ»úÌá½»	Ö±½Ó·ÃÎÊ	120.202.57.29	ºþ±±	ÏÌÄþ	0	0	0	0	1	3	1	0	1	1	0	1	0	1	0	4	3	1	1	1	1	1	1	1	1	0	1	0	0	0	0	0	0	0	0	0	4	0	0	0	0	1
370	2020/2/20 23:23	568	Î¢ÐÅ		42.185.197.189	ºÚÁú½­	ÆëÆë¹þ¶û	0	0	0	0	1	4	1	1	1	1	1	1	0	0	0	2	2	1	1	1	1	1	1	1	1	0	1	1	1	1	1	1	0	0	0	0	2	1	1	0	0	0
371	2020/2/20 23:23	403	Î¢ÐÅ		223.104.178.154	ÄÚÃÉ¹Å	°¢À­ÉÆÃË	0	0	0	0	1	2	0	1	1	1	1	0	0	0	0	2	1	3	1	1	0	1	0	0	1	0	1	1	0	0	0	0	0	1	0	0	1	0	1	0	0	1
372	2020/2/20 23:23	343	Î¢ÐÅ		222.247.19.239	ºþÄÏ	³¤É³	0	0	0	0	1	2	0	0	0	0	1	0	0	0	0	1	1	1	1	1	0	1	1	0	1	0	1	0	0	1	0	0	0	1	0	0	3	1	1	0	0	1
373	2020/2/20 23:24	143	ÊÖ»úÌá½»	Ö±½Ó·ÃÎÊ	120.239.64.251	¹ã¶«	¹ãÖÝ	0	0	1	1	0	4	1	1	1	1	1	1	1	1	0	2	2	1	1	1	1	1	1	1	1	0	1	1	1	0	0	0	0	1	0	0	2	1	1	0	0	1
374	2020/2/20 23:24	334	Î¢ÐÅ		117.136.68.147	½­ËÕ	ËÕÖÝ	0	0	0	0	1	2	1	1	1	1	0	1	1	0	0	2	4	1	1	1	1	1	1	1	1	0	1	1	0	1	1	1	1	1	0	0	3	1	1	0	0	1
375	2020/2/20 23:24	217	Î¢ÐÅ		27.17.185.202	ºþ±±	Îäºº	0	0	0	0	1	3	1	1	1	1	0	1	0	1	0	2	3	1	1	1	1	1	1	1	1	0	1	1	0	0	0	0	1	1	0	0	3	1	1	1	1	1
376	2020/2/20 23:24	181	Î¢ÐÅ		42.48.238.27	ºþÄÏ	ºâÑô	0	0	0	0	1	2	0	1	0	1	0	0	1	0	0	3	1	1	1	1	1	1	1	1	1	0	1	1	0	0	0	0	1	0	0	0	3	1	1	1	0	1
377	2020/2/20 23:24	224	Î¢ÐÅ		114.250.160.123	±±¾©	±±¾©	0	0	0	0	1	2	1	1	1	1	0	0	0	0	0	2	2	2	1	1	0	1	0	0	1	0	1	0	0	1	0	0	0	0	0	0	3	1	1	0	0	1
378	2020/2/20 23:25	319	Î¢ÐÅ		110.184.53.56	ËÄ´¨	³É¶¼	0	0	0	0	1	3	1	1	1	1	1	1	0	0	0	2	1	1	1	1	1	1	1	1	1	0	0	1	0	0	0	0	0	0	0	0	3	1	1	1	0	1
379	2020/2/20 23:25	175	Î¢ÐÅ		60.183.63.167	Õã½­	ÉÜÐË	0	0	0	0	1	1	1	1	1	0	0	0	0	0	0	1	1	1	1	1	1	1	0	0	1	0	1	0	0	0	0	0	0	0	0	1	5	1	1	1	0	0
380	2020/2/20 23:25	262	Î¢ÐÅ		125.78.98.121	¸£½¨	ÈªÖÝ	0	0	0	0	1	5	1	1	1	1	0	1	0	0	0	1	1	1	1	1	1	1	1	1	1	0	1	0	0	1	0	0	0	1	0	0	3	1	1	1	0	1
381	2020/2/20 23:25	512	Î¢ÐÅ		153.0.153.25	º£ÄÏ	º£¿Ú	0	0	0	0	1	4	1	1	1	1	1	0	0	1	0	2	1	2	1	1	1	1	1	0	1	0	1	1	0	1	0	0	1	1	0	0	2	1	1	1	0	1
382	2020/2/20 23:25	362	Î¢ÐÅ		106.127.30.0	¹ãÎ÷	ÄÏÄþ	0	0	0	0	1	1	1	1	1	1	0	1	0	0	0	1	1	1	1	1	1	1	1	0	1	0	1	1	0	1	0	0	0	0	0	0	1	0	1	1	0	0
383	2020/2/20 23:25	376	ÊÖ»úÌá½»	Ö±½Ó·ÃÎÊ	171.81.233.82	ºþ±±	ÏÉÌÒ	0	0	0	0	1	3	1	1	1	1	1	1	1	1	0	1	1	1	1	1	1	1	1	1	1	0	1	1	0	0	0	0	1	1	0	0	3	1	1	1	1	1
384	2020/2/20 23:25	457	Î¢ÐÅ		117.152.196.88	ºþ±±	Îäºº	0	0	0	0	1	2	1	1	1	1	1	0	0	1	0	2	2	2	1	1	1	1	1	1	1	0	0	1	0	0	0	0	0	0	0	0	2	1	1	0	0	0
386	2020/2/20 23:26	365	Î¢ÐÅ		223.104.48.49	±±¾©	±±¾©	0	0	0	0	1	3	0	0	1	1	0	0	0	0	0	2	2	1	1	1	0	1	1	0	1	0	0	0	0	0	1	0	0	1	0	0	2	0	1	1	0	0
387	2020/2/20 23:26	964	Î¢ÐÅ		175.189.149.23	ºþ±±	Îäºº	0	0	0	0	1	2	1	0	1	0	0	0	0	0	0	3	2	1	1	1	0	0	0	0	1	0	1	1	0	0	0	0	0	0	0	0	4	1	1	0	0	1
388	2020/2/20 23:26	221	Î¢ÐÅ		111.193.5.244	±±¾©	±±¾©	0	0	0	0	1	2	1	1	1	1	0	0	0	0	0	2	2	1	1	1	0	1	0	0	0	0	1	1	0	1	0	0	0	1	0	0	3	0	1	0	0	1
389	2020/2/20 23:26	506	ÊÖ»úÌá½»	Ö±½Ó·ÃÎÊ	106.61.133.92	ÔÆÄÏ	À¥Ã÷	0	0	0	0	1	3	1	1	1	1	0	0	0	0	0	2	3	3	1	1	1	1	1	0	0	0	1	0	1	1	0	0	0	1	0	0	3	1	1	0	0	1
390	2020/2/20 23:26	586	Î¢ÐÅ		115.215.35.83	Õã½­	Äþ²¨	0	0	0	0	1	4	1	1	1	1	0	1	0	0	0	1	1	1	1	1	1	1	1	1	1	0	1	1	1	0	1	1	1	1	1	0	1	1	1	1	0	1
391	2020/2/20 23:27	564	ÊÖ»úÌá½»	Ö±½Ó·ÃÎÊ	103.98.241.96	ºþ±±	Îäºº	0	0	0	0	1	2	1	1	1	1	1	1	0	1	0	2	1	2	1	1	1	1	1	1	1	0	1	0	0	0	0	0	0	0	0	0	3	1	1	0	0	1
392	2020/2/20 23:27	463	Î¢ÐÅ		117.153.154.216	ºþ±±	¶÷Ê©	1	0	0	0	0	5	1	1	1	1	1	1	0	1	0	1	1	2	1	1	1	1	1	1	1	0	0	0	0	0	0	0	0	0	0	1	3	1	1	0	0	1
393	2020/2/20 23:27	348	Î¢ÐÅ		117.140.30.210	¹ãÎ÷	ÓñÁÖ	0	0	0	0	1	4	0	0	1	1	0	0	0	0	0	3	1	1	1	1	0	1	1	0	1	0	0	1	0	1	1	0	1	1	0	0	3	0	1	0	0	1
394	2020/2/20 23:28	204	ÊÖ»úÌá½»	Ö±½Ó·ÃÎÊ	117.157.149.243	¸ÊËà	ÕÅÒ´	0	0	0	0	1	3	1	0	1	1	0	1	1	0	0	1	1	1	1	1	1	1	1	1	1	0	1	1	0	1	1	0	0	1	0	0	3	1	1	1	0	1
395	2020/2/20 23:28	372	Î¢ÐÅ		117.152.213.194	ºþ±±	Îäºº	0	1	0	0	0	4	0	1	1	1	0	1	0	1	0	2	5	1	1	1	1	1	1	1	1	0	1	1	1	1	1	1	1	0	0	0	4	1	1	1	0	1
396	2020/2/20 23:28	301	Î¢ÐÅ		117.136.100.206	°²»Õ	ºÏ·Ê	0	0	0	1	0	3	1	1	1	0	0	1	0	0	0	2	1	1	1	1	1	1	0	0	1	0	1	1	0	0	0	1	1	0	0	0	4	1	1	0	0	1
397	2020/2/20 23:28	291	Î¢ÐÅ		49.112.66.49	ÐÂ½®	Ê¯ºÓ×Ó	0	0	0	0	1	3	1	0	1	1	1	1	0	0	0	3	3	1	1	1	1	1	1	1	1	0	1	0	0	0	0	1	0	1	0	0	3	1	1	1	0	1
398	2020/2/20 23:28	352	Î¢ÐÅ		117.136.81.246	ºþ±±	Îäºº	0	0	1	0	0	5	1	1	1	1	1	1	0	1	0	2	2	1	1	1	1	1	1	1	1	0	1	1	1	1	1	1	1	1	0	0	4	1	0	1	1	1
399	2020/2/20 23:29	466	Î¢ÐÅ		117.136.29.179	Çàº£	Î÷Äþ	0	0	0	0	1	2	1	1	1	1	0	1	0	0	0	1	1	1	1	1	1	1	1	0	1	0	1	1	1	1	1	0	0	1	0	0	2	1	1	0	0	1
400	2020/2/20 23:29	215	Î¢ÐÅ		171.113.214.185	ºþ±±	Îäºº	0	0	0	0	1	2	1	1	1	1	0	1	0	1	0	2	1	1	1	1	1	1	0	0	1	0	1	0	0	1	0	0	1	1	0	0	3	1	1	1	0	1
401	2020/2/20 23:30	466	Î¢ÐÅ		111.0.169.39	Õã½­	º¼ÖÝ	0	0	0	0	1	4	1	1	1	0	0	0	0	0	0	2	4	1	1	1	1	1	0	0	1	0	1	1	1	1	1	1	1	1	0	0	4	1	1	1	1	1
402	2020/2/20 23:30	187	Î¢ÐÅ		183.213.176.11	½­ËÕ	»´°²	0	0	0	0	1	5	1	1	1	1	0	0	0	0	0	2	1	1	1	1	1	1	1	0	1	0	1	1	0	1	0	0	0	1	0	0	3	1	1	1	0	1
404	2020/2/20 23:30	183	Î¢ÐÅ		112.17.241.115	Õã½­	º¼ÖÝ	0	0	0	0	1	2	1	1	1	1	0	0	0	0	0	2	2	1	1	1	1	1	1	1	1	0	0	1	0	0	1	0	0	0	0	0	2	1	1	1	0	1
405	2020/2/20 23:30	158	ÊÖ»úÌá½»	Ö±½Ó·ÃÎÊ	117.136.23.226	ºþ±±	Îäºº	0	0	0	0	1	3	1	1	1	1	1	1	0	1	0	1	1	1	1	1	0	1	1	0	1	0	1	1	0	1	1	1	0	1	0	0	4	1	1	0	0	0
406	2020/2/20 23:30	201	Î¢ÐÅ		121.61.41.199	ºþ±±	ÏÌÄþ	0	0	0	0	1	5	1	0	0	0	0	0	0	0	0	2	4	1	1	1	0	0	0	0	0	0	1	0	0	0	0	0	0	0	0	0	5	1	0	0	0	0
407	2020/2/20 23:30	237	Î¢ÐÅ		171.82.213.107	ºþ±±	Îäºº	0	0	0	0	1	3	1	0	1	1	0	0	0	0	0	3	1	1	1	1	1	1	0	1	1	0	0	0	0	1	0	0	1	1	0	0	3	1	1	1	0	1
408	2020/2/20 23:30	436	Î¢ÐÅ		27.26.230.187	ºþ±±	¾£ÖÝ	0	0	0	0	1	2	1	0	1	1	1	1	0	1	0	2	1	2	1	1	1	1	1	0	1	0	1	1	1	1	1	1	0	1	1	0	4	1	1	1	0	1
409	2020/2/20 23:31	290	Î¢ÐÅ		27.17.224.111	ºþ±±	Îäºº	0	0	0	0	1	1	1	1	1	0	0	1	0	1	0	2	2	1	1	1	1	1	1	1	1	0	1	1	1	1	0	1	1	1	0	0	3	1	1	0	0	1
410	2020/2/20 23:32	550	Î¢ÐÅ		1.198.19.58	ºÓÄÏ	Ö£ÖÝ	0	0	0	0	1	5	1	1	0	0	1	1	0	0	0	2	2	2	1	1	1	1	1	1	1	0	1	0	0	1	0	1	0	1	0	0	3	1	1	0	0	1
411	2020/2/20 23:32	717	Î¢ÐÅ		171.83.98.140	ºþ±±	Îäºº	0	0	0	0	1	3	1	1	1	0	0	0	0	0	0	3	2	2	1	1	0	1	0	0	1	0	1	0	0	0	0	0	0	0	0	0	3	1	1	1	0	1
412	2020/2/20 23:32	292	Î¢ÐÅ		153.118.198.124	É½¶«	¼ÃÄÏ	0	0	0	0	1	2	1	1	1	0	0	0	0	0	0	2	1	3	1	1	1	1	0	0	1	0	1	1	0	0	0	0	1	1	0	0	4	0	1	0	0	1
413	2020/2/20 23:32	483	ÊÖ»úÌá½»	Ö±½Ó·ÃÎÊ	223.75.168.151	ºþ±±	¾£ÖÝ	0	0	0	0	1	5	1	1	1	1	1	1	1	1	0	2	1	2	1	1	1	1	1	1	1	0	1	1	1	1	1	1	1	1	0	0	5	1	1	1	0	0
414	2020/2/20 23:32	347	Î¢ÐÅ		36.47.160.215	ÉÂÎ÷	Î÷°²	0	0	0	0	1	3	1	0	0	0	0	0	0	0	0	3	2	2	1	0	0	1	0	0	1	0	1	1	0	1	1	1	1	1	0	0	3	1	1	0	0	1
415	2020/2/20 23:33	254	Î¢ÐÅ		117.160.154.101	ºÓÄÏ	Ö£ÖÝ	0	0	0	0	1	2	1	0	1	1	0	1	0	0	0	2	1	1	1	1	1	1	1	0	1	0	1	1	0	0	1	0	1	1	0	0	3	1	1	1	0	1
416	2020/2/20 23:33	254	Î¢ÐÅ		120.0.98.213	ºÓ±±	Ê¯¼Ò×¯	0	0	0	0	1	3	1	0	1	1	1	0	0	0	0	2	2	1	1	1	0	1	1	0	1	0	1	0	0	0	0	1	1	1	0	0	3	0	1	0	0	1
417	2020/2/20 23:33	835	Î¢ÐÅ		171.113.255.184	ºþ±±	Îäºº	0	0	0	0	1	2	1	1	1	1	0	1	1	1	0	1	1	1	1	1	1	1	1	1	1	0	1	1	0	1	1	0	0	0	0	0	3	1	1	0	0	1
418	2020/2/20 23:33	382	Î¢ÐÅ		27.17.87.212	ºþ±±	Îäºº	0	0	0	1	0	1	1	0	0	0	1	0	0	0	0	1	3	2	1	0	0	0	0	0	1	0	0	0	0	0	0	0	0	1	0	0	4	1	1	0	0	0
419	2020/2/20 23:33	809	Î¢ÐÅ		14.117.97.215	¹ã¶«	½­ÃÅ	0	0	0	0	1	1	1	1	1	1	0	1	0	0	0	2	2	2	1	1	1	1	1	1	1	0	1	0	0	0	0	0	0	1	0	0	3	1	1	0	0	1
420	2020/2/20 23:33	269	Î¢ÐÅ		182.45.205.228	É½¶«	ÁÙÒÊ	0	0	0	0	1	3	1	1	1	1	0	1	0	0	0	2	3	2	1	1	1	1	0	0	1	0	0	0	1	1	0	0	1	0	0	0	3	0	0	0	1	0
421	2020/2/20 23:33	553	Î¢ÐÅ		183.95.48.204	ºþ±±	Îäºº	0	0	0	0	1	3	1	1	1	1	1	1	0	1	0	2	2	1	1	1	1	1	1	1	1	0	1	0	0	0	0	0	0	1	0	0	4	1	1	1	0	1
422	2020/2/20 23:34	519	Î¢ÐÅ		119.181.239.78	É½¶«	×Í²©	0	0	0	0	1	2	1	0	1	0	0	0	1	1	0	2	1	1	1	1	0	1	0	0	1	0	1	0	1	1	0	0	1	1	0	0	3	1	1	0	0	0
423	2020/2/20 23:34	273	Î¢ÐÅ		58.101.99.176	Õã½­	º¼ÖÝ	0	0	0	0	1	2	1	1	1	1	1	1	1	1	0	1	1	1	1	1	1	1	1	1	1	0	1	0	0	0	0	0	0	1	0	0	1	1	1	1	0	1
424	2020/2/20 23:34	236	Î¢ÐÅ		27.27.241.102	ºþ±±	ÏåÑô	0	0	0	0	1	3	1	1	1	1	0	1	0	1	0	1	1	1	1	1	1	1	1	1	1	0	1	1	0	0	1	1	0	1	0	0	1	1	1	1	0	1
425	2020/2/20 23:35	202	ÊÖ»úÌá½»	Ö±½Ó·ÃÎÊ	117.136.23.38	ºþ±±	Îäºº	0	0	0	0	1	5	1	0	0	0	1	0	0	1	0	1	2	2	0	1	0	1	1	0	1	0	1	0	0	0	0	0	0	1	0	0	3	0	1	0	0	0
426	2020/2/20 23:36	346	Î¢ÐÅ		221.223.89.104	±±¾©	±±¾©	0	0	0	0	1	1	1	1	1	1	0	0	0	0	0	1	1	1	1	1	1	1	1	0	1	0	0	0	0	0	0	0	0	1	0	0	3	1	0	0	0	1
427	2020/2/20 23:36	392	Î¢ÐÅ		117.151.191.59	ºþ±±	¾£ÖÝ	0	0	1	0	0	2	1	0	0	1	0	0	0	1	0	2	2	1	1	1	1	1	1	1	1	0	0	1	0	0	1	1	0	1	0	0	4	1	1	1	0	1
428	2020/2/20 23:36	265	Î¢ÐÅ		119.103.19.187	ºþ±±	Îäºº	0	0	0	0	1	2	1	1	1	1	1	0	0	0	0	2	2	2	0	1	0	1	0	0	1	0	1	1	1	1	1	1	1	1	0	0	2	0	1	0	0	1
429	2020/2/20 23:36	385	Î¢ÐÅ		39.128.216.90	ÔÆÄÏ	±£É½	0	0	0	0	1	5	1	0	1	1	0	1	0	0	0	2	2	1	1	1	0	1	1	0	1	0	1	0	0	1	0	0	0	1	0	0	4	1	1	1	1	1
430	2020/2/20 23:37	550	Î¢ÐÅ		223.104.214.80	ËÄ´¨	ÒË±ö	0	0	0	0	1	5	1	0	1	1	1	1	0	0	0	2	1	2	1	1	1	1	1	0	1	0	0	1	0	0	1	1	0	1	0	0	3	1	1	1	0	1
431	2020/2/20 23:38	164	Î¢ÐÅ		123.118.116.152	±±¾©	±±¾©	0	0	0	0	1	2	1	0	0	1	0	0	0	0	0	2	1	1	1	1	1	1	1	0	0	0	0	0	0	1	0	0	0	1	0	0	4	1	1	0	0	0
432	2020/2/20 23:38	222	Î¢ÐÅ		117.157.107.108	¸ÊËà	À¼ÖÝ	0	0	0	0	1	2	1	1	0	0	0	0	0	0	0	2	1	1	1	1	1	1	0	0	1	0	1	0	0	0	0	0	0	1	0	0	3	0	0	0	0	1
433	2020/2/20 23:38	276	Î¢ÐÅ		139.212.92.7	¼ªÁÖ	³¤´º	0	0	0	0	1	5	1	1	1	1	0	1	0	0	0	2	2	2	1	1	1	1	1	1	1	0	0	1	1	1	0	1	1	1	0	0	2	0	1	0	0	1
434	2020/2/20 23:38	260	Î¢ÐÅ		219.139.242.90	ºþ±±	Îäºº	0	1	0	0	0	3	1	1	1	1	1	1	0	1	0	2	2	1	1	1	1	1	1	1	1	0	1	1	0	1	0	1	0	0	0	0	3	1	1	1	0	1
435	2020/2/20 23:38	309	Î¢ÐÅ		221.192.178.36	ºÓ±±	²×ÖÝ	0	0	0	0	1	1	1	1	0	0	0	1	0	0	0	2	1	1	1	1	0	1	0	0	1	0	1	1	1	0	0	0	0	1	0	0	4	1	1	0	0	0
436	2020/2/20 23:39	828	Î¢ÐÅ		117.152.218.13	ºþ±±	Îäºº	0	0	0	0	1	4	1	0	1	1	1	0	0	1	0	2	2	2	1	1	1	1	1	0	1	0	1	0	0	0	1	1	0	0	0	0	3	1	1	0	0	1
437	2020/2/20 23:39	224	Î¢ÐÅ		116.9.4.40	¹ãÎ÷	¹ó¸Û	0	0	0	0	1	5	1	0	0	0	0	0	0	0	0	1	3	1	1	1	1	1	1	0	1	0	0	1	0	1	1	1	1	1	0	0	5	1	1	0	0	1
438	2020/2/20 23:40	209	Î¢ÐÅ		223.104.45.70	¸£½¨	ÈªÖÝ	0	0	0	0	1	3	1	1	1	0	0	0	0	0	0	2	1	1	1	1	1	1	0	0	1	0	1	0	0	1	1	0	0	1	0	0	3	1	1	0	0	0
439	2020/2/20 23:40	442	Î¢ÐÅ		27.17.90.133	ºþ±±	Îäºº	0	0	0	0	1	3	1	0	1	0	1	0	0	0	0	4	3	2	1	1	1	1	1	1	1	0	1	1	1	1	1	1	0	0	0	0	3	1	1	1	0	1
440	2020/2/20 23:41	341	Î¢ÐÅ		27.17.150.176	ºþ±±	Îäºº	0	0	0	0	1	3	1	1	1	1	1	1	0	0	0	2	2	1	1	1	1	1	1	1	1	0	1	1	0	1	1	0	0	1	0	0	4	1	1	0	0	1
442	2020/2/20 23:41	336	ÊÖ»úÌá½»	Ö±½Ó·ÃÎÊ	58.54.128.250	ºþ±±	¾£ÖÝ	0	0	0	0	1	3	1	1	0	0	1	0	0	1	0	1	1	1	1	1	0	1	0	0	1	0	1	1	0	0	0	0	0	1	0	0	3	1	1	0	0	0
443	2020/2/20 23:41	389	ÊÖ»úÌá½»	Ö±½Ó·ÃÎÊ	223.75.172.11	ºþ±±	ÏÌÄþ	0	0	0	0	1	3	1	1	1	1	1	1	0	0	0	2	1	1	1	1	1	1	1	0	1	0	1	0	0	0	1	1	0	0	0	0	3	0	1	0	0	1
444	2020/2/20 23:41	492	ÊÖ»úÌá½»	Ö±½Ó·ÃÎÊ	117.136.89.213	ºþÄÏ	³£µÂ	0	0	0	0	1	2	0	0	1	0	1	0	0	0	0	3	3	2	1	1	1	0	1	0	1	0	1	1	1	1	0	1	0	1	0	0	3	1	1	0	0	1
445	2020/2/20 23:41	588	Î¢ÐÅ		111.60.66.229	ºþ±±	ÒË²ý	0	0	0	0	1	3	1	1	1	1	1	1	0	0	0	2	2	2	1	1	1	1	0	0	1	0	1	1	1	0	1	0	0	0	0	0	3	1	1	0	0	1
447	2020/2/20 23:42	224	Î¢ÐÅ		223.104.111.138	±±¾©	±±¾©	0	0	0	0	1	4	1	1	1	1	0	1	0	0	0	3	2	1	1	0	1	1	1	0	1	0	1	1	0	1	0	0	1	0	0	0	4	0	1	1	0	1
448	2020/2/20 23:42	384	Î¢ÐÅ		117.81.36.178	½­ËÕ	ËÕÖÝ	0	0	0	0	1	5	1	0	0	0	0	0	0	0	0	2	2	2	1	1	0	1	1	0	1	0	1	0	0	0	1	0	0	1	0	0	3	1	1	0	0	0
449	2020/2/20 23:43	434	Î¢ÐÅ		183.225.59.194	ÔÆÄÏ	Çú¾¸	0	0	0	0	1	4	1	0	1	1	0	0	0	0	0	2	1	2	1	1	1	1	1	0	1	0	1	1	0	0	0	0	0	0	0	0	3	1	1	0	0	1
450	2020/2/20 23:43	271	Î¢ÐÅ		60.217.215.80	É½¶«	¼ÃÄÏ	0	0	0	0	1	2	1	1	1	1	0	0	0	0	0	3	2	2	1	1	1	1	1	0	1	0	1	1	0	1	1	0	1	1	0	0	4	0	1	0	0	1
451	2020/2/20 23:44	311	Î¢ÐÅ		43.227.139.243	ºþ±±	Îäºº	0	1	0	0	0	2	1	1	1	0	0	1	1	1	0	1	1	1	1	1	1	0	1	1	1	0	0	1	0	0	1	1	1	0	0	0	2	0	1	1	0	1
452	2020/2/20 23:44	901	Î¢ÐÅ		180.212.248.219	Ìì½ò	Ìì½ò	0	0	0	0	1	3	1	1	1	0	1	0	0	0	0	3	3	1	1	1	1	1	1	0	1	0	1	0	0	0	0	0	0	1	0	0	3	1	1	1	0	0
453	2020/2/20 23:44	269	Î¢ÐÅ		171.82.232.71	ºþ±±	Îäºº	0	0	0	0	1	2	1	1	1	1	1	0	0	0	0	2	3	2	1	1	1	1	1	0	0	0	1	1	0	1	0	1	1	1	0	0	4	1	1	1	0	1
455	2020/2/20 23:45	671	Î¢ÐÅ		117.152.158.161	ºþ±±	Îäºº	0	0	0	1	1	3	1	1	1	1	1	1	1	1	0	2	1	2	1	1	0	1	1	1	1	0	0	1	0	0	0	0	1	0	0	0	3	1	0	1	0	1
456	2020/2/20 23:45	298	Î¢ÐÅ		203.190.109.140	¸£½¨	¸£ÖÝ	0	0	0	0	1	2	0	0	0	0	0	0	0	0	1	3	2	2	1	1	0	1	0	0	1	0	1	1	0	0	0	0	0	1	1	0	3	1	1	0	0	1
457	2020/2/20 23:46	494	Î¢ÐÅ		39.144.23.204	ÐÂ½®	¿Ë×ÎÀÕËÕ	0	0	0	0	1	5	1	0	0	1	1	0	0	0	0	2	1	2	1	1	1	1	0	0	1	0	0	0	0	0	1	0	0	0	0	0	3	1	1	0	0	0
459	2020/2/20 23:46	294	Î¢ÐÅ		42.94.4.1	¸ÊËà	À¼ÖÝ	0	0	0	0	1	2	1	1	1	1	0	1	0	0	0	2	1	2	1	1	1	1	0	1	1	0	1	1	0	1	0	0	0	0	0	0	3	1	1	1	0	1
460	2020/2/20 23:47	429	ÊÖ»úÌá½»	Ö±½Ó·ÃÎÊ	111.180.154.36	ºþ±±	Ê®Ñß	0	0	0	0	1	5	1	1	1	1	1	1	1	1	0	1	1	2	1	1	1	1	1	1	1	0	1	1	0	0	0	0	0	1	0	0	2	1	1	0	0	0
462	2020/2/20 23:47	468	Î¢ÐÅ		117.151.34.54	ºþ±±	Îäºº	0	0	0	0	1	1	1	1	1	1	1	1	0	1	0	2	2	3	1	1	1	1	1	1	1	0	0	0	0	0	0	0	0	0	1	0	3	1	1	1	1	1
464	2020/2/20 23:48	481	ÊÖ»úÌá½»	Ö±½Ó·ÃÎÊ	27.18.160.38	ºþ±±	Îäºº	0	0	0	0	1	4	1	1	1	0	0	1	0	0	0	3	2	1	1	1	1	1	1	1	1	0	1	0	0	1	1	1	0	1	0	0	5	1	1	1	0	1
465	2020/2/20 23:48	319	Î¢ÐÅ		171.43.235.140	ºþ±±	Îäºº	0	0	0	0	1	3	1	1	0	1	1	0	0	0	0	1	3	1	1	0	0	1	0	0	1	0	1	0	0	0	0	1	0	0	0	0	4	1	1	0	0	1
466	2020/2/20 23:49	454	Î¢ÐÅ		106.4.117.85	½­Î÷	¾Å½­	0	0	0	0	1	4	1	1	1	1	0	1	0	1	0	2	3	2	1	1	1	1	1	1	1	0	0	1	0	0	1	1	1	1	0	0	4	1	1	1	1	1
467	2020/2/20 23:50	247	Î¢ÐÅ		171.82.174.216	ºþ±±	Îäºº	0	0	0	0	1	3	1	0	0	0	0	0	0	0	0	2	3	2	1	0	0	0	0	0	0	0	1	0	1	1	1	1	0	0	0	0	3	0	1	0	0	1
469	2020/2/20 23:50	323	Î¢ÐÅ		114.253.112.208	±±¾©	±±¾©	0	0	0	0	1	3	1	1	1	0	0	0	0	0	0	3	3	3	1	1	0	1	0	0	1	0	1	0	0	0	0	0	1	1	0	0	3	1	1	0	0	1
470	2020/2/20 23:50	406	Î¢ÐÅ		171.43.193.6	ºþ±±	Îäºº	0	1	0	0	0	5	1	1	1	0	0	1	0	0	0	2	1	2	1	1	1	1	1	0	1	0	1	0	0	1	0	0	0	0	0	0	3	1	1	0	0	1
471	2020/2/20 23:51	640	Î¢ÐÅ		223.97.62.75	É½¶«	ÑÌÌ¨	0	0	0	0	1	5	1	1	1	1	1	1	0	0	0	2	2	2	1	1	1	1	1	0	1	0	1	1	0	0	1	1	0	0	0	0	2	1	1	0	0	1
472	2020/2/20 23:51	545	Î¢ÐÅ		117.152.64.244	ºþ±±	Îäºº	0	0	0	0	1	3	1	1	1	1	0	1	0	0	0	2	3	1	1	1	1	1	1	0	1	0	1	0	1	0	1	1	1	1	0	0	4	1	1	0	0	1
473	2020/2/20 23:51	730	Î¢ÐÅ		113.5.8.33	ºÚÁú½­	¹þ¶û±õ	0	0	0	0	1	2	1	1	0	0	0	0	0	0	0	4	3	1	1	0	0	1	0	0	0	0	1	1	0	0	0	0	0	0	0	0	3	0	0	0	0	0
474	2020/2/20 23:51	406	Î¢ÐÅ		27.17.87.214	ºþ±±	Îäºº	0	0	0	0	1	5	1	1	1	1	0	1	0	1	0	2	2	1	1	1	1	1	1	1	1	0	1	0	0	0	0	0	0	1	0	0	3	1	1	0	0	1
476	2020/2/20 23:52	273	Î¢ÐÅ		223.104.20.106	ºþ±±	Îäºº	0	0	0	0	1	5	1	1	0	1	0	0	0	0	0	4	1	2	1	1	0	1	1	0	1	0	1	1	0	0	1	1	1	0	0	0	5	0	0	1	0	1
477	2020/2/20 23:53	309	Î¢ÐÅ		117.136.81.201	ºþ±±	Îäºº	0	0	0	1	0	3	1	1	1	1	1	1	0	0	0	3	2	2	1	1	1	1	0	1	1	0	1	0	0	0	0	0	0	0	0	0	3	1	0	0	0	1
478	2020/2/20 23:53	457	Î¢ÐÅ		111.173.139.17	ºþ±±	ÏÌÄþ	0	1	0	0	0	2	1	0	1	1	0	0	0	1	0	2	3	1	1	1	1	1	1	0	1	0	1	1	1	1	1	1	1	0	0	0	5	1	1	1	0	1
479	2020/2/20 23:54	431	Î¢ÐÅ		171.113.212.58	ºþ±±	Îäºº	0	0	0	0	1	5	1	1	1	1	0	1	0	1	0	3	2	2	1	1	1	1	1	1	1	0	1	1	0	1	0	1	1	1	0	0	5	1	1	0	0	1
480	2020/2/20 23:54	245	Î¢ÐÅ		117.136.45.105	½­ËÕ	ÄÏ¾©	0	0	0	0	1	1	1	1	1	1	0	0	0	0	0	2	1	1	1	1	1	1	1	1	1	0	1	1	1	1	1	1	1	1	0	0	5	1	1	0	0	1
482	2020/2/20 23:56	395	Î¢ÐÅ		27.17.201.199	ºþ±±	Îäºº	0	0	0	0	1	3	1	1	1	0	0	0	0	1	0	2	1	2	1	1	1	1	1	0	1	0	1	1	0	0	0	0	0	0	1	0	3	1	0	0	0	1
483	2020/2/20 23:56	529	Î¢ÐÅ		117.136.53.108	ºþ±±	Îäºº	0	0	0	0	1	2	1	1	1	1	1	0	0	1	0	1	1	1	1	1	1	1	1	1	1	0	0	0	0	1	0	0	0	1	0	0	1	1	1	0	0	1
484	2020/2/20 23:56	573	Î¢ÐÅ		117.136.23.220	ºþ±±	Îäºº	0	0	0	0	1	2	1	1	1	1	0	1	0	1	0	2	1	1	1	1	1	1	1	0	1	0	1	1	0	0	0	1	0	0	0	0	5	1	1	0	0	0
485	2020/2/20 23:57	364	Î¢ÐÅ		117.136.80.97	ÔÆÄÏ	ÓñÏª	0	0	0	0	1	4	1	1	1	1	1	1	0	0	0	2	2	2	1	1	1	1	1	0	1	0	1	1	0	0	1	0	0	0	0	0	5	1	1	0	0	1
486	2020/2/20 23:57	250	Î¢ÐÅ		27.17.113.76	ºþ±±	Îäºº	1	0	0	0	0	3	1	1	1	1	0	1	0	1	0	2	1	2	1	1	1	1	1	1	1	0	1	0	1	1	0	0	1	0	0	0	4	1	1	1	0	1
487	2020/2/20 23:57	204	Î¢ÐÅ		124.238.18.215	ºÓ±±	²×ÖÝ	0	0	0	0	1	2	1	0	1	0	0	0	0	0	0	1	2	1	1	1	1	1	0	0	1	0	1	1	1	1	0	0	0	1	0	0	3	1	1	0	0	1
488	2020/2/20 23:58	875	Î¢ÐÅ		223.104.192.132	É½¶«	Î´Öª	0	0	0	0	1	1	1	1	1	1	0	0	0	0	0	2	2	2	1	1	1	1	1	0	1	0	1	0	0	1	0	0	1	0	0	0	2	1	1	0	0	0
490	2020/2/20 23:58	408	ÊÖ»úÌá½»	Ö±½Ó·ÃÎÊ	27.18.244.164	ºþ±±	Îäºº	0	0	0	0	1	3	1	1	0	0	0	1	0	0	0	2	3	1	1	1	1	1	1	1	1	0	1	0	0	0	0	0	0	0	0	0	1	1	0	1	0	1
491	2020/2/20 23:59	217	Î¢ÐÅ		14.111.59.31	ÖØÇì	ÖØÇì	0	0	0	0	1	2	1	1	1	1	0	1	0	0	0	2	2	2	1	1	0	0	1	0	1	0	1	0	1	1	0	0	0	1	0	0	3	1	1	0	0	1
492	2020/2/21 0:03	220	Î¢ÐÅ		27.18.212.112	ºþ±±	Îäºº	0	1	0	1	0	2	1	1	0	0	1	0	1	1	0	2	2	2	1	1	1	1	1	0	1	0	1	0	0	0	1	0	0	1	0	0	4	1	1	0	0	0
493	2020/2/21 0:03	434	Î¢ÐÅ		27.18.178.162	ºþ±±	Îäºº	0	0	0	0	1	2	1	1	1	1	0	1	0	0	0	2	3	2	1	0	0	1	1	0	1	0	1	0	0	0	0	0	1	1	0	0	3	1	1	0	0	1
494	2020/2/21 0:04	320	Î¢ÐÅ		27.17.83.101	ºþ±±	Îäºº	0	0	0	0	1	2	1	1	1	0	1	1	0	1	0	2	2	2	1	1	1	1	1	0	1	0	1	1	0	0	1	1	1	1	0	0	2	1	1	0	0	1
495	2020/2/21 0:04	462	Î¢ÐÅ		36.98.79.248	ºÓ±±	ÌÆÉ½	0	0	0	0	1	3	1	1	1	1	1	1	0	0	0	2	3	2	1	1	1	1	1	1	1	0	0	1	0	1	0	0	0	1	0	0	3	1	1	0	0	1
496	2020/2/21 0:04	260	ÊÖ»úÌá½»	Ö±½Ó·ÃÎÊ	218.69.52.42	Ìì½ò	Ìì½ò	0	0	0	0	1	3	1	1	1	0	0	0	0	0	0	1	1	1	1	1	1	1	0	0	0	0	1	0	0	0	0	0	0	1	0	0	3	0	0	1	0	1
497	2020/2/21 0:04	298	Î¢ÐÅ		43.227.137.216	ºþ±±	Îäºº	0	0	0	1	0	3	1	1	1	1	0	1	0	0	0	2	2	2	1	1	1	1	1	1	1	0	1	1	1	1	1	0	1	1	0	0	3	1	1	1	0	1
498	2020/2/21 0:04	559	ÊÖ»úÌá½»	Ö±½Ó·ÃÎÊ	183.95.249.227	ºþ±±	Îäºº	0	0	0	0	1	1	1	0	1	1	1	0	0	0	0	3	2	2	0	1	0	0	0	0	1	0	1	0	1	0	0	1	0	1	0	0	3	1	0	0	0	1
499	2020/2/21 0:04	184	Î¢ÐÅ		112.22.10.145	½­ËÕ	ËÕÖÝ	0	1	0	0	0	2	1	1	1	1	0	1	0	0	0	2	1	1	1	1	1	1	0	1	1	0	1	0	0	0	0	0	0	0	0	0	3	1	1	1	0	1
500	2020/2/21 0:05	208	ÊÖ»úÌá½»	Ö±½Ó·ÃÎÊ	49.119.93.229	ÐÂ½®	°¢¿ËËÕ	0	0	0	0	1	2	1	1	1	1	0	1	0	1	0	1	1	1	1	0	0	1	1	0	1	0	0	0	1	0	1	0	0	0	0	0	3	1	1	0	0	1
501	2020/2/21 0:06	134	Î¢ÐÅ		101.83.32.48	ÉÏº£	ÉÏº£	0	0	0	0	1	3	1	1	1	1	1	1	0	0	0	2	3	2	1	1	1	1	1	1	1	0	1	1	1	1	1	1	1	1	0	0	5	1	1	1	1	1
502	2020/2/21 0:06	756	Î¢ÐÅ		117.136.52.203	ºþ±±	Îäºº	0	0	0	0	1	4	1	1	0	0	1	0	0	0	0	3	1	2	1	1	1	1	1	1	1	0	1	1	0	1	0	0	0	0	0	0	5	1	1	1	0	1
503	2020/2/21 0:06	305	Î¢ÐÅ		120.42.184.108	¸£½¨	ÈªÖÝ	0	0	0	0	1	2	1	1	1	1	1	0	0	0	0	2	3	1	1	1	1	1	1	0	1	0	1	0	0	0	0	0	0	1	0	0	3	1	1	0	0	1
504	2020/2/21 0:08	321	Î¢ÐÅ		112.17.236.135	Õã½­	º¼ÖÝ	0	1	0	0	0	2	1	0	1	1	1	0	0	1	0	1	1	1	1	1	1	1	1	1	1	0	1	0	0	0	0	0	1	1	0	0	3	1	1	0	0	1
505	2020/2/21 0:09	506	Î¢ÐÅ		113.57.247.239	ºþ±±	Îäºº	0	0	0	0	1	5	1	1	1	1	0	0	0	1	0	1	1	1	1	1	0	1	1	0	1	0	1	0	0	0	0	0	1	0	0	0	5	0	1	0	0	0
506	2020/2/21 0:09	301	Î¢ÐÅ		223.104.20.232	ºþ±±	Îäºº	0	0	0	0	1	2	1	1	1	1	1	1	1	1	0	1	3	2	1	1	1	1	1	1	1	0	1	1	0	1	1	0	0	1	0	0	3	1	1	1	0	1
507	2020/2/21 0:09	183	Î¢ÐÅ		223.157.40.66	ºþÄÏ	Â¦µ×	0	0	0	0	1	2	1	1	1	1	0	1	0	0	0	2	1	1	1	1	1	1	0	0	1	0	1	1	0	0	1	0	0	1	0	0	3	1	1	1	0	1
508	2020/2/21 0:10	374	Î¢ÐÅ		175.170.53.137	ÁÉÄþ	´óÁ¬	0	0	0	0	1	1	1	1	1	1	1	1	0	0	0	3	1	1	1	1	1	1	1	1	1	0	1	1	1	1	1	1	1	1	0	0	3	1	1	1	1	1
509	2020/2/21 0:14	253	Î¢ÐÅ		60.180.224.127	Õã½­	ÎÂÖÝ	0	0	0	0	1	2	1	0	1	1	0	1	1	0	0	2	1	1	1	1	1	1	0	0	1	0	1	1	0	0	0	0	1	0	0	0	3	1	0	0	0	1
510	2020/2/21 0:14	212	Î¢ÐÅ		117.150.219.39	ºþ±±	ÏÉÌÒ	0	1	1	0	0	5	1	0	1	1	0	0	0	0	0	2	4	3	1	1	0	1	0	0	1	0	0	0	0	0	1	1	0	0	0	0	5	1	1	1	1	1
512	2020/2/21 0:14	597	Î¢ÐÅ		171.83.99.126	ºþ±±	Îäºº	0	0	0	0	1	2	1	1	0	0	0	1	0	0	0	2	1	1	1	1	0	1	0	0	1	0	1	1	0	1	0	0	0	0	0	0	3	1	1	1	0	0
513	2020/2/21 0:14	258	Î¢ÐÅ		223.104.20.194	ºþ±±	Îäºº	0	0	0	0	1	5	1	1	1	1	1	1	0	1	0	2	5	2	1	1	1	1	1	1	1	0	1	1	1	1	1	1	1	1	0	0	5	1	1	1	0	1
514	2020/2/21 0:16	419	Î¢ÐÅ		27.17.137.25	ºþ±±	Îäºº	0	0	0	0	1	5	1	1	1	1	1	1	0	0	0	2	4	2	1	1	1	1	1	1	1	0	1	0	0	1	1	1	0	1	0	0	4	1	1	0	0	1
515	2020/2/21 0:17	353	Î¢ÐÅ		218.205.55.110	Õã½­	º¼ÖÝ	0	0	0	0	1	2	1	1	1	1	1	0	0	0	0	2	1	2	1	0	1	1	1	1	1	0	0	1	0	1	1	1	1	1	0	0	3	0	0	0	0	1
516	2020/2/21 0:18	392	Î¢ÐÅ		39.128.210.81	ÔÆÄÏ	±£É½	0	0	0	0	1	2	1	1	1	1	1	1	0	0	0	4	2	1	1	1	1	1	0	0	1	0	1	1	0	1	0	1	1	1	0	0	5	1	1	0	0	0
518	2020/2/21 0:18	222	Î¢ÐÅ		171.43.217.203	ºþ±±	Îäºº	0	0	0	0	1	2	1	1	1	0	0	1	0	1	0	2	1	2	1	1	1	1	1	0	1	0	1	1	0	1	1	0	0	0	0	0	3	1	1	1	1	0
519	2020/2/21 0:19	238	Î¢ÐÅ		27.17.101.90	ºþ±±	Îäºº	0	1	0	0	0	2	1	1	1	0	0	1	0	0	0	4	1	1	1	1	1	1	1	0	1	0	1	1	1	1	0	1	0	1	0	0	4	1	1	1	0	1
520	2020/2/21 0:19	421	Î¢ÐÅ		27.18.201.18	ºþ±±	Îäºº	0	0	1	0	0	5	1	1	1	1	1	1	0	1	0	2	2	2	1	1	1	1	1	1	1	0	0	1	0	0	0	1	0	0	0	0	4	1	1	1	0	1
521	2020/2/21 0:21	454	Î¢ÐÅ		219.140.80.212	ºþ±±	Îäºº	0	0	0	1	0	3	1	0	1	0	0	0	0	0	0	2	4	3	1	1	1	1	0	1	0	0	1	0	0	0	1	0	0	0	0	0	4	0	0	0	0	1
522	2020/2/21 0:22	183	Î¢ÐÅ		36.157.237.176	ºþÄÏ	ºâÑô	0	0	0	0	1	2	1	0	1	1	0	0	0	0	0	2	1	1	1	1	1	1	1	1	1	0	1	1	0	0	1	1	0	0	0	0	3	1	1	0	0	1
523	2020/2/21 0:23	635	Î¢ÐÅ		117.151.88.248	ºþ±±	Îäºº	0	0	1	0	0	4	1	1	1	0	0	1	0	1	0	2	1	2	1	1	1	1	1	0	1	0	1	0	0	0	0	0	0	0	0	0	5	1	1	0	0	1
524	2020/2/21 0:23	580	ÊÖ»úÌá½»	Ö±½Ó·ÃÎÊ	223.104.20.234	ºþ±±	Îäºº	0	0	0	1	0	5	1	1	1	1	0	0	0	0	0	4	1	3	1	1	0	0	1	0	1	0	0	1	0	0	1	0	0	0	0	0	3	0	1	0	0	1
525	2020/2/21 0:23	368	Î¢ÐÅ		117.36.130.191	ÉÂÎ÷	Î¼ÄÏ	0	0	0	0	1	4	1	0	1	1	0	1	0	0	0	2	1	1	1	1	1	1	1	1	1	0	1	1	1	0	1	0	1	1	0	0	5	1	1	0	0	1
526	2020/2/21 0:25	443	Î¢ÐÅ		171.113.27.196	ºþ±±	Îäºº	0	0	0	0	1	3	1	1	1	0	0	1	0	1	0	2	3	3	1	1	0	0	0	0	0	0	1	0	0	1	1	1	0	1	0	0	4	1	0	1	0	0
527	2020/2/21 0:26	768	Î¢ÐÅ		111.60.238.213	ºþ±±	¾£ÖÝ	0	0	0	0	1	3	1	1	1	1	1	1	1	1	0	2	1	1	1	1	1	1	1	1	1	0	1	1	0	0	1	0	1	1	0	0	3	1	1	0	0	1
528	2020/2/21 0:27	367	Î¢ÐÅ		183.92.249.235	ºþ±±	Îäºº	0	0	0	1	0	2	1	1	1	1	1	1	0	0	0	2	1	1	1	1	1	1	1	0	1	0	1	1	1	1	0	1	0	1	1	0	3	1	1	0	0	1
529	2020/2/21 0:27	289	Î¢ÐÅ		112.96.109.34	¹ã¶«	¹ãÖÝ	0	0	0	0	1	3	1	1	1	1	0	1	0	0	0	2	3	1	1	1	1	1	0	0	1	0	1	1	0	1	1	1	1	1	0	0	3	0	1	1	0	1
530	2020/2/21 0:31	400	ÊÖ»úÌá½»	Ö±½Ó·ÃÎÊ	27.30.69.191	ºþ±±	Ê®Ñß	0	0	0	0	1	3	1	1	1	1	1	1	1	1	0	2	1	1	1	1	1	1	1	1	1	0	1	1	1	1	1	1	1	1	0	0	5	1	1	0	0	1
531	2020/2/21 0:32	413	Î¢ÐÅ		117.136.26.242	ÐÂ½®	ÎÚÂ³Ä¾Æë	0	0	0	0	1	5	1	1	1	1	1	1	0	1	0	1	1	1	1	1	1	1	1	1	1	0	1	1	1	1	1	1	1	1	1	0	5	1	1	1	0	1
532	2020/2/21 0:33	167	Î¢ÐÅ		211.97.129.207	¸£½¨	ÏÃÃÅ	0	0	0	0	1	5	1	1	1	1	1	1	1	1	0	1	1	1	1	1	1	1	1	1	1	0	1	1	1	1	1	1	1	1	0	0	1	1	1	0	0	0
533	2020/2/21 0:37	294	Î¢ÐÅ		223.104.20.77	ºþ±±	Îäºº	0	0	0	0	1	2	1	1	1	1	1	1	0	1	0	2	3	1	1	1	1	1	1	1	1	0	1	1	1	1	1	1	0	1	0	0	4	1	1	1	0	1
534	2020/2/21 0:39	282	Î¢ÐÅ		171.115.1.155	ºþ±±	¶õÖÝ	0	0	1	1	0	2	1	1	1	1	1	1	1	1	0	1	1	2	1	0	1	1	0	0	1	0	1	1	1	1	1	1	1	1	0	0	5	1	1	1	0	1
536	2020/2/21 0:40	2340	Î¢ÐÅ		113.47.16.21	±±¾©	±±¾©	0	0	0	0	1	2	1	0	1	1	0	0	0	0	0	2	3	2	1	1	1	1	1	0	1	0	1	1	0	1	0	0	1	1	0	0	3	0	0	0	0	1
537	2020/2/21 0:41	270	ÊÖ»úÌá½»	Ö±½Ó·ÃÎÊ	171.114.48.64	ºþ±±	ÒË²ý	0	0	0	0	1	3	1	0	1	0	1	0	0	0	0	2	1	2	1	1	1	1	1	0	1	0	1	1	0	0	0	0	0	0	0	0	3	1	1	0	0	1
538	2020/2/21 0:42	5259	Î¢ÐÅ		111.60.183.75	ºþ±±	¾£ÖÝ	0	0	0	0	1	2	1	0	1	0	0	0	0	0	0	3	1	1	1	1	1	1	1	1	1	0	1	0	0	0	0	0	1	1	0	0	2	0	0	0	0	1
539	2020/2/21 0:46	186	Î¢ÐÅ		27.18.201.18	ºþ±±	Îäºº	1	0	0	0	0	5	1	1	1	1	1	1	0	0	0	2	1	2	1	1	1	1	0	1	1	0	1	1	1	1	1	1	1	1	0	0	5	1	1	1	0	1
540	2020/2/21 0:49	376	Î¢ÐÅ		223.91.130.87	ºÓÄÏ	äðºÓ	0	0	0	0	1	5	1	1	1	1	0	0	0	0	0	1	1	1	1	1	1	1	0	0	1	0	1	1	1	1	0	0	0	1	0	0	5	1	1	0	0	1
541	2020/2/21 0:49	352	Î¢ÐÅ		27.18.104.76	ºþ±±	Îäºº	0	0	0	0	1	3	1	1	1	0	1	1	0	0	0	4	3	1	1	1	1	1	1	1	1	0	1	0	0	1	1	0	0	0	0	0	3	1	1	1	0	1
542	2020/2/21 0:50	230	Î¢ÐÅ		106.112.198.41	ºÓ±±	²×ÖÝ	0	0	0	0	1	4	1	1	1	0	1	0	0	0	0	2	3	2	1	1	0	0	0	0	0	0	0	1	0	0	0	0	0	0	0	0	2	1	1	0	0	1
543	2020/2/21 0:53	155	Î¢ÐÅ		175.189.86.178	ºþ±±	Îäºº	1	0	0	0	0	1	1	0	1	0	0	0	0	0	0	3	2	2	1	1	1	1	0	0	0	0	1	1	1	1	1	1	1	1	0	0	4	0	0	0	1	1
544	2020/2/21 0:56	503	Î¢ÐÅ		49.117.250.136	ÐÂ½®	ÎÚÂ³Ä¾Æë	0	0	0	0	1	1	1	0	1	0	0	1	0	1	0	2	1	2	1	1	0	1	1	0	1	0	0	1	0	1	1	1	1	1	0	0	4	1	1	0	0	1
545	2020/2/21 0:59	605	Î¢ÐÅ		117.152.86.16	ºþ±±	Îäºº	0	0	0	0	1	3	1	1	1	1	1	0	0	0	0	4	3	2	1	1	0	1	1	0	1	0	1	0	0	1	1	1	1	1	0	0	1	1	1	0	0	1
547	2020/2/21 1:11	3493	Î¢ÐÅ		123.123.128.21	±±¾©	±±¾©	0	0	0	0	1	4	1	1	1	1	0	0	0	0	0	2	4	2	1	1	1	1	1	1	1	0	1	1	0	1	1	1	0	1	0	0	4	0	1	0	0	1
548	2020/2/21 1:16	697	Î¢ÐÅ		183.95.250.78	ºþ±±	Îäºº	0	0	0	0	1	2	1	1	1	1	1	1	0	1	0	2	2	2	1	1	1	1	1	1	1	0	0	1	0	0	1	1	1	1	0	0	3	0	0	1	0	1
549	2020/2/21 1:21	668	Î¢ÐÅ		223.114.119.37	ÐÂ½®	²©¶ûËþÀ­	0	0	0	0	1	3	1	0	1	1	1	1	0	0	0	2	2	2	1	1	1	1	1	1	1	0	1	1	0	0	0	0	1	1	1	0	3	0	1	0	0	0
550	2020/2/21 1:23	2046	Î¢ÐÅ		117.136.81.162	ºþ±±	Îäºº	0	0	0	0	1	5	1	1	1	1	0	0	0	1	0	2	4	3	1	1	1	1	1	1	1	0	1	0	0	0	1	1	0	0	0	0	4	1	1	1	0	1
551	2020/2/21 1:30	341	Î¢ÐÅ		59.148.180.73	Ïã¸Û	Î´Öª	0	0	0	0	1	2	1	1	1	1	0	0	0	0	0	2	4	1	1	1	0	1	1	0	1	0	1	0	1	1	0	1	0	1	0	0	1	1	1	1	1	0
553	2020/2/21 1:38	1033	Î¢ÐÅ		117.154.65.204	ºþ±±	Îäºº	0	0	0	0	1	3	1	1	1	0	1	0	0	0	0	4	3	3	1	1	1	1	1	1	1	0	1	0	0	0	0	1	0	0	0	0	3	0	1	0	0	0
554	2020/2/21 1:47	390	Î¢ÐÅ		171.114.10.124	ºþ±±	ÒË²ý	0	0	1	0	0	2	1	0	1	0	0	0	0	1	0	1	1	1	1	1	1	1	1	1	1	0	1	0	0	0	0	0	0	1	0	0	4	1	1	1	0	1
555	2020/2/21 2:02	801	Î¢ÐÅ		27.18.102.197	ºþ±±	Îäºº	0	0	0	0	1	3	1	1	1	0	0	1	0	0	0	1	3	2	1	0	0	1	0	0	1	0	1	0	0	0	0	0	0	0	0	0	5	0	1	0	0	0
556	2020/2/21 2:25	352	Î¢ÐÅ		59.174.50.46	ºþ±±	Îäºº	0	0	0	1	0	3	1	1	1	0	0	0	0	1	0	2	4	2	1	1	0	1	0	0	1	0	1	1	0	0	0	0	0	0	0	0	5	0	1	1	0	1
557	2020/2/21 2:30	270	Î¢ÐÅ		27.18.217.25	ºþ±±	Îäºº	0	0	0	0	1	2	1	0	0	0	0	0	0	0	0	3	3	3	1	1	1	1	0	1	0	0	1	1	0	0	0	1	0	0	0	0	3	0	1	1	0	0
558	2020/2/21 2:33	291	Î¢ÐÅ		218.206.208.170	ºÓÄÏ	¿ª·â	0	1	1	1	1	5	1	1	1	1	1	1	0	0	0	2	2	2	1	1	1	1	1	1	1	0	1	1	1	1	1	1	1	1	0	0	4	1	1	1	0	1
559	2020/2/21 2:34	576	Î¢ÐÅ		171.113.210.187	ºþ±±	Îäºº	0	1	0	1	0	5	1	1	1	1	1	1	0	1	0	2	3	2	1	1	1	1	0	1	1	0	1	1	1	1	1	1	0	1	0	0	3	1	1	0	0	1
560	2020/2/21 2:42	2433	Î¢ÐÅ		58.54.41.70	ºþ±±	»ÆÊ¯	0	0	0	0	1	3	1	1	1	1	0	1	0	1	0	1	1	2	1	1	0	1	0	0	0	0	0	0	0	0	0	1	0	0	0	0	4	1	1	0	0	0
561	2020/2/21 3:07	317	Î¢ÐÅ		27.19.57.74	ºþ±±	Îäºº	0	0	0	0	1	2	1	1	1	1	1	1	0	0	0	2	1	1	1	1	1	1	1	1	1	0	0	1	0	0	1	0	0	1	0	0	2	1	1	1	0	1
562	2020/2/21 3:13	791	Î¢ÐÅ		180.115.30.236	½­ËÕ	³£ÖÝ	0	0	0	0	1	5	1	1	1	1	0	0	0	0	0	1	3	2	1	1	1	1	1	0	1	0	1	1	1	1	1	1	1	1	0	0	3	0	1	0	0	1
563	2020/2/21 3:47	173	Î¢ÐÅ		121.24.120.194	ºÓ±±	ºªµ¦	0	0	0	0	1	2	1	1	1	0	1	0	0	0	0	1	1	1	0	1	1	1	0	1	0	0	1	1	0	0	0	1	0	0	0	0	1	1	1	1	0	1
564	2020/2/21 4:05	408	Î¢ÐÅ		59.44.253.74	ÁÉÄþ	ÌúÁë	0	0	0	0	1	3	1	1	1	1	1	1	0	0	0	2	2	1	1	1	1	1	1	1	1	0	1	1	1	1	1	1	1	1	0	0	2	1	1	1	1	1
565	2020/2/21 4:19	273	Î¢ÐÅ		60.3.220.44	ºÓ±±	ÌÆÉ½	0	0	0	0	1	1	1	1	1	1	0	0	0	0	0	3	3	2	1	1	1	1	1	0	1	0	1	1	1	1	1	1	1	0	0	0	5	1	1	0	0	1
566	2020/2/21 4:21	864	Î¢ÐÅ		27.253.122.94	¹úÍâ	°Ä´óÀûÑÇ	0	0	1	0	0	1	0	0	0	0	0	0	0	0	1	3	1	1	0	0	0	0	1	0	1	0	1	1	0	0	0	1	0	0	0	0	1	1	1	0	0	0
567	2020/2/21 4:31	301	Î¢ÐÅ		115.204.190.96	Õã½­	º¼ÖÝ	0	0	0	0	1	2	1	1	1	1	1	1	0	1	0	2	1	1	1	1	1	1	1	1	1	0	1	0	0	1	0	0	1	1	0	0	3	1	1	1	0	1
568	2020/2/21 4:33	321	Î¢ÐÅ		124.160.217.60	Õã½­	º¼ÖÝ	0	0	0	0	1	2	1	1	0	1	0	0	0	0	0	1	2	1	1	1	1	1	1	0	0	0	0	1	0	0	1	0	0	1	0	0	2	1	1	0	0	1
569	2020/2/21 4:35	528	Î¢ÐÅ		117.152.42.96	ºþ±±	ÏåÑô	0	1	0	0	0	3	1	0	1	1	1	1	0	0	0	2	3	1	1	1	1	1	1	1	1	0	1	0	0	0	0	1	0	1	0	0	3	1	0	0	0	1
570	2020/2/21 4:48	507	Î¢ÐÅ		27.18.242.9	ºþ±±	Îäºº	0	1	0	0	0	3	1	0	0	0	0	0	0	1	0	3	3	2	1	1	1	1	1	1	0	0	1	0	0	0	1	0	0	0	0	0	3	0	0	1	0	1
571	2020/2/21 4:53	498	ÊÖ»úÌá½»	Ö±½Ó·ÃÎÊ	117.164.237.213	½­Î÷	ÉÏÈÄ	0	0	1	0	0	5	1	1	1	1	1	1	0	0	0	1	1	1	1	1	0	1	1	0	1	0	1	1	0	0	1	0	0	0	0	0	4	1	1	1	1	1
572	2020/2/21 4:55	265	Î¢ÐÅ		192.0.174.218	¹úÍâ	¼ÓÄÃ´ó	0	0	0	0	1	2	1	1	1	1	1	1	1	1	0	1	1	3	1	1	1	1	1	1	1	0	0	1	1	0	0	1	1	0	0	0	3	1	1	1	1	1
573	2020/2/21 4:56	297	Î¢ÐÅ		97.90.137.135	¹úÍâ	ÃÀ¹ú	0	0	0	0	1	5	1	0	0	0	0	0	0	0	0	3	1	1	1	1	1	1	1	1	1	0	1	1	1	1	1	1	1	0	0	0	5	0	0	1	0	1
574	2020/2/21 5:07	827	ÊÖ»úÌá½»	Ö±½Ó·ÃÎÊ	171.44.111.193	ºþ±±	Ê®Ñß	0	0	0	0	1	3	0	0	1	0	0	0	0	0	0	2	2	2	0	0	0	0	0	1	0	0	1	0	0	0	0	0	0	0	0	0	5	0	1	0	0	0
576	2020/2/21 5:25	255	Î¢ÐÅ		119.103.182.145	ºþ±±	Îäºº	0	0	0	0	1	3	1	1	1	1	0	1	0	1	0	2	2	2	1	1	1	1	1	1	1	0	1	1	1	1	1	1	1	1	0	0	5	1	0	0	0	1
577	2020/2/21 5:26	255	Î¢ÐÅ		114.95.48.199	ÉÏº£	ÉÏº£	0	0	0	0	1	2	1	0	0	0	1	0	0	0	0	2	2	2	1	1	0	1	0	0	1	0	1	0	0	0	1	0	0	0	0	0	3	0	0	0	0	1
578	2020/2/21 5:26	513	ÊÖ»úÌá½»	Ö±½Ó·ÃÎÊ	117.152.47.21	ºþ±±	ÏåÑô	0	0	0	0	1	3	1	1	1	1	1	1	0	1	0	1	1	1	1	1	1	1	1	1	1	0	1	1	0	0	1	1	0	0	0	0	3	1	1	0	0	1
579	2020/2/21 5:32	177	Î¢ÐÅ		223.104.20.183	ºþ±±	Îäºº	0	0	0	0	1	3	1	0	0	0	0	0	0	0	0	1	2	2	1	1	0	1	0	1	1	0	1	1	1	1	0	0	1	1	0	0	5	1	1	1	1	1
580	2020/2/21 5:32	480	Î¢ÐÅ		182.123.153.187	ºÓÄÏ	ÖÜ¿Ú	0	0	0	0	1	4	1	0	1	0	0	0	0	0	0	2	1	2	1	1	0	0	1	0	1	0	1	0	0	0	1	0	0	0	0	0	3	0	0	0	0	1
581	2020/2/21 5:34	209	Î¢ÐÅ		183.94.48.137	ºþ±±	Îäºº	0	0	0	0	1	1	1	1	1	1	0	0	0	0	0	3	4	3	1	1	1	1	1	0	0	0	1	1	1	1	0	1	1	1	0	0	3	0	0	0	0	1
582	2020/2/21 5:36	650	Î¢ÐÅ		36.48.202.149	¼ªÁÖ	ËÉÔ­	0	0	0	0	1	5	1	0	1	1	1	1	0	0	0	2	1	3	1	1	1	1	1	0	1	0	1	1	0	0	1	0	0	0	0	0	2	1	1	1	0	1
583	2020/2/21 5:40	362	Î¢ÐÅ		223.101.114.158	ÁÉÄþ	½õÖÝ	0	0	0	0	1	3	1	1	1	1	0	0	0	0	0	3	3	3	1	1	1	1	1	0	1	0	1	1	0	0	0	1	0	1	0	0	3	1	1	0	0	1
584	2020/2/21 5:40	287	Î¢ÐÅ		61.136.223.13	ºþ±±	ÒË²ý	0	0	0	0	1	5	1	1	1	1	0	1	0	1	0	1	1	2	1	1	1	1	1	1	1	1	1	0	0	0	0	0	0	1	0	0	2	1	1	1	0	1
585	2020/2/21 5:43	912	Î¢ÐÅ		117.136.52.195	ºþ±±	Îäºº	0	0	0	0	1	5	1	0	0	0	0	0	0	0	0	1	1	1	1	1	1	1	1	0	1	0	1	1	0	1	1	1	1	1	0	0	1	1	1	0	0	1
586	2020/2/21 5:47	441	Î¢ÐÅ		223.89.84.201	ºÓÄÏ	ÈýÃÅÏ¿	0	0	0	0	1	5	1	1	1	1	1	1	0	0	0	2	2	4	1	1	1	1	1	1	1	0	1	1	0	1	1	1	0	0	0	0	3	1	0	0	0	1
587	2020/2/21 5:50	271	Î¢ÐÅ		223.104.190.180	É½¶«	¼ÃÄÏ	0	0	0	0	1	5	1	1	1	1	1	1	0	1	0	1	1	1	1	1	1	1	1	1	1	0	1	1	1	1	1	1	1	1	0	0	4	1	1	1	1	1
588	2020/2/21 5:51	198	Î¢ÐÅ		61.149.254.58	±±¾©	±±¾©	0	0	0	0	1	3	1	1	0	1	0	1	0	0	0	2	1	1	1	1	0	0	0	0	1	0	1	1	1	1	1	1	1	1	0	0	3	1	1	1	0	1
589	2020/2/21 5:52	336	Î¢ÐÅ		117.172.170.77	ËÄ´¨	ÒË±ö	0	0	0	0	1	3	1	1	1	1	1	0	1	0	0	1	1	1	1	1	1	1	1	1	1	0	1	1	1	1	1	1	1	1	0	0	3	1	1	1	0	1
590	2020/2/21 5:55	389	Î¢ÐÅ		117.151.38.32	ºþ±±	Îäºº	0	0	0	0	1	5	1	1	1	1	0	1	0	1	0	2	2	2	1	1	1	1	1	1	1	0	1	1	0	1	1	1	0	0	0	0	2	1	1	1	0	1
591	2020/2/21 5:56	194	Î¢ÐÅ		117.136.52.64	ºþ±±	Îäºº	0	0	0	0	1	1	1	0	1	0	1	1	0	0	0	2	2	2	1	1	1	0	1	1	1	0	1	1	0	1	1	1	0	0	0	0	4	0	1	0	0	1
592	2020/2/21 5:56	1208	Î¢ÐÅ		117.167.34.135	½­Î÷	¸ÓÖÝ	0	0	0	0	1	3	1	0	0	0	0	1	0	0	0	4	2	3	1	1	1	1	1	1	1	0	1	0	0	1	0	0	0	1	0	0	1	1	0	0	0	1
593	2020/2/21 5:57	571	Î¢ÐÅ		43.227.139.187	ºþ±±	Îäºº	0	0	0	0	1	5	1	1	1	1	1	1	1	1	0	2	1	1	1	1	1	1	1	1	1	0	1	0	0	1	0	1	1	1	0	0	5	1	1	0	0	1
594	2020/2/21 6:00	360	Î¢ÐÅ		111.30.252.228	Ìì½ò	Ìì½ò	0	0	0	0	1	1	1	1	1	1	0	1	0	0	0	1	1	1	1	1	1	1	1	1	1	0	0	0	0	1	0	0	1	1	0	0	2	0	0	0	0	1
595	2020/2/21 6:01	712	Î¢ÐÅ		222.137.18.221	ºÓÄÏ	Ö£ÖÝ	0	0	0	1	1	2	1	1	1	1	1	1	0	0	0	1	2	2	1	1	1	1	1	0	1	0	1	0	0	0	0	0	0	1	0	0	3	0	0	0	0	1
596	2020/2/21 6:03	502	Î¢ÐÅ		27.18.61.88	ºþ±±	Îäºº	0	0	0	1	0	3	1	1	1	0	0	0	0	1	0	3	2	2	1	1	1	1	0	1	1	0	1	1	1	1	1	0	0	0	0	0	3	1	1	0	0	0
597	2020/2/21 6:03	503	Î¢ÐÅ		223.88.88.12	ºÓÄÏ	Ö£ÖÝ	0	0	0	0	1	2	1	0	1	1	0	0	0	0	0	1	1	2	1	1	1	1	1	0	1	0	1	1	0	1	1	1	1	0	0	0	4	1	1	1	0	1
598	2020/2/21 6:04	235	Î¢ÐÅ		117.136.38.177	±±¾©	±±¾©	0	0	0	0	1	3	1	1	1	1	1	1	1	1	0	1	2	2	1	1	1	1	1	1	1	0	1	1	1	1	1	1	1	1	0	0	2	1	1	1	1	1
599	2020/2/21 6:06	229	Î¢ÐÅ		171.15.190.39	ºÓÄÏ	ÐÅÑô	0	0	0	0	1	3	1	1	1	1	0	0	0	0	0	1	1	1	1	1	0	1	1	0	1	0	1	0	0	0	0	0	0	1	0	0	1	1	1	0	0	1
601	2020/2/21 6:08	633	Î¢ÐÅ		117.136.106.118	ºÓÄÏ	Ö£ÖÝ	0	0	0	0	1	3	1	0	1	1	0	0	0	0	0	2	1	1	1	1	1	1	1	0	1	0	1	0	0	1	0	0	0	1	0	0	1	1	1	0	0	1
602	2020/2/21 6:09	238	Î¢ÐÅ		223.104.20.139	ºþ±±	Îäºº	0	0	1	0	0	5	1	1	0	0	0	0	0	1	0	2	2	2	1	1	1	1	1	0	1	0	1	1	0	0	0	1	1	0	0	0	3	0	1	0	0	1
603	2020/2/21 6:10	195	Î¢ÐÅ		219.139.242.90	ºþ±±	Îäºº	0	0	0	0	1	3	1	1	1	1	1	1	0	0	0	2	4	2	1	0	1	1	0	1	1	0	0	1	0	0	0	1	0	0	0	0	3	1	1	1	0	1
604	2020/2/21 6:10	358	Î¢ÐÅ		106.114.16.146	ºÓ±±	Ê¯¼Ò×¯	0	0	0	0	1	3	1	1	1	1	0	0	0	0	0	2	3	1	1	1	0	1	1	0	1	0	1	1	1	1	1	1	1	1	0	0	3	1	1	1	0	1
605	2020/2/21 6:11	389	Î¢ÐÅ		1.143.89.21	¹úÍâ	°Ä´óÀûÑÇ	0	0	0	0	1	3	1	1	1	1	1	1	1	0	0	2	2	1	1	0	0	1	1	0	0	0	1	1	0	1	0	1	0	1	0	0	2	1	1	1	0	1
606	2020/2/21 6:12	312	Î¢ÐÅ		120.41.113.119	¸£½¨	ÏÃÃÅ	0	0	0	0	1	5	1	1	1	1	0	1	0	0	0	1	1	1	1	1	1	1	1	1	1	0	1	1	0	1	0	0	0	1	0	0	5	1	1	1	0	0
607	2020/2/21 6:14	302	Î¢ÐÅ		123.139.114.72	ÉÂÎ÷	Î÷°²	0	0	0	0	1	3	1	0	1	0	0	0	0	0	0	2	1	1	1	1	1	1	1	0	1	0	1	1	0	0	0	0	0	1	0	0	3	1	1	0	0	1
608	2020/2/21 6:17	579	Î¢ÐÅ		223.104.109.123	ºÓÄÏ	×¤Âíµê	0	0	0	0	1	1	1	1	1	1	1	1	1	0	0	1	1	1	1	1	1	1	1	1	1	0	1	1	1	1	1	1	0	0	0	0	1	1	0	0	0	0
609	2020/2/21 6:18	742	Î¢ÐÅ		27.17.137.67	ºþ±±	Îäºº	0	0	1	1	0	3	0	1	0	0	0	0	0	0	0	3	5	2	1	1	1	1	1	1	1	0	1	1	1	1	1	1	1	1	1	0	5	0	0	0	0	1
610	2020/2/21 6:20	377	Î¢ÐÅ		113.220.5.114	ºþÄÏ	ÉÛÑô	0	0	0	0	1	2	1	1	0	1	0	1	0	0	0	2	2	1	1	0	0	1	1	0	0	0	0	0	0	0	0	0	0	0	1	0	3	0	1	0	0	0
611	2020/2/21 6:20	532	ÊÖ»úÌá½»	Ö±½Ó·ÃÎÊ	223.77.85.69	ºþ±±	¾£ÃÅ	0	0	0	1	0	3	1	0	0	0	0	0	0	0	0	3	3	2	1	1	1	1	0	0	1	0	0	0	0	1	0	0	0	0	0	1	3	1	1	0	0	1
612	2020/2/21 6:21	450	Î¢ÐÅ		183.93.97.18	ºþ±±	¾£ÖÝ	0	0	0	0	1	5	1	1	1	1	1	1	1	1	0	1	1	2	1	1	1	1	1	1	1	0	1	1	1	1	1	1	1	1	0	0	4	1	1	1	0	1
613	2020/2/21 6:21	285	Î¢ÐÅ		223.104.20.37	ºþ±±	Îäºº	0	0	1	1	0	3	1	1	0	0	0	0	0	1	0	2	3	1	1	1	1	1	0	0	1	0	1	0	0	1	1	1	0	1	0	0	2	1	1	0	0	1
614	2020/2/21 6:21	496	Î¢ÐÅ		223.89.234.58	ºÓÄÏ	ÉÌÇð	0	0	0	0	1	3	1	1	1	1	1	1	0	1	0	2	2	1	1	1	1	1	1	1	1	0	0	0	0	0	0	0	0	1	0	0	3	1	1	1	0	0
615	2020/2/21 6:22	447	Î¢ÐÅ		60.179.235.183	Õã½­	Äþ²¨	0	0	0	0	1	1	0	0	0	0	0	0	0	0	1	3	4	1	1	1	0	1	1	0	1	0	1	1	0	0	1	1	1	1	0	0	3	1	1	0	0	1
616	2020/2/21 6:23	301	Î¢ÐÅ		182.106.212.134	½­Î÷	ÄÏ²ý	0	0	0	0	1	2	1	1	1	1	0	1	0	1	0	2	1	2	1	1	1	1	1	0	1	0	1	1	1	1	1	1	1	1	0	0	5	0	0	0	1	1
618	2020/2/21 6:24	317	Î¢ÐÅ		122.158.41.190	ºÚÁú½­	´óÇì	0	0	0	0	1	5	1	1	1	1	0	1	0	0	0	1	2	2	1	1	1	1	1	0	1	0	1	0	0	0	1	0	0	1	0	0	4	1	1	0	0	1
619	2020/2/21 6:25	581	Î¢ÐÅ		123.4.230.70	ºÓÄÏ	ÐÅÑô	0	0	0	0	1	5	0	0	0	1	0	0	0	0	0	1	1	1	1	0	0	0	0	0	0	0	0	0	0	0	0	1	0	0	0	0	5	0	1	0	0	0
620	2020/2/21 6:26	558	ÊÖ»úÌá½»	Ö±½Ó·ÃÎÊ	111.60.61.111	ºþ±±	ÒË²ý	0	0	0	0	1	3	1	1	1	1	1	1	0	1	0	2	3	3	1	1	1	1	1	0	1	0	1	1	1	1	1	1	1	1	0	0	3	1	1	0	0	1
621	2020/2/21 6:26	332	Î¢ÐÅ		123.4.230.24	ºÓÄÏ	ÐÅÑô	0	0	0	0	1	1	1	1	1	1	1	1	1	1	0	1	3	1	1	1	1	1	1	1	1	0	1	1	1	1	1	1	1	0	0	0	3	1	1	0	0	1
622	2020/2/21 6:28	236	Î¢ÐÅ		171.15.189.198	ºÓÄÏ	ÐÅÑô	0	0	0	0	1	5	1	1	1	1	1	1	0	1	0	1	4	1	1	1	1	1	1	1	1	0	1	1	0	0	1	1	1	0	0	0	3	1	1	0	0	1
623	2020/2/21 6:28	675	Î¢ÐÅ		183.165.92.118	°²»Õ	Ðû³Ç	0	0	0	0	1	4	1	1	1	1	0	0	0	1	0	2	1	1	1	1	0	1	1	0	1	0	1	0	0	1	0	0	0	0	0	0	2	1	1	0	0	1
624	2020/2/21 6:29	487	Î¢ÐÅ		171.83.62.190	ºþ±±	Îäºº	0	0	0	1	0	2	1	0	1	0	0	0	0	0	0	2	2	2	1	1	1	1	1	0	1	0	1	0	0	1	0	0	0	1	0	0	4	1	0	1	0	1
625	2020/2/21 6:29	251	Î¢ÐÅ		183.197.209.93	ºÓ±±	ÇØ»Êµº	0	0	0	0	1	1	1	0	1	1	0	0	0	1	0	1	1	1	1	1	0	0	1	0	0	0	0	1	1	0	0	0	1	0	0	0	1	1	0	0	0	0
626	2020/2/21 6:30	393	Î¢ÐÅ		171.113.139.49	ºþ±±	Îäºº	0	0	1	1	0	3	1	1	1	0	0	0	0	0	0	5	3	3	1	1	0	1	0	0	1	0	0	0	0	0	1	1	0	0	0	0	3	1	1	0	0	1
627	2020/2/21 6:33	627	Î¢ÐÅ		171.43.164.108	ºþ±±	Îäºº	0	0	0	1	0	2	0	0	0	0	0	0	0	1	0	4	3	3	1	0	0	1	1	0	1	0	1	0	0	0	0	1	0	0	0	0	4	0	0	0	0	0
628	2020/2/21 6:34	780	Î¢ÐÅ		223.89.116.114	ºÓÄÏ	ÈýÃÅÏ¿	0	0	0	0	1	2	1	0	1	1	1	1	0	0	0	2	1	2	1	1	1	1	1	1	1	0	1	1	1	1	1	0	0	0	0	0	5	1	1	0	0	1
629	2020/2/21 6:34	218	Î¢ÐÅ		119.103.128.134	ºþ±±	Îäºº	0	0	1	1	0	3	0	1	1	0	1	0	0	0	0	3	3	1	1	1	1	1	1	0	1	0	1	1	0	0	0	0	0	0	0	0	4	1	1	0	0	0
630	2020/2/21 6:35	667	Î¢ÐÅ		27.18.47.154	ºþ±±	Îäºº	0	0	1	0	0	5	1	1	1	1	1	1	0	1	0	2	1	1	1	1	1	1	0	1	1	0	1	0	0	1	0	0	0	1	0	0	5	1	1	0	0	0
631	2020/2/21 6:35	476	Î¢ÐÅ		117.150.151.69	ºþ±±	ÏÌÄþ	0	0	0	0	1	3	1	0	0	0	0	0	0	0	0	2	1	1	1	1	1	1	0	1	1	0	1	1	0	0	1	1	0	0	0	0	2	0	1	0	0	1
632	2020/2/21 6:35	302	Î¢ÐÅ		103.238.135.254	±±¾©	±±¾©	0	0	0	0	1	1	1	1	1	0	0	0	0	0	0	3	4	2	1	1	1	1	0	0	1	0	1	0	0	0	1	0	0	0	0	0	2	1	1	1	0	1
633	2020/2/21 6:37	1159	Î¢ÐÅ		111.175.7.7	ºþ±±	Îäºº	0	0	0	1	0	3	1	1	1	0	0	0	0	1	0	4	4	2	1	1	1	1	1	1	1	0	1	1	1	0	0	1	1	1	0	0	4	1	1	1	0	1
634	2020/2/21 6:37	3160	Î¢ÐÅ		223.90.106.154	ºÓÄÏ	ÐÅÑô	0	0	0	0	1	3	1	1	0	1	0	0	0	0	0	2	3	2	1	1	0	1	0	0	1	0	1	1	0	0	1	1	0	1	0	0	3	1	1	0	0	1
635	2020/2/21 6:38	306	Î¢ÐÅ		106.4.117.85	½­Î÷	¾Å½­	0	0	0	0	1	2	1	1	1	1	0	1	0	1	0	2	3	2	1	1	1	1	1	1	1	0	1	1	0	1	0	0	1	1	0	0	4	1	1	1	1	1
636	2020/2/21 6:38	681	Î¢ÐÅ		117.136.52.191	ºþ±±	Îäºº	0	0	0	0	1	3	1	1	1	1	1	1	0	1	0	2	3	1	1	1	0	1	0	1	1	0	1	1	0	1	1	0	0	1	0	0	4	1	1	1	0	1
637	2020/2/21 6:38	357	Î¢ÐÅ		171.42.234.114	ºþ±±	¶õÖÝ	0	0	0	0	1	5	1	1	1	0	0	1	0	1	0	4	2	2	1	0	1	1	1	1	1	0	1	0	0	1	0	0	0	1	0	0	4	1	1	1	0	1
638	2020/2/21 6:38	364	Î¢ÐÅ		39.144.41.124	ÐÂ½®	¿Ë×ÎÀÕËÕ	0	0	0	0	1	2	1	1	1	0	1	0	0	1	0	2	2	1	1	1	1	1	0	0	0	0	0	0	0	0	0	0	0	1	0	0	3	0	1	0	0	1
639	2020/2/21 6:38	527	Î¢ÐÅ		101.247.128.21	É½Î÷	Ì«Ô­	0	0	0	0	1	2	1	0	1	1	0	0	0	0	0	2	4	2	1	1	0	1	1	0	1	0	1	1	0	0	0	0	0	1	0	0	2	0	1	0	0	0
640	2020/2/21 6:40	295	Î¢ÐÅ		112.6.76.133	É½¶«	ÑÌÌ¨	0	0	0	0	1	5	1	0	1	1	0	0	0	0	0	3	3	1	1	0	0	1	1	0	0	0	0	0	0	0	0	0	0	1	0	0	5	1	1	0	0	0
641	2020/2/21 6:41	391	Î¢ÐÅ		175.167.154.82	ÁÉÄþ	ÉòÑô	0	0	0	0	1	1	0	1	1	1	0	0	0	0	0	1	3	1	1	1	1	1	0	0	0	0	1	0	0	0	0	0	0	1	0	0	3	0	0	0	0	1
642	2020/2/21 6:42	732	Î¢ÐÅ		58.100.159.174	Õã½­	º¼ÖÝ	0	0	0	0	1	3	1	0	1	1	0	0	0	0	0	1	2	3	1	1	1	1	1	0	1	0	1	1	0	1	1	1	1	1	0	0	3	1	1	0	0	1
643	2020/2/21 6:43	488	Î¢ÐÅ		39.162.145.144	ºÓÄÏ	×¤Âíµê	0	0	0	0	1	3	1	1	1	1	0	1	0	0	0	2	1	1	1	1	1	1	1	1	1	0	1	1	1	1	1	1	0	0	0	0	2	1	1	0	0	0
644	2020/2/21 6:43	505	Î¢ÐÅ		171.113.62.228	ºþ±±	Îäºº	0	1	0	0	0	4	1	1	1	1	1	1	1	1	0	2	3	1	1	1	1	1	1	0	1	0	1	1	1	1	1	1	1	1	1	0	5	1	1	1	1	1
645	2020/2/21 6:43	367	Î¢ÐÅ		223.81.152.162	É½¶«	Çàµº	0	0	0	0	1	1	1	1	1	0	0	0	0	0	0	2	1	1	1	1	1	1	1	0	1	0	1	1	1	1	1	1	1	0	0	0	2	1	0	0	0	1
646	2020/2/21 6:44	461	Î¢ÐÅ		117.151.89.220	ºþ±±	Îäºº	0	0	1	0	0	3	1	1	1	1	1	1	0	1	0	1	1	2	1	1	1	1	1	1	1	0	1	1	1	1	1	1	1	1	0	0	1	1	1	0	0	1
647	2020/2/21 6:44	314	Î¢ÐÅ		14.24.46.28	¹ã¶«	ÉîÛÚ	0	0	1	1	0	4	1	1	1	1	1	1	1	1	0	2	2	2	1	1	1	1	1	1	1	0	0	1	1	1	0	1	0	1	0	0	2	1	1	0	0	1
648	2020/2/21 6:44	580	Î¢ÐÅ		61.158.148.19	ºÓÄÏ	Ö£ÖÝ	0	0	0	0	1	2	1	1	1	1	0	0	0	0	0	2	3	2	1	1	0	1	0	0	1	0	1	0	0	0	0	0	0	0	0	0	3	1	1	0	0	1
649	2020/2/21 6:45	444	Î¢ÐÅ		219.138.139.68	ºþ±±	»Æ¸Ô	0	0	0	0	1	2	0	0	1	1	1	0	0	0	0	2	1	1	1	1	1	1	0	1	1	0	1	1	0	0	0	0	1	1	0	0	1	1	1	0	0	1
650	2020/2/21 6:45	514	Î¢ÐÅ		119.33.33.135	¹ã¶«	¹ãÖÝ	0	0	0	0	1	3	1	1	1	0	0	1	0	0	0	1	1	1	1	1	1	1	0	0	0	0	1	0	0	0	0	0	0	0	0	0	3	0	1	1	0	1
651	2020/2/21 6:45	333	Î¢ÐÅ		113.57.244.62	ºþ±±	Îäºº	0	0	1	0	0	5	1	1	1	1	1	1	1	1	0	1	1	3	1	1	1	1	0	0	0	0	1	1	0	0	1	0	0	0	0	0	3	1	1	0	1	1
652	2020/2/21 6:46	365	Î¢ÐÅ		58.101.41.251	Õã½­	º¼ÖÝ	0	0	0	0	1	2	0	1	0	0	0	0	0	0	0	2	4	2	1	1	1	1	0	1	1	0	1	0	0	1	0	0	0	1	0	0	4	1	1	0	0	1
653	2020/2/21 6:47	320	Î¢ÐÅ		39.154.8.163	ÄÚÃÉ¹Å	ºôºÍºÆÌØ	0	0	0	0	1	2	1	1	1	1	1	1	0	0	0	2	1	1	1	1	1	1	1	1	1	0	1	0	0	1	0	0	0	1	0	0	3	0	1	0	0	1
654	2020/2/21 6:49	509	Î¢ÐÅ		223.80.54.223	É½¶«	Çàµº	0	0	0	0	1	2	0	1	1	0	0	0	0	0	0	2	2	2	1	1	0	1	1	0	1	0	1	0	0	0	1	0	1	1	0	0	3	1	1	0	0	0
655	2020/2/21 6:49	646	Î¢ÐÅ		183.199.55.232	ºÓ±±	ÀÈ·»	0	0	0	0	1	1	1	1	1	0	1	0	0	0	0	3	1	1	1	1	0	1	0	0	1	0	1	1	1	1	1	1	1	1	0	0	2	0	1	0	1	0
656	2020/2/21 6:49	691	Î¢ÐÅ		223.104.189.165	É½¶«	¼ÃÄÏ	0	0	0	0	1	2	1	1	1	0	1	1	0	0	0	1	1	1	1	1	1	1	1	0	1	0	0	0	1	1	0	0	1	1	0	0	3	1	1	0	1	1
657	2020/2/21 6:50	306	Î¢ÐÅ		221.232.45.242	ºþ±±	Îäºº	0	0	0	0	1	5	1	1	0	1	0	1	0	1	0	1	4	2	0	1	0	1	1	0	0	0	1	0	1	0	1	1	0	0	0	0	5	0	1	1	0	1
658	2020/2/21 6:50	383	Î¢ÐÅ		119.103.163.230	ºþ±±	Îäºº	0	0	0	1	0	3	1	1	1	0	0	0	0	1	0	2	2	2	1	1	1	1	0	0	1	0	1	0	0	0	0	0	0	0	0	0	3	1	1	1	0	1
659	2020/2/21 6:51	316	Î¢ÐÅ		111.208.112.12	½­ËÕ	ÄÏ¾©	0	0	0	0	1	2	0	0	1	1	0	1	0	0	0	2	1	1	1	1	1	1	1	0	1	0	1	1	0	0	1	1	0	0	0	0	1	1	1	0	0	1
660	2020/2/21 6:52	668	Î¢ÐÅ		59.174.152.186	ºþ±±	Îäºº	0	0	0	1	0	1	1	1	1	0	0	0	0	0	0	3	2	2	1	1	1	1	1	1	1	0	1	1	0	0	0	0	0	0	0	0	2	1	1	0	0	1
661	2020/2/21 6:54	396	Î¢ÐÅ		223.104.64.24	¹ã¶«	¶«Ý¸	0	0	0	0	1	2	1	1	1	1	1	1	0	0	0	2	2	1	1	1	1	1	1	1	1	0	1	0	0	0	0	0	0	1	0	0	4	1	1	1	0	1
662	2020/2/21 6:54	548	Î¢ÐÅ		36.161.56.220	°²»Õ	Í­Áê	0	0	0	0	1	3	1	0	1	1	0	1	0	0	0	2	2	2	1	1	1	1	0	0	1	0	0	1	1	1	0	1	0	1	0	0	3	1	1	0	0	1
663	2020/2/21 6:55	800	Î¢ÐÅ		58.55.217.186	ºþ±±	¶õÖÝ	0	0	0	0	1	4	1	1	1	1	1	1	0	0	0	2	2	1	1	1	1	1	1	1	1	0	1	0	0	1	1	0	0	1	0	0	3	1	1	0	0	1
664	2020/2/21 6:56	688	Î¢ÐÅ		39.144.24.243	ÐÂ½®	¿Ë×ÎÀÕËÕ	0	0	0	0	1	3	1	0	1	1	0	0	0	1	0	3	1	2	1	0	0	0	1	0	0	0	0	0	0	0	1	1	0	0	0	0	2	0	1	0	0	1
667	2020/2/21 6:57	205	Î¢ÐÅ		220.162.47.200	¸£½¨	ÈªÖÝ	0	0	0	0	1	3	1	0	1	1	0	0	0	0	0	2	1	1	0	1	0	0	0	0	1	0	1	0	0	0	0	0	0	1	0	0	1	0	0	0	0	1
668	2020/2/21 6:57	645	Î¢ÐÅ		120.244.30.187	±±¾©	±±¾©	0	0	0	0	1	2	0	1	1	1	1	0	0	0	0	2	1	2	1	1	1	1	1	0	1	0	1	0	0	0	0	0	0	0	0	0	2	1	1	1	1	1
669	2020/2/21 6:58	663	Î¢ÐÅ		120.204.149.106	ÉÏº£	ÉÏº£	0	0	0	0	1	3	1	0	1	0	0	0	0	0	0	2	2	1	1	1	1	1	1	0	1	0	1	1	0	0	0	0	0	0	0	0	3	1	1	0	0	1
670	2020/2/21 6:58	199	Î¢ÐÅ		119.123.60.30	¹ã¶«	ÉîÛÚ	0	0	0	0	1	5	1	1	0	1	0	1	0	0	0	1	5	3	1	1	1	1	1	1	1	0	1	0	0	0	0	0	0	0	0	0	5	1	1	1	0	1
671	2020/2/21 6:58	567	Î¢ÐÅ		171.82.103.199	ºþ±±	Îäºº	0	0	0	0	1	3	1	1	1	1	1	0	0	1	0	1	1	1	1	1	1	1	1	1	1	0	1	0	0	1	0	0	0	1	0	0	2	1	1	0	0	1
672	2020/2/21 6:58	415	Î¢ÐÅ		219.236.227.216	±±¾©	±±¾©	0	0	0	0	1	2	1	0	1	1	0	0	0	0	0	1	1	1	1	1	0	1	1	1	1	0	1	0	0	1	0	1	0	1	0	0	2	0	0	1	0	0
673	2020/2/21 6:58	552	Î¢ÐÅ		111.35.197.210	É½¶«	Î«·»	0	0	0	0	1	3	1	1	1	1	0	1	0	1	0	1	1	1	1	1	1	1	1	0	0	0	1	0	0	1	0	0	0	1	0	0	3	1	0	0	0	1
674	2020/2/21 6:59	389	Î¢ÐÅ		36.18.166.214	Õã½­	º¼ÖÝ	0	0	0	0	1	3	1	1	0	0	0	0	0	0	0	1	1	1	1	1	1	1	1	0	0	0	1	0	0	0	0	0	0	1	0	0	1	0	0	0	0	1
675	2020/2/21 7:01	307	Î¢ÐÅ		106.46.11.72	ºÓÄÏ	Ðí²ý	0	0	0	0	1	2	1	1	1	1	1	1	0	0	0	2	2	1	1	1	1	1	1	1	1	0	1	1	1	1	1	1	1	1	1	0	3	1	1	1	1	1
676	2020/2/21 7:01	366	Î¢ÐÅ		27.18.161.185	ºþ±±	Îäºº	0	0	0	1	0	3	1	1	1	1	0	1	0	1	0	2	1	2	1	1	1	1	1	1	1	0	1	1	1	1	1	1	1	1	0	0	1	1	1	0	0	1
677	2020/2/21 7:01	603	Î¢ÐÅ		117.136.23.114	ºþ±±	Îäºº	0	0	0	0	1	5	1	1	0	0	0	1	0	1	0	1	1	1	1	1	1	1	1	1	1	0	1	1	1	1	1	1	1	1	0	0	3	1	1	0	0	1
678	2020/2/21 7:03	398	Î¢ÐÅ		27.17.86.120	ºþ±±	Îäºº	0	0	0	1	0	5	1	1	1	1	0	1	0	1	0	2	1	1	1	1	1	1	1	0	1	0	1	1	1	1	1	1	1	1	1	0	3	1	1	1	0	1
679	2020/2/21 7:03	194	Î¢ÐÅ		117.136.94.106	É½¶«	¼ÃÄÏ	0	0	0	0	1	1	1	1	1	0	1	0	0	0	0	2	1	1	1	1	1	1	1	1	1	0	1	1	0	1	0	1	0	0	0	0	2	1	1	1	0	1
680	2020/2/21 7:05	472	Î¢ÐÅ		123.10.176.165	ºÓÄÏ	ÉÌÇð	0	0	0	0	1	5	1	1	1	1	0	0	0	0	0	1	1	1	1	1	1	1	1	1	1	0	1	1	1	1	1	1	0	1	0	0	3	1	1	1	0	1
681	2020/2/21 7:05	751	Î¢ÐÅ		120.216.239.176	ºÓÄÏ	¼ÃÔ´	0	0	0	0	1	3	1	1	1	1	1	1	1	1	0	1	5	2	1	0	1	1	1	1	1	0	1	1	1	1	1	1	0	0	0	0	3	1	1	1	0	1
682	2020/2/21 7:06	390	Î¢ÐÅ		39.144.23.122	ÐÂ½®	¿Ë×ÎÀÕËÕ	0	0	0	0	1	5	1	0	1	1	0	0	0	0	0	1	1	1	1	1	1	1	1	0	1	0	1	1	0	0	0	0	0	0	0	0	3	1	1	0	0	1
683	2020/2/21 7:07	460	Î¢ÐÅ		59.172.142.77	ºþ±±	Îäºº	0	0	0	0	1	3	1	1	1	0	0	0	0	0	0	3	3	1	1	1	1	1	1	1	1	0	1	1	0	0	0	1	0	1	1	0	4	1	1	0	0	1
684	2020/2/21 7:08	790	Î¢ÐÅ		218.66.80.207	¸£½¨	¸£ÖÝ	0	0	0	0	1	4	1	1	1	1	1	1	0	0	0	2	2	1	1	1	1	1	1	1	1	0	1	1	0	1	0	0	1	1	0	0	2	1	1	1	1	1
685	2020/2/21 7:08	300	Î¢ÐÅ		223.91.64.114	ºÓÄÏ	ÄÏÑô	0	0	0	0	1	5	1	1	1	1	1	0	0	0	0	1	1	1	1	1	1	1	1	0	1	0	1	0	0	0	1	1	0	0	0	0	5	1	1	1	0	1
686	2020/2/21 7:08	349	ÊÖ»úÌá½»	Ö±½Ó·ÃÎÊ	117.136.23.20	ºþ±±	Îäºº	0	0	0	0	1	2	1	1	1	1	1	1	0	0	0	2	2	2	1	1	1	1	1	1	1	0	0	0	0	0	0	0	1	0	0	0	3	1	1	0	0	0
687	2020/2/21 7:09	351	Î¢ÐÅ		14.127.121.46	¹ã¶«	ÉîÛÚ	0	1	1	1	0	3	1	1	1	1	0	1	0	0	0	2	2	2	1	1	1	1	1	1	1	0	0	1	0	0	1	0	1	0	0	0	3	0	0	1	0	1
688	2020/2/21 7:09	307	Î¢ÐÅ		117.136.53.164	ºþ±±	Îäºº	0	0	0	0	1	3	1	1	1	1	0	1	0	1	0	1	1	1	1	1	1	1	1	1	1	0	1	1	0	1	1	0	0	0	0	0	4	1	1	0	0	1
689	2020/2/21 7:09	147	Î¢ÐÅ		39.144.23.122	ÐÂ½®	¿Ë×ÎÀÕËÕ	0	0	0	0	1	4	1	0	1	1	0	0	0	0	0	1	2	2	1	1	1	1	1	0	1	0	1	1	0	0	0	0	0	0	0	0	3	1	1	0	0	1
690	2020/2/21 7:09	1048	Î¢ÐÅ		223.104.145.163	½­ËÕ	ÎÞÎý	0	0	0	0	1	1	1	0	1	1	1	1	0	0	0	1	1	2	1	1	1	0	0	0	0	0	1	0	0	0	0	1	0	0	0	0	3	0	0	0	0	1
691	2020/2/21 7:10	394	Î¢ÐÅ		117.136.23.101	ºþ±±	Îäºº	0	0	0	0	1	4	1	1	1	1	0	1	0	1	0	1	1	1	1	1	1	1	1	1	1	0	1	0	0	0	1	0	0	1	0	0	3	1	1	1	0	1
692	2020/2/21 7:10	318	Î¢ÐÅ		114.232.226.246	½­ËÕ	ÄÏÍ¨	0	0	0	0	1	5	1	0	1	1	1	1	0	0	0	2	1	1	1	1	1	1	1	1	1	0	1	1	0	0	0	1	0	1	0	0	2	1	1	0	0	0
693	2020/2/21 7:11	517	Î¢ÐÅ		114.243.41.138	±±¾©	±±¾©	0	0	0	0	1	1	1	0	1	1	0	0	0	0	0	4	3	1	1	1	1	1	1	0	1	0	1	1	1	1	1	1	1	1	0	0	3	1	1	0	0	1
694	2020/2/21 7:12	371	Î¢ÐÅ		61.158.147.207	ºÓÄÏ	ÂåÑô	0	0	0	0	1	3	1	0	1	1	0	1	0	0	0	3	3	4	1	1	1	1	1	0	1	0	1	1	1	1	1	1	0	0	0	0	3	1	1	0	0	0
695	2020/2/21 7:12	344	Î¢ÐÅ		220.202.226.100	ºþÄÏ	³¤É³	0	0	0	0	1	2	1	1	1	1	1	1	0	0	0	1	1	1	1	1	1	1	1	0	0	0	1	1	0	0	1	0	1	0	0	0	3	1	1	1	0	1
696	2020/2/21 7:12	618	Î¢ÐÅ		223.100.158.200	ÁÉÄþ	´óÁ¬	0	0	0	0	1	5	1	1	1	1	1	1	1	1	0	1	1	1	1	1	1	1	1	1	1	0	1	1	0	1	0	1	0	1	0	0	3	1	1	1	0	1
697	2020/2/21 7:13	284	Î¢ÐÅ		223.104.112.100	±±¾©	±±¾©	0	0	0	0	1	5	1	0	1	1	0	1	0	0	0	3	2	2	1	1	1	1	1	0	1	0	1	1	0	1	0	0	1	0	0	0	5	1	1	1	0	0
698	2020/2/21 7:14	415	Î¢ÐÅ		223.104.159.202	Õã½­	Î´Öª	0	0	0	0	1	2	1	1	1	1	0	1	0	0	0	2	2	2	1	1	1	1	1	0	1	0	1	1	0	0	0	0	1	1	0	0	3	1	1	0	0	1
699	2020/2/21 7:14	339	Î¢ÐÅ		123.234.171.206	É½¶«	Çàµº	0	0	0	0	1	1	1	0	0	0	0	0	0	0	0	2	4	2	1	1	1	0	1	0	1	0	1	0	1	1	1	0	0	1	0	0	3	0	1	1	1	1
700	2020/2/21 7:14	499	Î¢ÐÅ		106.114.60.23	ºÓ±±	Ê¯¼Ò×¯	0	0	0	0	1	2	0	0	1	1	0	0	0	0	0	2	1	2	1	1	0	1	0	0	1	0	1	0	0	1	0	1	0	0	0	0	3	1	0	0	0	1
701	2020/2/21 7:14	247	Î¢ÐÅ		121.62.124.174	ºþ±±	Ê®Ñß	0	0	0	0	1	2	1	1	1	1	1	1	0	1	0	1	1	1	1	1	1	1	1	0	1	0	0	1	1	1	0	0	0	1	0	0	2	1	1	0	0	1
702	2020/2/21 7:14	317	Î¢ÐÅ		27.17.218.131	ºþ±±	Îäºº	0	0	0	0	1	2	1	1	0	0	0	0	0	0	0	3	2	2	1	1	1	1	1	1	1	0	0	0	0	0	0	0	1	1	0	0	4	1	1	1	1	0
703	2020/2/21 7:14	926	Î¢ÐÅ		119.103.130.203	ºþ±±	Îäºº	0	1	1	0	0	2	1	1	1	1	1	0	0	0	0	1	1	2	1	1	1	1	1	0	1	0	1	1	0	1	1	0	1	0	0	0	4	0	1	0	0	1
704	2020/2/21 7:16	299	Î¢ÐÅ		115.48.207.178	ºÓÄÏ	ÈýÃÅÏ¿	0	0	0	0	1	3	1	0	0	0	1	0	0	0	0	2	1	1	1	1	1	1	0	0	0	0	1	1	1	0	0	0	1	0	0	0	4	1	1	0	0	0
705	2020/2/21 7:16	313	Î¢ÐÅ		113.57.183.94	ºþ±±	Îäºº	0	0	0	0	1	3	1	0	1	0	0	1	0	1	0	3	3	2	1	1	1	1	0	0	0	0	0	0	0	0	0	0	0	0	0	1	4	1	1	0	0	1
707	2020/2/21 7:16	311	Î¢ÐÅ		223.89.219.164	ºÓÄÏ	ÉÌÇð	0	0	0	0	1	1	1	1	1	1	0	1	0	0	0	1	1	2	1	1	1	1	1	0	0	0	1	1	1	1	1	1	1	1	0	0	5	1	1	1	0	0
708	2020/2/21 7:17	311	Î¢ÐÅ		113.57.247.76	ºþ±±	Îäºº	0	0	0	0	1	3	1	1	1	1	0	0	0	0	0	4	4	2	1	1	0	1	1	0	1	0	1	1	1	1	0	1	1	1	0	0	4	1	1	1	0	0
709	2020/2/21 7:17	439	Î¢ÐÅ		183.158.76.196	Õã½­	º¼ÖÝ	0	0	0	0	1	1	1	1	1	1	0	1	0	0	0	3	4	1	1	1	1	1	1	0	1	0	1	1	0	1	1	1	1	1	0	0	3	0	1	1	0	1
710	2020/2/21 7:17	592	Î¢ÐÅ		49.71.116.115	½­ËÕ	ÑïÖÝ	0	0	0	0	1	1	1	1	1	1	1	1	1	1	0	1	1	1	1	1	1	1	1	1	1	0	1	0	0	0	1	0	0	1	1	0	1	1	1	0	0	0
711	2020/2/21 7:17	544	Î¢ÐÅ		171.82.159.53	ºþ±±	Îäºº	0	0	1	1	0	3	1	1	1	1	1	1	1	1	0	2	1	2	1	1	1	1	0	1	1	0	1	1	1	1	1	1	1	1	0	0	3	1	1	1	0	1
712	2020/2/21 7:17	401	Î¢ÐÅ		113.57.183.190	ºþ±±	Îäºº	0	1	1	1	0	2	1	1	1	1	0	1	1	1	0	1	3	2	1	1	0	1	1	0	1	0	1	1	0	0	0	0	1	0	0	0	4	1	0	0	0	1
713	2020/2/21 7:18	192	Î¢ÐÅ		183.198.63.202	ºÓ±±	ÌÆÉ½	0	0	0	0	1	3	1	1	1	1	1	0	0	0	0	1	3	1	1	1	1	1	1	0	1	0	1	1	0	1	1	1	1	1	0	0	2	1	1	0	0	1
714	2020/2/21 7:18	705	Î¢ÐÅ		58.48.199.202	ºþ±±	Îäºº	0	0	1	1	0	3	1	0	1	0	0	1	0	0	0	5	3	2	1	1	0	0	1	0	1	0	1	0	0	0	1	1	0	0	0	0	3	0	0	0	0	1
716	2020/2/21 7:19	712	Î¢ÐÅ		223.209.144.35	ºþ±±	Îäºº	0	0	0	0	1	3	1	1	0	0	0	0	0	0	0	2	2	2	1	1	1	1	1	0	1	0	1	0	0	0	0	0	0	1	0	0	4	1	0	1	0	0
717	2020/2/21 7:19	368	Î¢ÐÅ		27.17.216.90	ºþ±±	Îäºº	0	0	0	0	1	2	1	1	0	0	0	0	0	1	0	2	2	2	1	0	1	1	1	0	1	0	1	0	0	1	0	1	0	0	0	0	3	1	1	0	0	0
718	2020/2/21 7:19	642	Î¢ÐÅ		221.204.99.78	É½Î÷	Ì«Ô­	0	0	0	0	1	2	1	1	1	0	0	0	0	0	0	2	1	1	1	1	1	1	1	1	1	0	0	1	0	1	1	1	0	1	0	0	2	0	1	0	0	1
719	2020/2/21 7:19	420	Î¢ÐÅ		171.83.62.32	ºþ±±	Îäºº	0	0	0	0	1	1	1	1	1	1	0	1	0	0	0	2	2	1	1	1	0	1	1	1	1	0	1	0	0	0	0	0	0	1	0	0	4	1	1	0	0	1
720	2020/2/21 7:19	438	Î¢ÐÅ		171.12.140.60	ºÓÄÏ	ÈýÃÅÏ¿	0	0	0	0	1	5	1	1	1	1	1	1	1	0	0	1	1	1	1	1	1	1	1	1	1	0	1	1	1	1	1	1	1	1	0	0	3	1	1	0	0	0
721	2020/2/21 7:20	731	Î¢ÐÅ		112.17.238.69	Õã½­	º¼ÖÝ	0	0	0	0	1	2	1	1	1	0	0	1	1	1	0	1	1	1	1	1	1	1	1	1	1	0	1	0	0	0	0	0	0	1	0	0	1	0	1	1	0	1
722	2020/2/21 7:20	458	Î¢ÐÅ		27.22.254.81	ºþ±±	ÏåÑô	0	0	0	0	1	5	1	1	1	1	0	1	0	1	0	2	2	1	1	1	1	1	1	1	1	0	1	1	0	0	1	0	0	1	0	0	5	0	0	0	0	1
723	2020/2/21 7:20	480	Î¢ÐÅ		49.222.187.171	ºþ±±	Îäºº	0	0	0	1	0	4	1	1	1	1	1	0	0	1	0	3	2	2	1	1	1	1	1	1	1	0	1	0	0	0	0	1	0	0	0	0	2	0	1	0	0	1
724	2020/2/21 7:21	1266	Î¢ÐÅ		117.136.7.109	ºÚÁú½­	´óÇì	0	0	0	0	1	5	1	0	1	1	0	1	0	0	0	2	2	1	1	1	1	1	1	1	1	0	1	1	0	0	0	0	1	1	0	0	4	0	1	0	0	1
725	2020/2/21 7:21	261	Î¢ÐÅ		27.17.237.167	ºþ±±	Îäºº	0	0	1	0	0	2	1	1	1	0	1	1	0	1	0	2	1	2	1	1	1	1	1	0	1	0	0	0	1	0	0	1	0	1	0	0	4	1	1	1	1	1
726	2020/2/21 7:21	505	Î¢ÐÅ		123.54.55.8	ºÓÄÏ	ÉÌÇð	0	0	0	0	1	5	1	0	0	1	0	0	0	0	0	2	2	2	1	1	1	1	1	1	1	0	1	1	0	1	0	1	1	1	0	0	2	1	1	0	0	0
727	2020/2/21 7:21	1880	Î¢ÐÅ		223.89.74.34	ºÓÄÏ	ÈýÃÅÏ¿	0	0	0	0	1	2	1	0	1	1	1	0	1	0	0	1	1	1	1	1	1	1	1	0	1	0	0	1	0	0	1	0	0	0	0	0	4	1	1	0	0	0
728	2020/2/21 7:22	611	Î¢ÐÅ		116.10.44.174	¹ãÎ÷	ºÓ³Ø	0	0	0	0	1	2	0	0	1	1	1	0	0	0	0	2	1	2	1	1	1	1	1	0	1	0	1	0	0	0	1	1	1	1	0	0	5	1	1	0	0	0
729	2020/2/21 7:22	346	Î¢ÐÅ		223.88.168.188	ºÓÄÏ	ÂåÑô	0	0	0	0	1	2	1	0	1	1	1	0	0	0	0	2	1	1	1	1	1	1	1	0	1	0	1	1	0	1	1	0	0	1	0	0	4	0	1	1	0	1
730	2020/2/21 7:22	472	Î¢ÐÅ		117.151.73.152	ºþ±±	Îäºº	0	0	1	1	0	3	1	1	0	0	0	0	0	0	0	2	3	2	1	1	0	1	1	0	1	0	0	0	0	0	1	1	0	1	0	0	3	1	0	1	0	1
731	2020/2/21 7:22	790	Î¢ÐÅ		111.19.80.136	ÉÂÎ÷	ººÖÐ	0	0	0	0	1	3	1	1	1	1	1	1	0	0	0	2	2	2	1	1	0	1	1	0	1	0	0	1	0	1	0	0	1	1	0	0	3	1	1	0	0	0
732	2020/2/21 7:23	457	Î¢ÐÅ		183.200.1.103	É½Î÷	Ì«Ô­	0	0	0	0	1	3	1	1	1	1	0	0	0	0	0	1	3	2	1	1	1	1	1	0	1	0	1	1	0	1	0	0	1	1	0	0	4	1	1	0	0	1
733	2020/2/21 7:23	522	Î¢ÐÅ		219.139.242.90	ºþ±±	Îäºº	0	0	0	0	1	3	1	1	1	1	0	1	0	1	0	2	3	2	1	1	1	1	1	1	1	0	1	1	1	1	1	1	1	1	0	0	4	1	1	1	0	1
734	2020/2/21 7:24	383	Î¢ÐÅ		115.57.149.66	ºÓÄÏ	Ö£ÖÝ	0	0	0	0	1	3	1	0	1	1	0	0	0	0	0	1	1	1	1	1	0	0	1	0	1	0	1	1	1	1	1	0	1	1	0	0	2	1	1	0	0	1
735	2020/2/21 7:24	339	Î¢ÐÅ		117.151.73.47	ºþ±±	Îäºº	0	0	1	1	0	3	1	1	1	1	1	1	0	0	0	2	2	2	1	1	1	1	1	0	1	0	1	0	1	1	1	0	0	1	0	0	3	1	0	0	0	1
736	2020/2/21 7:24	445	Î¢ÐÅ		117.136.9.11	É½¶«	¼ÃÄÏ	0	0	0	0	1	3	0	1	0	1	0	0	0	0	0	2	1	1	1	1	0	1	1	0	1	0	1	0	0	1	0	0	0	0	0	0	3	1	1	0	0	0
737	2020/2/21 7:24	208	ÊÖ»úÌá½»	Ö±½Ó·ÃÎÊ	112.96.176.26	¹ã¶«	Î´Öª	0	0	0	0	1	2	1	0	1	1	0	0	0	0	0	2	3	1	1	1	1	1	1	0	1	0	1	0	0	1	0	0	1	1	0	0	3	1	1	1	0	1
738	2020/2/21 7:25	406	Î¢ÐÅ		59.173.253.22	ºþ±±	Îäºº	0	0	0	0	1	4	1	1	1	1	1	1	0	0	0	2	2	3	1	1	0	1	1	1	1	0	0	1	1	0	1	1	1	0	0	0	4	1	1	1	0	1
739	2020/2/21 7:25	916	Î¢ÐÅ		117.136.52.188	ºþ±±	Îäºº	0	0	0	0	1	4	1	1	1	1	0	1	0	1	0	2	2	2	1	1	1	1	1	0	1	0	0	0	0	0	1	0	0	0	0	0	4	1	1	1	0	0
740	2020/2/21 7:25	579	Î¢ÐÅ		223.88.63.115	ºÓÄÏ	Ö£ÖÝ	0	0	0	0	1	3	1	1	1	1	0	0	0	0	0	1	1	2	1	1	1	1	1	0	1	0	1	1	0	0	1	1	0	1	0	0	3	1	1	0	0	0
741	2020/2/21 7:25	333	Î¢ÐÅ		117.136.93.243	É½¶«	¼ÃÄÏ	0	0	0	0	1	3	1	0	1	1	1	1	0	0	0	2	2	2	1	1	1	1	1	0	1	0	1	0	0	1	0	0	1	1	0	0	3	1	1	0	0	1
742	2020/2/21 7:25	737	Î¢ÐÅ		111.33.226.183	Ìì½ò	Ìì½ò	0	0	0	0	1	1	1	1	1	1	0	1	0	0	0	2	3	2	1	1	1	1	1	0	1	0	0	1	0	0	0	1	0	0	0	0	3	0	1	0	0	0
743	2020/2/21 7:25	523	Î¢ÐÅ		59.175.177.194	ºþ±±	Îäºº	0	0	0	0	1	3	1	1	1	1	1	1	1	1	0	2	2	2	1	1	1	1	0	1	1	0	1	1	1	1	0	1	1	1	0	0	3	1	1	1	0	1
744	2020/2/21 7:26	279	Î¢ÐÅ		124.114.245.202	ÉÂÎ÷	Î÷°²	0	0	0	0	1	2	1	1	0	0	0	0	0	0	0	3	2	2	0	1	1	1	0	0	1	0	1	0	0	1	0	0	0	1	0	0	3	0	0	1	0	0
745	2020/2/21 7:26	479	Î¢ÐÅ		171.43.159.228	ºþ±±	Îäºº	1	0	0	0	0	4	1	1	1	1	0	1	1	1	0	2	3	1	1	1	1	1	1	0	1	0	1	0	0	1	0	0	0	1	0	0	5	1	0	0	0	1
746	2020/2/21 7:26	290	Î¢ÐÅ		183.186.194.213	É½Î÷	ÂÀÁº	0	0	0	0	1	3	1	1	1	1	0	1	0	0	0	1	1	1	1	1	1	1	1	0	1	0	1	0	0	0	0	0	0	1	0	0	2	1	0	0	0	0
747	2020/2/21 7:27	377	Î¢ÐÅ		171.43.187.31	ºþ±±	Îäºº	0	0	0	0	1	3	1	0	1	0	0	0	0	1	0	2	1	1	1	1	0	1	0	1	1	0	1	0	1	0	0	1	0	1	0	0	1	0	0	0	0	1
748	2020/2/21 7:27	226	Î¢ÐÅ		58.243.254.193	°²»Õ	ºÏ·Ê	0	0	0	0	1	2	1	1	1	1	0	1	0	0	0	1	1	1	1	1	1	1	1	0	1	0	1	1	0	0	0	1	1	1	0	0	2	1	1	1	1	1
749	2020/2/21 7:28	194	Î¢ÐÅ		124.23.133.235	ÉÂÎ÷	±¦¼¦	0	0	0	0	1	1	1	1	1	1	1	0	0	0	0	1	1	1	1	1	1	1	1	0	1	0	1	0	0	0	0	0	0	1	0	0	4	0	1	0	0	1
750	2020/2/21 7:28	324	Î¢ÐÅ		124.64.18.117	±±¾©	±±¾©	0	0	0	0	1	2	1	1	0	1	0	1	0	0	0	4	4	2	1	0	1	1	0	0	1	0	1	1	0	0	0	0	0	0	0	0	5	1	1	0	0	1
751	2020/2/21 7:29	298	Î¢ÐÅ		117.152.87.82	ºþ±±	Îäºº	0	0	0	1	0	3	1	1	1	1	1	1	0	0	0	2	1	1	1	1	1	1	1	0	1	0	1	1	0	1	0	1	0	1	0	0	3	1	1	1	0	1
752	2020/2/21 7:29	330	Î¢ÐÅ		119.103.131.217	ºþ±±	Îäºº	0	0	0	1	0	3	1	0	1	1	1	0	1	1	0	4	2	2	1	1	1	1	1	0	1	0	1	0	0	0	0	0	1	1	0	0	3	1	1	1	1	1
753	2020/2/21 7:29	334	Î¢ÐÅ		117.136.26.0	ÐÂ½®	ÎÚÂ³Ä¾Æë	0	0	0	0	1	2	1	1	1	1	1	1	1	1	0	1	3	2	1	1	1	1	1	1	1	0	1	1	1	1	1	1	1	1	0	0	3	1	1	1	1	1
754	2020/2/21 7:30	378	Î¢ÐÅ		171.115.0.200	ºþ±±	¶õÖÝ	0	0	1	1	0	5	1	1	1	1	1	1	1	1	0	2	2	1	1	1	1	1	1	0	1	0	1	1	0	0	1	0	1	0	0	0	3	1	1	0	0	1
755	2020/2/21 7:30	598	Î¢ÐÅ		171.42.130.39	ºþ±±	ÌìÃÅ	0	0	0	0	1	3	1	0	1	0	1	0	0	1	0	2	2	2	1	1	1	1	1	1	1	0	1	1	1	1	1	1	1	1	0	0	4	1	1	0	0	1
756	2020/2/21 7:30	874	Î¢ÐÅ		223.104.104.118	ºÓ±±	²×ÖÝ	0	0	0	0	1	2	1	1	1	1	1	1	0	0	0	2	3	2	1	1	1	1	1	0	1	0	0	0	0	0	0	0	1	1	0	1	3	1	1	1	0	1
757	2020/2/21 7:30	322	Î¢ÐÅ		171.42.227.79	ºþ±±	¶õÖÝ	0	1	0	0	0	5	1	1	1	1	0	1	1	1	0	2	1	1	1	1	1	1	1	1	1	0	1	0	0	0	0	0	0	1	0	0	4	1	1	0	0	1
758	2020/2/21 7:31	328	Î¢ÐÅ		114.230.81.130	½­ËÕ	ÑïÖÝ	0	0	0	0	1	3	1	1	1	1	0	1	0	0	0	2	3	2	1	1	1	1	1	1	1	0	1	1	1	1	1	1	1	1	1	0	2	1	1	0	0	1
759	2020/2/21 7:31	337	Î¢ÐÅ		42.228.218.105	ºÓÄÏ	ÄÏÑô	0	0	0	1	1	3	1	1	1	0	1	1	0	0	0	3	2	1	1	1	1	1	1	0	1	0	1	1	0	1	1	0	1	0	0	0	3	1	1	0	0	1
760	2020/2/21 7:31	484	Î¢ÐÅ		223.104.20.207	ºþ±±	Îäºº	0	1	0	0	0	3	1	1	1	1	0	1	0	1	0	2	2	1	1	1	1	1	1	1	1	0	0	0	0	0	0	0	0	1	0	0	4	1	1	0	1	1
761	2020/2/21 7:31	410	Î¢ÐÅ		123.7.87.140	ºÓÄÏ	ÐÅÑô	0	0	0	0	1	5	1	1	1	1	1	1	0	0	0	2	3	1	1	1	1	1	1	1	1	0	1	1	1	1	1	1	1	1	0	0	4	1	1	0	0	0
762	2020/2/21 7:31	2821	Î¢ÐÅ		117.132.191.97	±±¾©	±±¾©	0	0	0	1	0	2	1	1	1	1	0	1	0	1	0	2	2	2	1	1	0	1	1	1	1	0	1	1	0	0	1	0	0	1	0	0	4	1	1	0	0	1
763	2020/2/21 7:31	731	Î¢ÐÅ		123.53.188.112	ºÓÄÏ	ÂåÑô	0	0	0	0	1	3	1	1	1	1	1	0	0	0	0	4	2	2	1	1	1	1	0	0	1	0	0	0	0	0	0	0	0	0	0	1	2	1	1	0	0	0
764	2020/2/21 7:32	849	Î¢ÐÅ		223.73.89.99	¹ã¶«	·ðÉ½	0	0	0	0	1	3	1	0	1	1	0	1	0	0	0	2	1	1	1	1	1	1	1	1	1	0	1	1	1	1	0	0	1	1	0	0	3	1	1	0	0	0
765	2020/2/21 7:32	323	Î¢ÐÅ		59.109.218.164	±±¾©	±±¾©	0	0	0	0	1	3	1	1	1	1	0	0	0	0	0	2	1	1	1	1	0	1	1	0	1	0	0	0	0	1	0	0	0	1	0	0	2	1	0	0	0	1
766	2020/2/21 7:33	350	Î¢ÐÅ		183.95.251.160	ºþ±±	Îäºº	0	0	0	0	1	3	1	0	0	0	1	0	0	0	0	3	4	2	1	1	1	1	0	0	1	0	1	0	0	0	0	0	0	1	0	0	4	0	1	0	0	0
767	2020/2/21 7:33	651	Î¢ÐÅ		121.31.49.175	¹ãÎ÷	ÄÏÄþ	0	0	0	0	1	4	1	1	1	1	1	0	0	0	0	2	1	1	1	1	0	1	1	0	1	0	1	0	0	0	0	0	1	0	0	0	3	1	1	0	0	0
768	2020/2/21 7:33	344	Î¢ÐÅ		171.83.1.228	ºþ±±	Îäºº	0	0	1	1	0	2	1	1	1	0	1	1	0	0	0	3	2	2	1	1	1	1	1	0	1	0	0	1	0	0	0	0	0	1	0	0	4	1	0	0	0	1
769	2020/2/21 7:33	545	Î¢ÐÅ		171.82.213.73	ºþ±±	Îäºº	0	0	0	0	1	3	1	1	1	0	0	0	0	1	0	3	3	1	1	1	1	1	1	1	1	0	1	1	0	1	1	1	0	0	0	0	2	1	1	0	0	1
770	2020/2/21 7:34	554	Î¢ÐÅ		171.82.154.91	ºþ±±	Îäºº	0	0	0	0	1	2	1	0	0	0	0	0	0	0	0	2	3	2	1	0	0	1	0	0	0	0	1	0	0	0	0	0	0	0	0	1	4	1	1	0	0	1
771	2020/2/21 7:34	527	Î¢ÐÅ		103.98.241.191	ºþ±±	Îäºº	0	0	0	0	1	2	1	1	1	1	1	1	0	0	0	2	1	2	1	1	1	1	1	1	1	0	1	1	1	1	1	1	1	1	0	0	3	1	1	1	0	1
772	2020/2/21 7:34	217	Î¢ÐÅ		125.107.155.215	Õã½­	ÉÜÐË	0	0	0	0	1	1	0	1	0	0	0	0	0	0	0	1	1	1	1	1	1	1	1	0	1	0	1	1	0	1	1	1	1	0	0	0	1	1	1	0	0	0
773	2020/2/21 7:35	640	Î¢ÐÅ		39.149.149.123	ºÓÄÏ	Ðí²ý	0	0	0	0	1	3	1	0	1	1	1	0	0	0	0	1	1	1	1	1	1	1	1	1	1	0	0	1	0	1	1	0	0	0	0	0	1	1	1	0	0	1
774	2020/2/21 7:35	328	Î¢ÐÅ		114.244.10.148	±±¾©	±±¾©	0	0	0	0	1	3	1	0	0	0	0	0	0	0	0	4	5	2	1	1	0	1	1	0	1	0	1	0	1	1	0	1	1	0	0	0	3	0	1	0	1	1
775	2020/2/21 7:35	1040	Î¢ÐÅ		114.249.59.137	±±¾©	±±¾©	0	0	0	0	1	3	1	1	1	1	0	1	0	0	0	2	4	2	1	1	1	1	1	1	1	0	1	1	0	0	1	1	0	1	0	0	4	1	1	1	0	1
776	2020/2/21 7:36	363	Î¢ÐÅ		223.88.228.47	ºÓÄÏ	°²Ñô	0	0	0	0	1	2	1	1	1	1	0	1	0	0	0	2	2	3	1	1	1	1	1	1	1	0	1	0	1	0	0	0	0	0	0	0	3	1	1	0	0	1
777	2020/2/21 7:36	1119	Î¢ÐÅ		183.197.42.76	ºÓ±±	Ê¯¼Ò×¯	0	0	0	0	1	3	1	1	1	1	0	0	0	0	0	1	1	1	1	1	1	1	1	1	1	0	1	1	0	1	0	0	1	1	0	0	1	1	1	1	1	1
778	2020/2/21 7:36	834	Î¢ÐÅ		39.149.229.179	ºÓÄÏ	ÐÅÑô	0	0	0	0	1	5	1	1	1	1	1	1	0	0	0	2	1	1	1	1	1	1	1	1	1	0	1	1	0	0	0	0	0	0	0	0	3	1	1	1	0	1
779	2020/2/21 7:36	346	Î¢ÐÅ		117.152.89.53	ºþ±±	Îäºº	0	0	0	0	1	5	1	1	1	0	0	0	0	0	0	3	2	2	1	1	0	1	0	0	1	0	1	1	0	0	0	0	0	1	0	0	4	1	1	0	0	1
780	2020/2/21 7:36	291	Î¢ÐÅ		223.90.40.49	ºÓÄÏ	½¹×÷	0	0	0	1	0	3	1	1	1	1	0	1	0	1	0	2	3	4	1	1	1	1	0	0	0	0	1	1	1	1	0	1	0	0	0	0	3	1	1	1	0	1
781	2020/2/21 7:37	968	Î¢ÐÅ		39.149.229.245	ºÓÄÏ	ÐÅÑô	0	0	0	0	1	3	1	0	1	1	0	0	0	0	0	2	1	3	1	1	1	1	1	0	1	0	1	1	0	1	1	1	1	0	0	0	3	1	1	0	0	1
782	2020/2/21 7:37	323	Î¢ÐÅ		39.149.228.37	ºÓÄÏ	ÐÅÑô	0	0	0	0	1	3	1	0	1	1	0	1	0	0	0	2	3	1	1	0	1	1	0	0	0	0	1	0	0	0	0	0	1	0	0	0	5	1	1	1	0	1
783	2020/2/21 7:37	212	ÊÖ»úÌá½»	Ö±½Ó·ÃÎÊ	59.54.235.96	½­Î÷	¸§ÖÝ	0	0	0	0	1	2	1	0	1	0	0	0	0	0	0	2	2	1	1	0	0	1	0	0	1	0	0	1	0	0	1	1	0	0	0	0	5	1	1	0	0	1
784	2020/2/21 7:37	321	Î¢ÐÅ		111.14.100.28	É½¶«	¼ÃÄÏ	0	0	0	0	1	2	1	0	1	0	1	0	0	0	0	2	3	2	1	1	0	1	1	0	1	0	1	0	0	0	0	0	1	1	0	0	3	0	1	0	0	1
785	2020/2/21 7:37	381	Î¢ÐÅ		58.42.241.111	¹óÖÝ	¹óÑô	0	0	0	0	1	3	1	1	1	1	0	1	0	0	0	2	3	1	1	1	1	1	0	0	1	0	1	1	0	0	0	0	0	1	0	0	4	1	1	1	0	0
786	2020/2/21 7:37	478	Î¢ÐÅ		121.63.67.253	ºþ±±	ÒË²ý	0	0	0	0	1	2	1	1	1	1	1	1	0	1	0	1	1	2	1	1	1	1	1	1	1	0	1	1	0	1	1	1	0	0	0	0	5	1	1	0	0	1
787	2020/2/21 7:37	320	Î¢ÐÅ		39.144.22.132	ÐÂ½®	¿Ë×ÎÀÕËÕ	0	0	0	0	1	5	1	0	1	1	1	0	0	0	0	2	3	1	1	1	1	1	1	1	1	0	0	1	0	0	0	0	0	0	0	0	3	1	1	0	0	0
788	2020/2/21 7:38	359	Î¢ÐÅ		223.104.194.43	É½¶«	Î´Öª	0	0	0	0	1	2	1	1	1	0	1	0	0	0	0	1	2	2	1	1	0	1	0	0	1	0	1	1	0	1	1	0	0	1	0	0	2	0	1	0	0	0
789	2020/2/21 7:38	444	Î¢ÐÅ		36.157.133.112	ºþÄÏ	ÓÀÖÝ	0	0	0	0	1	1	1	1	1	0	0	0	0	0	0	2	3	1	1	1	0	1	0	0	1	0	1	0	0	0	0	1	1	1	0	0	3	0	1	0	0	1
790	2020/2/21 7:38	586	Î¢ÐÅ		117.152.218.199	ºþ±±	Îäºº	1	1	1	1	0	3	1	1	0	1	1	1	0	1	0	2	1	2	1	0	0	1	1	1	1	0	0	1	0	0	1	0	0	0	0	0	1	1	1	0	0	0
791	2020/2/21 7:39	263	Î¢ÐÅ		1.85.99.15	ÉÂÎ÷	°²¿µ	0	0	0	0	1	2	1	1	1	1	0	1	0	0	0	2	2	2	1	1	1	1	1	1	1	0	1	1	0	0	0	1	0	1	0	0	3	1	1	0	0	1
793	2020/2/21 7:39	396	ÊÖ»úÌá½»	Ö±½Ó·ÃÎÊ	120.227.183.211	ºþÄÏ	ÏæÎ÷	0	0	0	1	0	3	0	1	1	0	0	0	0	0	0	2	2	1	0	1	0	1	0	1	0	0	1	0	0	1	0	0	0	1	0	0	3	1	1	1	0	1
794	2020/2/21 7:39	303	Î¢ÐÅ		171.113.174.62	ºþ±±	Îäºº	0	0	0	0	1	3	1	1	1	1	1	1	0	1	0	1	2	2	1	1	1	1	1	1	1	0	1	0	0	1	0	0	0	1	0	0	3	1	1	0	0	1
795	2020/2/21 7:40	545	Î¢ÐÅ		183.192.139.26	ÉÏº£	ÉÏº£	0	0	0	0	1	5	1	1	0	0	0	0	0	0	0	2	1	2	1	1	0	1	1	0	1	0	1	1	0	0	1	0	0	0	0	0	4	0	1	1	0	0
796	2020/2/21 7:40	385	Î¢ÐÅ		175.168.90.217	ÁÉÄþ	ÉòÑô	0	0	0	0	1	1	1	1	1	1	0	1	0	0	0	3	1	1	1	1	1	1	1	0	1	0	1	0	0	1	0	0	0	1	0	0	4	1	0	0	0	1
797	2020/2/21 7:40	794	Î¢ÐÅ		120.237.53.83	¹ã¶«	Ã¯Ãû	0	0	0	0	1	2	1	1	1	1	1	1	0	0	0	2	2	2	1	1	1	1	0	0	0	0	1	0	0	0	0	0	0	1	0	0	2	0	0	1	0	0
798	2020/2/21 7:41	388	Î¢ÐÅ		117.151.230.201	ºþ±±	¶õÖÝ	0	0	0	1	0	4	1	0	1	1	1	1	0	1	0	1	2	3	1	1	1	1	1	0	1	0	1	1	1	1	1	1	0	1	0	0	4	1	1	1	0	1
799	2020/2/21 7:42	354	Î¢ÐÅ		223.104.215.217	ËÄ´¨	³É¶¼	0	0	0	0	1	3	1	1	1	1	1	0	0	0	0	1	1	2	1	1	1	1	1	0	1	0	1	0	0	1	0	0	0	0	0	0	1	1	1	0	0	0
800	2020/2/21 7:42	367	Î¢ÐÅ		171.216.194.7	ËÄ´¨	³É¶¼	0	0	0	0	1	1	0	1	0	1	0	0	0	0	0	2	2	1	1	1	1	1	1	1	1	0	1	0	1	1	0	1	1	1	0	0	4	1	1	1	0	0
801	2020/2/21 7:42	287	Î¢ÐÅ		117.136.52.38	ºþ±±	Îäºº	0	0	1	0	0	5	1	0	1	0	0	0	0	1	0	3	3	2	1	1	0	0	0	0	1	0	1	1	1	1	0	1	1	1	0	0	3	0	1	1	0	1
802	2020/2/21 7:42	461	Î¢ÐÅ		171.83.62.61	ºþ±±	Îäºº	0	0	0	0	1	3	1	0	1	0	0	0	0	0	0	3	2	1	1	1	1	1	1	1	1	0	1	0	0	1	0	0	0	1	0	0	4	0	1	0	0	1
803	2020/2/21 7:43	311	Î¢ÐÅ		27.17.100.79	ºþ±±	Îäºº	0	0	0	0	1	1	1	1	1	1	1	0	0	0	0	1	2	1	1	1	1	1	1	0	1	0	1	1	0	0	0	0	0	1	0	0	3	1	1	0	0	1
804	2020/2/21 7:43	531	Î¢ÐÅ		140.243.182.121	¸£½¨	ÏÃÃÅ	0	0	0	0	1	2	1	1	1	1	0	1	0	0	0	2	4	2	1	1	0	1	1	0	1	0	1	1	0	1	1	1	1	1	0	0	3	1	0	0	0	1
805	2020/2/21 7:44	302	Î¢ÐÅ		112.0.180.52	½­ËÕ	ÄÏÍ¨	0	0	0	0	1	1	1	0	0	1	0	0	0	0	0	3	3	2	1	1	1	1	0	0	1	0	0	1	0	0	1	0	0	1	0	0	3	1	1	0	0	1
806	2020/2/21 7:44	397	Î¢ÐÅ		182.114.80.223	ºÓÄÏ	ÈýÃÅÏ¿	0	0	0	0	1	4	0	1	1	1	0	0	0	0	0	3	3	1	1	1	1	1	1	0	1	0	1	1	0	0	0	0	0	0	0	0	3	1	1	0	0	1
807	2020/2/21 7:44	314	Î¢ÐÅ		223.104.148.25	½­ËÕ	ËÕÖÝ	0	0	0	0	1	3	1	1	0	1	1	0	0	0	0	3	3	2	1	1	1	1	1	1	1	0	1	1	1	1	1	1	1	1	0	0	2	1	1	1	1	1
808	2020/2/21 7:44	422	Î¢ÐÅ		223.88.171.205	ºÓÄÏ	ÂåÑô	0	0	0	0	1	2	1	0	1	1	0	0	0	0	0	2	2	1	1	1	1	1	0	0	1	0	1	0	0	1	0	0	0	1	0	0	4	1	1	0	0	1
809	2020/2/21 7:45	326	Î¢ÐÅ		111.197.84.82	±±¾©	±±¾©	0	0	0	0	1	2	1	0	0	0	0	0	0	0	0	3	4	2	1	1	1	1	0	0	1	0	1	0	0	0	0	0	0	1	0	0	3	0	0	0	0	1
810	2020/2/21 7:45	344	Î¢ÐÅ		119.103.14.55	ºþ±±	Îäºº	0	0	1	1	0	2	1	0	1	1	0	1	1	1	0	2	4	2	1	1	1	1	1	0	0	0	1	1	1	1	1	1	1	1	1	0	5	1	1	1	1	1
811	2020/2/21 7:45	415	Î¢ÐÅ		223.11.176.118	É½Î÷	Ì«Ô­	0	0	0	0	1	2	1	1	1	1	0	0	0	0	0	3	3	1	1	1	0	1	0	0	1	0	1	0	0	0	0	0	0	1	0	0	3	0	1	1	0	1
812	2020/2/21 7:45	327	Î¢ÐÅ		119.103.210.222	ºþ±±	Îäºº	0	0	0	0	1	3	1	1	1	1	1	1	0	1	0	1	2	3	1	1	1	1	1	1	1	0	1	1	0	0	1	1	0	1	0	0	5	1	1	1	0	0
813	2020/2/21 7:46	334	Î¢ÐÅ		117.136.89.66	ºþÄÏ	Î´Öª	0	0	0	0	1	2	1	1	1	1	1	0	0	0	0	1	1	2	1	1	1	0	0	0	1	0	0	1	0	1	0	0	0	1	0	0	3	1	1	0	0	1
814	2020/2/21 7:47	168	ÊÖ»úÌá½»	Ö±½Ó·ÃÎÊ	180.119.161.21	½­ËÕ	ÑïÖÝ	0	0	0	0	1	5	1	1	1	1	0	1	0	0	0	1	1	1	1	1	1	1	1	1	1	0	1	0	0	0	1	0	0	0	0	0	2	1	1	0	0	0
815	2020/2/21 7:47	435	Î¢ÐÅ		117.136.89.77	ºþÄÏ	Î´Öª	0	0	0	0	1	2	1	1	1	1	1	1	1	0	0	1	2	1	1	1	1	1	1	1	1	0	1	1	1	1	1	1	1	1	0	0	3	1	1	0	0	1
816	2020/2/21 7:48	237	Î¢ÐÅ		117.136.105.11	ºÓÄÏ	°²Ñô	0	0	0	0	1	4	1	0	1	1	0	0	0	0	0	2	3	2	1	1	1	1	1	1	1	0	1	0	0	0	0	0	0	1	0	0	3	0	1	0	0	1
817	2020/2/21 7:48	665	Î¢ÐÅ		61.148.245.175	±±¾©	±±¾©	0	0	0	0	1	2	1	0	1	0	0	0	0	0	0	2	2	2	1	1	1	1	0	0	1	0	0	0	0	1	0	0	1	1	0	0	4	0	1	0	0	1
818	2020/2/21 7:48	556	Î¢ÐÅ		117.153.227.203	ºþ±±	Ð¢¸Ð	0	0	0	0	1	5	1	1	1	1	1	1	0	0	0	2	2	1	1	1	1	1	0	0	1	0	0	1	1	1	1	0	0	0	0	0	5	1	1	0	0	1
819	2020/2/21 7:49	450	Î¢ÐÅ		39.177.61.195	½­Î÷	¸§ÖÝ	0	0	0	0	1	5	1	1	1	1	1	0	0	0	0	2	1	2	1	1	1	1	1	1	1	0	1	1	0	1	0	1	1	1	0	0	2	1	1	1	0	1
820	2020/2/21 7:50	281	Î¢ÐÅ		153.118.146.63	É½¶«	¼ÃÄÏ	0	0	0	0	1	5	1	1	1	1	1	1	0	0	0	1	1	1	1	1	1	1	1	0	1	0	1	1	0	0	1	1	0	1	0	0	3	1	1	0	0	1
821	2020/2/21 7:50	505	Î¢ÐÅ		223.104.238.81	ÔÆÄÏ	´óÀí	0	0	0	0	1	2	1	1	1	1	0	0	0	0	0	2	1	3	1	1	1	1	0	0	0	0	1	1	0	0	0	0	0	0	0	0	3	1	1	0	0	1
822	2020/2/21 7:50	237	Î¢ÐÅ		119.103.100.54	ºþ±±	Îäºº	0	0	0	0	1	2	1	1	1	1	0	0	0	1	0	3	3	2	1	1	1	1	1	0	1	0	1	0	0	0	0	1	0	0	0	0	3	1	1	0	0	1
823	2020/2/21 7:51	199	Î¢ÐÅ		219.139.242.90	ºþ±±	Îäºº	0	0	0	1	0	5	1	1	1	1	1	1	0	0	0	2	2	3	1	1	1	1	1	1	1	0	1	1	1	1	1	1	1	1	0	0	3	1	0	1	0	1
824	2020/2/21 7:51	541	Î¢ÐÅ		183.199.143.34	ºÓ±±	Ê¯¼Ò×¯	0	0	0	0	1	3	1	0	1	1	1	0	0	0	0	2	3	1	1	1	1	1	1	1	1	0	1	1	0	1	0	0	0	1	0	0	2	0	1	0	0	0
825	2020/2/21 7:53	163	ÊÖ»úÌá½»	Ö±½Ó·ÃÎÊ	125.210.247.89	Õã½­	º¼ÖÝ	0	0	0	0	1	5	1	1	1	1	0	0	0	0	0	2	1	1	1	1	1	1	1	0	1	0	1	1	1	0	0	0	1	1	0	0	2	1	1	0	0	1
826	2020/2/21 7:53	515	ÊÖ»úÌá½»	Ö±½Ó·ÃÎÊ	58.19.1.39	ºþ±±	Îäºº	0	0	0	0	1	3	1	1	1	1	0	1	1	0	0	2	3	2	1	1	0	0	1	0	1	0	1	1	0	0	1	0	0	1	0	0	3	0	1	0	0	1
827	2020/2/21 7:53	328	Î¢ÐÅ		112.10.135.43	Õã½­	º¼ÖÝ	0	0	0	0	1	1	1	0	1	0	1	1	0	0	0	2	2	2	1	1	1	1	1	0	1	0	1	1	0	0	1	1	1	0	0	0	2	0	0	0	0	1
828	2020/2/21 7:54	1381	Î¢ÐÅ		117.136.53.243	ºþ±±	Îäºº	0	0	0	0	1	1	1	0	0	0	1	0	0	0	0	2	3	1	0	1	0	0	0	0	0	1	0	0	0	0	0	0	0	0	1	0	3	0	0	0	0	1
830	2020/2/21 7:54	369	Î¢ÐÅ		171.43.141.36	ºþ±±	Îäºº	0	0	0	1	0	5	1	1	1	1	1	1	0	1	0	2	2	2	1	1	1	1	1	1	1	0	1	1	1	1	1	1	1	1	0	0	5	1	1	1	0	0
831	2020/2/21 7:54	474	Î¢ÐÅ		119.103.130.66	ºþ±±	Îäºº	0	0	1	1	0	3	1	1	1	1	1	0	0	0	0	1	2	1	1	1	1	1	1	1	1	0	1	1	0	0	0	0	0	1	0	0	3	1	1	0	0	1
832	2020/2/21 7:54	342	Î¢ÐÅ		117.152.229.23	ºþ±±	»ÆÊ¯	0	1	0	0	0	4	1	1	1	0	0	0	1	1	0	2	2	1	1	1	1	1	1	0	1	0	1	1	0	0	0	0	0	1	0	0	2	1	1	0	0	0
833	2020/2/21 7:54	597	Î¢ÐÅ		42.235.134.84	ºÓÄÏ	ÂåÑô	0	0	0	0	1	2	1	1	1	1	1	1	0	0	0	4	1	1	1	1	1	1	0	1	1	0	1	0	0	0	1	0	0	1	0	0	2	1	1	1	0	1
834	2020/2/21 7:55	336	Î¢ÐÅ		123.247.13.136	ÁÉÄþ	ÁÉÑô	0	0	0	0	1	2	1	1	1	1	0	0	0	0	0	2	2	2	1	1	1	1	0	0	0	0	0	1	0	0	0	1	1	0	0	0	2	1	1	0	0	1
835	2020/2/21 7:55	1650	Î¢ÐÅ		112.17.247.26	Õã½­	º¼ÖÝ	0	0	0	0	1	2	0	1	1	1	0	0	0	0	0	1	1	1	1	1	0	1	0	0	1	0	1	0	1	0	1	0	0	1	0	0	1	1	1	0	0	0
836	2020/2/21 7:55	528	Î¢ÐÅ		60.216.184.112	É½¶«	¼ÃÄÏ	0	0	0	0	1	5	1	0	1	1	0	1	0	0	0	2	1	2	1	1	0	1	1	0	1	0	1	1	1	1	1	1	1	1	0	0	3	1	0	0	0	1
837	2020/2/21 7:55	654	Î¢ÐÅ		36.106.16.91	Ìì½ò	Ìì½ò	0	0	0	0	1	1	1	1	1	1	1	1	0	0	0	1	1	1	1	1	1	1	1	1	1	0	1	1	0	0	0	0	0	1	0	0	3	1	1	0	0	1
838	2020/2/21 7:55	467	Î¢ÐÅ		223.104.215.72	ËÄ´¨	³É¶¼	0	0	0	0	1	3	1	1	1	1	0	1	0	0	0	2	2	2	1	1	1	1	1	1	1	0	1	1	0	1	1	1	1	1	0	0	2	1	1	1	1	1
839	2020/2/21 7:56	203	Î¢ÐÅ		117.136.47.31	ºÓ±±	²×ÖÝ	0	0	0	0	1	4	1	1	1	1	1	0	0	0	0	2	2	1	1	1	1	1	1	0	1	0	1	1	0	0	0	0	1	1	0	0	2	1	1	0	0	1
840	2020/2/21 7:56	455	Î¢ÐÅ		27.17.181.10	ºþ±±	Îäºº	0	0	1	0	0	2	1	1	0	0	0	0	0	0	0	2	2	2	1	1	0	1	0	0	1	0	1	0	0	1	0	1	0	1	0	0	4	1	1	0	0	1
841	2020/2/21 7:56	429	Î¢ÐÅ		223.102.31.212	ÁÉÄþ	´óÁ¬	0	0	0	0	1	3	1	1	1	1	0	1	0	0	0	2	1	2	1	1	1	1	1	0	1	0	1	1	1	1	1	0	1	1	0	0	2	1	0	0	0	1
842	2020/2/21 7:57	742	Î¢ÐÅ		117.151.91.154	ºþ±±	Îäºº	0	0	0	0	1	1	1	1	1	0	1	0	0	0	0	1	1	2	1	1	1	1	1	0	1	0	1	1	0	0	0	0	0	0	1	0	1	1	1	0	0	1
843	2020/2/21 7:57	875	Î¢ÐÅ		112.224.19.116	É½¶«	¼ÃÄÏ	0	0	0	0	1	4	1	1	0	0	0	0	0	0	0	2	2	1	1	1	1	1	1	1	1	0	1	1	0	1	1	0	0	1	0	0	3	1	1	0	0	1
844	2020/2/21 7:57	487	Î¢ÐÅ		119.103.15.180	ºþ±±	Îäºº	0	0	0	0	1	2	0	1	0	0	0	0	0	0	0	4	1	2	1	1	1	1	1	0	1	0	1	0	0	0	0	0	0	1	0	0	3	1	1	0	0	0
845	2020/2/21 7:57	323	Î¢ÐÅ		117.152.157.177	ºþ±±	Îäºº	0	0	1	1	0	4	1	1	1	1	1	1	0	1	0	1	2	2	1	1	1	1	1	1	1	0	1	1	1	0	1	1	0	0	0	0	5	1	0	1	0	0
846	2020/2/21 7:57	378	Î¢ÐÅ		223.104.159.245	Õã½­	Î´Öª	0	0	0	0	1	2	1	0	1	1	1	0	0	0	0	2	2	2	1	1	0	1	1	0	0	0	0	1	0	1	0	0	1	1	0	0	3	0	1	0	0	1
847	2020/2/21 7:57	559	Î¢ÐÅ		223.104.20.89	ºþ±±	Îäºº	0	0	0	0	1	3	1	1	1	1	0	1	0	1	0	2	1	2	1	1	1	1	1	1	1	0	1	0	0	0	0	1	0	1	0	0	3	1	1	0	0	1
848	2020/2/21 7:57	797	Î¢ÐÅ		117.150.25.116	ºþ±±	ÒË²ý	0	0	0	0	1	2	1	1	1	1	1	1	0	1	0	1	1	2	1	1	0	0	0	1	1	0	1	0	0	0	0	0	1	0	0	0	4	0	1	0	0	1
849	2020/2/21 7:57	375	Î¢ÐÅ		117.151.84.83	ºþ±±	Îäºº	0	0	0	0	1	3	1	1	1	1	1	0	0	1	0	2	1	2	1	1	1	1	1	1	1	0	1	0	0	0	1	0	0	1	0	0	4	1	1	0	0	0
850	2020/2/21 7:57	284	ÊÖ»úÌá½»	Ö±½Ó·ÃÎÊ	171.83.124.209	ºþ±±	Îäºº	0	0	0	0	1	3	1	1	1	1	0	0	0	0	0	4	3	2	1	1	1	1	0	1	1	0	1	1	0	0	0	0	0	1	0	0	3	1	1	1	0	1
851	2020/2/21 7:57	612	Î¢ÐÅ		111.34.27.83	É½¶«	¼ÃÄÏ	0	0	0	0	1	2	1	1	1	1	1	1	0	0	0	2	1	1	1	1	1	1	0	0	1	0	1	1	0	0	0	0	1	1	0	0	4	1	1	0	0	1
852	2020/2/21 7:58	571	Î¢ÐÅ		61.158.149.255	ºÓÄÏ	Ö£ÖÝ	0	0	0	0	1	3	1	0	1	1	0	0	0	0	0	1	1	1	1	1	0	1	1	0	0	0	0	1	0	0	1	0	1	0	0	0	3	1	1	0	0	1
853	2020/2/21 7:58	251	Î¢ÐÅ		117.151.73.28	ºþ±±	Îäºº	0	0	0	0	1	3	1	0	0	0	1	1	0	0	0	1	1	2	1	1	0	1	1	0	1	0	1	0	0	0	0	0	0	0	0	0	4	1	1	0	0	1
854	2020/2/21 7:58	443	Î¢ÐÅ		171.82.221.90	ºþ±±	Îäºº	0	0	1	0	0	2	1	1	1	1	0	0	0	1	0	2	2	2	1	1	1	1	1	1	1	0	1	0	0	0	1	0	0	0	0	0	3	1	1	0	0	0
855	2020/2/21 7:59	578	ÊÖ»úÌá½»	Ö±½Ó·ÃÎÊ	59.51.31.166	ºþÄÏ	ºâÑô	0	0	0	0	1	2	1	1	1	0	0	0	0	0	0	1	2	1	1	1	0	1	1	0	0	0	1	0	0	1	0	0	0	1	0	0	3	1	1	0	0	1
856	2020/2/21 7:59	458	Î¢ÐÅ		114.242.248.247	±±¾©	±±¾©	0	0	0	0	1	2	1	1	1	0	0	0	0	0	0	2	2	2	1	1	1	1	1	0	1	0	0	1	0	1	1	1	1	1	0	0	3	1	1	0	0	1
857	2020/2/21 7:59	176	Î¢ÐÅ		124.64.18.96	±±¾©	±±¾©	0	0	0	0	1	3	1	0	0	0	0	0	0	0	0	3	3	2	1	0	0	1	0	0	1	0	1	0	1	1	0	0	0	1	0	0	3	0	1	0	0	1
858	2020/2/21 7:59	519	Î¢ÐÅ		223.89.118.68	ºÓÄÏ	ÈýÃÅÏ¿	0	0	0	0	1	3	1	0	1	1	1	0	0	0	0	1	1	1	1	1	1	1	1	1	1	0	1	1	0	1	1	1	0	1	0	0	5	0	1	1	0	1
859	2020/2/21 8:00	441	Î¢ÐÅ		219.138.78.23	ºþ±±	Ê®Ñß	0	0	0	0	1	4	1	1	1	1	1	1	1	1	0	1	3	2	1	1	1	1	1	1	1	0	1	0	1	0	0	0	1	1	0	0	4	1	1	0	0	1
860	2020/2/21 8:00	768	Î¢ÐÅ		221.235.78.211	ºþ±±	Îäºº	0	1	0	1	0	2	1	1	1	0	0	1	0	1	0	4	1	1	1	1	1	1	1	1	1	0	1	1	0	0	1	0	0	1	0	0	4	1	1	0	0	1
861	2020/2/21 8:00	487	Î¢ÐÅ		58.55.176.24	ºþ±±	¶õÖÝ	0	0	0	1	1	5	1	1	1	1	1	1	1	1	0	2	1	1	1	1	1	1	1	1	1	0	1	1	1	1	1	1	1	1	0	0	3	1	1	1	0	1
862	2020/2/21 8:00	697	Î¢ÐÅ		112.36.233.179	É½¶«	¼ÃÄÏ	0	0	0	0	1	5	1	1	1	1	1	1	1	1	0	1	1	1	1	1	1	1	1	1	1	0	1	1	1	1	1	1	1	1	0	0	1	1	1	0	0	1
863	2020/2/21 8:01	308	Î¢ÐÅ		101.80.187.253	ÉÏº£	ÉÏº£	0	0	0	0	1	3	1	1	0	0	0	0	0	0	0	3	1	2	1	1	1	1	1	0	1	0	1	1	0	0	0	0	0	0	0	0	1	0	1	1	0	1
864	2020/2/21 8:01	236	Î¢ÐÅ		117.136.107.247	ºÓÄÏ	Ö£ÖÝ	0	0	0	0	1	3	1	0	1	1	0	1	0	0	0	2	3	2	1	1	1	1	1	0	1	0	1	1	1	1	1	1	1	1	0	0	3	1	1	1	0	1
865	2020/2/21 8:01	501	Î¢ÐÅ		27.18.110.115	ºþ±±	Îäºº	0	0	0	0	1	5	1	1	1	1	1	1	0	1	0	1	1	1	1	1	1	1	1	0	1	0	1	1	0	0	0	0	0	0	0	0	5	1	1	0	0	1
866	2020/2/21 8:02	742	Î¢ÐÅ		119.103.226.185	ºþ±±	Îäºº	0	0	0	0	1	2	1	1	1	1	0	0	0	0	0	2	1	2	1	1	1	1	1	1	1	0	1	1	0	0	1	1	1	1	1	0	3	1	1	0	0	0
867	2020/2/21 8:02	246	Î¢ÐÅ		117.155.70.175	ºþ±±	¶õÖÝ	0	0	0	0	1	1	1	0	1	1	0	0	0	0	0	2	1	1	0	1	1	1	0	0	1	0	1	1	1	1	0	0	1	1	0	0	4	1	1	1	0	1
868	2020/2/21 8:02	516	Î¢ÐÅ		117.150.35.31	ºþ±±	ÏåÑô	0	0	0	0	1	5	1	1	1	1	1	0	1	1	0	2	1	1	0	0	0	1	1	1	1	0	1	1	0	0	0	0	1	1	0	0	5	1	1	0	0	0
869	2020/2/21 8:02	371	Î¢ÐÅ		61.158.147.140	ºÓÄÏ	ÂåÑô	0	0	0	0	1	2	1	0	1	1	0	1	0	0	0	2	3	1	1	1	1	1	1	0	1	0	1	1	1	0	0	0	1	0	0	1	4	1	1	1	1	1
870	2020/2/21 8:03	190	Î¢ÐÅ		183.213.205.115	½­ËÕ	Õò½­	0	0	0	0	1	2	0	1	1	1	1	1	0	0	0	2	1	2	1	1	1	1	1	1	1	0	1	1	1	1	1	1	1	1	0	0	4	1	1	1	0	1
871	2020/2/21 8:03	430	Î¢ÐÅ		70.54.25.172	¹úÍâ	¼ÓÄÃ´ó	0	0	0	0	1	3	0	0	0	0	0	0	0	0	1	4	4	2	0	1	0	1	0	0	0	0	0	1	0	0	0	0	0	0	0	0	3	0	0	0	0	1
872	2020/2/21 8:03	437	Î¢ÐÅ		120.194.252.72	ºÓÄÏ	ÈýÃÅÏ¿	0	0	0	0	1	3	1	1	1	1	1	1	0	0	0	2	1	1	1	1	1	1	1	1	1	0	1	0	0	0	1	1	1	1	0	0	3	1	1	0	0	0
873	2020/2/21 8:04	687	Î¢ÐÅ		115.183.80.59	±±¾©	±±¾©	0	0	0	0	1	2	1	1	1	1	0	1	0	0	0	2	1	1	1	1	1	1	1	0	1	0	1	1	0	1	0	1	0	1	0	0	2	1	1	1	0	1
874	2020/2/21 8:04	140	Î¢ÐÅ		27.22.94.187	ºþ±±	ÏåÑô	0	0	0	0	1	1	1	0	0	0	0	0	0	0	0	3	3	1	1	1	0	0	0	0	0	0	0	0	0	0	0	0	0	1	0	0	3	1	1	0	0	0
875	2020/2/21 8:04	326	Î¢ÐÅ		117.152.87.155	ºþ±±	Îäºº	0	0	0	1	0	3	1	1	1	1	1	1	0	1	0	1	1	1	1	1	1	1	0	1	1	0	1	0	0	0	0	0	1	0	0	0	5	1	1	0	0	0
876	2020/2/21 8:05	193	Î¢ÐÅ		112.224.69.144	É½¶«	Çàµº	0	0	0	0	1	1	1	1	1	1	0	0	0	0	0	1	2	2	1	1	1	1	0	1	1	0	0	1	0	1	1	0	0	1	0	0	3	0	1	0	0	0
877	2020/2/21 8:05	402	Î¢ÐÅ		58.19.85.162	ºþ±±	Îäºº	0	0	1	1	0	2	1	1	1	1	1	1	0	1	0	1	1	1	1	1	1	1	1	1	1	0	1	1	0	1	0	0	1	1	0	0	2	1	1	1	1	1
878	2020/2/21 8:05	333	Î¢ÐÅ		202.97.146.147	É½Î÷	Ì«Ô­	0	0	0	0	1	2	1	1	1	0	0	0	0	0	0	3	2	2	1	1	0	1	1	0	1	0	1	0	0	0	1	0	0	1	0	0	3	0	1	1	0	0
879	2020/2/21 8:05	257	Î¢ÐÅ		222.185.74.5	½­ËÕ	³£ÖÝ	0	1	0	0	0	5	1	1	1	1	0	0	0	0	0	2	2	1	1	1	1	1	1	0	1	0	1	1	1	1	1	1	1	1	0	0	5	1	1	1	0	1
880	2020/2/21 8:06	688	Î¢ÐÅ		27.17.90.57	ºþ±±	Îäºº	0	0	0	1	0	5	1	1	1	1	0	1	0	1	0	1	2	2	1	1	1	1	1	0	1	0	1	1	1	1	1	1	1	1	0	0	4	1	1	0	0	1
881	2020/2/21 8:06	233	Î¢ÐÅ		113.70.218.182	¹ã¶«	·ðÉ½	0	0	0	0	1	3	1	1	1	1	0	1	0	0	0	1	1	1	1	1	1	1	1	0	1	0	1	1	0	1	1	1	0	1	0	0	4	0	1	0	1	1
882	2020/2/21 8:07	575	Î¢ÐÅ		222.125.9.58	¹ã¶«	ÉîÛÚ	0	0	0	0	1	4	1	1	1	0	0	0	0	0	0	3	3	3	1	1	0	1	0	0	1	0	1	0	0	0	1	1	0	0	0	0	3	1	1	1	1	1
883	2020/2/21 8:06	484	Î¢ÐÅ		103.98.240.10	ºþ±±	Îäºº	0	1	0	1	0	2	1	0	1	1	1	1	0	1	0	2	2	2	1	1	1	1	0	1	1	0	1	0	0	0	0	0	0	0	0	0	4	1	0	0	0	1
884	2020/2/21 8:07	207	Î¢ÐÅ		123.4.231.159	ºÓÄÏ	ÐÅÑô	0	0	0	0	1	2	1	1	1	1	1	1	0	0	0	1	1	2	1	1	1	1	1	1	1	0	1	0	0	0	0	0	0	0	0	0	1	1	1	1	0	1
885	2020/2/21 8:07	747	Î¢ÐÅ		113.57.47.60	ºþ±±	Îäºº	0	0	0	1	0	2	1	1	1	0	0	0	0	0	0	4	3	2	1	1	0	1	0	1	1	0	1	0	0	1	0	0	0	1	0	0	3	1	0	1	0	1
886	2020/2/21 8:07	304	Î¢ÐÅ		223.74.102.55	¹ã¶«	ÉîÛÚ	0	0	0	0	1	3	1	1	1	1	1	1	0	0	0	2	2	1	1	1	1	1	0	1	1	0	0	1	0	1	1	1	0	1	0	0	3	1	1	1	0	1
887	2020/2/21 8:07	580	Î¢ÐÅ		111.60.238.170	ºþ±±	¾£ÖÝ	0	0	0	0	1	3	1	1	1	1	1	1	0	1	0	2	2	1	1	1	1	1	1	1	1	0	1	1	0	0	0	0	1	0	0	0	2	1	1	1	1	1
888	2020/2/21 8:07	353	Î¢ÐÅ		103.98.241.112	ºþ±±	Îäºº	0	0	0	0	1	4	1	1	1	1	0	1	0	0	0	2	1	2	1	1	1	1	0	0	1	0	1	0	0	0	0	0	0	0	0	1	1	1	0	0	0	1
889	2020/2/21 8:07	485	Î¢ÐÅ		36.101.180.15	º£ÄÏ	ÈýÑÇ	0	0	0	0	1	2	1	0	1	1	0	0	0	0	0	3	1	1	1	1	0	1	0	0	1	0	1	0	1	1	1	1	1	1	0	0	3	0	1	0	0	1
890	2020/2/21 8:07	362	Î¢ÐÅ		223.104.160.40	Õã½­	Î´Öª	0	0	0	0	1	2	1	1	1	0	0	1	0	0	0	2	1	1	1	1	1	1	0	0	1	0	1	0	0	0	0	0	0	0	0	0	1	1	1	1	0	0
891	2020/2/21 8:07	296	Î¢ÐÅ		117.132.192.103	±±¾©	±±¾©	1	0	0	0	0	2	1	1	1	0	0	0	0	0	0	1	4	2	1	1	1	1	0	0	0	0	1	1	0	0	1	0	1	0	0	0	4	1	1	0	0	0
892	2020/2/21 8:08	668	Î¢ÐÅ		113.57.244.66	ºþ±±	Îäºº	0	0	1	1	0	2	1	1	1	0	1	0	0	1	0	3	1	2	1	1	0	1	1	0	1	0	1	1	1	1	1	1	1	1	0	0	3	1	1	0	0	0
893	2020/2/21 8:08	231	Î¢ÐÅ		223.104.109.40	ºÓÄÏ	×¤Âíµê	0	0	0	0	1	5	1	0	0	0	0	0	0	0	0	2	1	2	1	0	1	0	1	1	1	0	1	1	0	0	0	0	1	0	0	0	2	1	1	0	0	0
894	2020/2/21 8:08	265	Î¢ÐÅ		119.103.128.174	ºþ±±	Îäºº	0	0	0	0	1	5	1	1	1	1	1	1	0	1	0	2	3	1	1	1	1	1	1	1	1	0	1	1	1	1	0	1	1	1	0	0	4	1	1	0	0	1
895	2020/2/21 8:08	205	Î¢ÐÅ		112.96.192.157	¹ã¶«	·ðÉ½	0	0	0	0	1	2	0	1	1	0	0	1	0	0	0	3	1	2	1	1	1	1	1	1	1	0	1	1	1	1	1	1	1	1	0	0	2	1	1	1	0	1
896	2020/2/21 8:08	412	Î¢ÐÅ		27.38.232.124	¹ã¶«	ÉîÛÚ	0	0	0	1	0	1	1	1	1	1	1	1	0	0	0	2	2	1	1	1	1	1	1	1	1	0	0	1	0	1	1	0	0	1	0	0	2	1	1	1	1	1
897	2020/2/21 8:09	502	Î¢ÐÅ		43.227.137.203	ºþ±±	Îäºº	0	0	0	0	1	3	1	1	1	1	0	0	0	1	0	1	1	2	1	1	1	1	1	1	1	0	1	1	0	1	1	0	0	0	0	0	3	1	1	0	0	1
898	2020/2/21 8:09	269	Î¢ÐÅ		58.56.236.54	É½¶«	µÂÖÝ	1	0	0	0	0	5	1	0	1	0	0	1	0	0	0	2	2	1	1	1	1	1	0	1	1	0	0	0	0	1	0	0	1	1	0	0	3	1	1	0	0	0
899	2020/2/21 8:09	325	Î¢ÐÅ		117.152.222.25	ºþ±±	Îäºº	0	0	0	1	0	2	1	1	1	0	1	1	0	0	0	2	2	2	1	1	1	1	0	0	1	0	1	1	1	1	1	0	1	1	0	0	3	1	1	1	0	1
900	2020/2/21 8:09	288	Î¢ÐÅ		43.227.139.49	ºþ±±	Îäºº	0	0	0	0	1	2	1	0	1	0	0	0	0	1	0	2	1	2	1	1	1	0	0	1	0	0	1	1	0	0	0	0	0	0	0	0	3	1	1	0	0	1
901	2020/2/21 8:09	978	Î¢ÐÅ		117.151.230.201	ºþ±±	¶õÖÝ	0	0	0	1	0	3	0	0	1	1	1	0	0	0	0	2	1	2	1	1	1	1	1	0	1	0	0	1	0	1	0	0	0	0	0	0	3	1	1	0	0	0
902	2020/2/21 8:09	1065	Î¢ÐÅ		223.88.45.196	ºÓÄÏ	Ö£ÖÝ	0	0	0	0	1	1	1	0	1	0	0	1	0	0	0	2	1	1	1	1	0	1	1	0	1	0	1	0	0	0	0	0	0	1	1	0	2	1	1	0	1	0
903	2020/2/21 8:10	344	Î¢ÐÅ		183.95.34.186	ºþ±±	Îäºº	0	0	0	0	1	1	1	0	0	0	0	0	0	0	0	3	3	2	1	1	1	1	0	0	1	0	1	1	0	0	1	0	0	0	0	0	4	0	1	0	0	0
904	2020/2/21 8:10	297	Î¢ÐÅ		221.197.55.159	Ìì½ò	Ìì½ò	0	0	0	0	1	3	1	1	1	1	1	0	0	0	0	1	3	2	1	1	0	0	1	0	1	0	0	0	0	1	1	0	0	1	0	0	3	0	1	0	0	1
905	2020/2/21 8:10	281	Î¢ÐÅ		123.147.248.117	ÖØÇì	ÖØÇì	0	0	0	0	1	2	1	0	1	0	0	0	0	1	0	3	2	1	1	1	1	1	1	0	1	0	1	1	1	1	0	0	1	1	0	0	3	0	1	0	0	1
906	2020/2/21 8:10	546	Î¢ÐÅ		175.172.222.90	ÁÉÄþ	ÉòÑô	0	0	0	0	1	3	1	1	1	1	0	1	0	0	0	1	1	2	1	1	1	1	1	1	1	0	1	1	1	1	1	1	1	1	0	0	3	1	1	1	0	1
907	2020/2/21 8:10	331	Î¢ÐÅ		219.139.40.106	ºþ±±	ÒË²ý	0	0	0	0	1	3	1	1	1	1	1	1	0	1	0	2	1	2	1	1	1	1	1	1	1	0	1	0	0	1	0	0	0	0	0	0	3	1	1	0	0	1
908	2020/2/21 8:10	266	Î¢ÐÅ		171.115.0.200	ºþ±±	¶õÖÝ	0	0	0	0	1	3	1	1	1	0	0	1	1	1	0	2	1	1	1	1	0	1	1	0	1	0	1	1	0	0	0	0	0	1	0	0	3	1	1	1	0	1
909	2020/2/21 8:11	369	Î¢ÐÅ		27.22.83.17	ºþ±±	ÏåÑô	0	0	0	0	1	3	1	1	1	1	0	1	0	1	0	1	2	2	1	1	1	1	1	1	1	0	1	1	1	1	1	1	1	1	0	0	4	1	1	1	0	1
910	2020/2/21 8:11	179	Î¢ÐÅ		117.136.39.86	¹ã¶«	ÉîÛÚ	0	0	0	0	1	1	1	1	1	1	1	1	0	0	0	2	1	1	1	1	1	1	1	1	1	0	1	1	0	1	1	1	0	1	0	0	1	1	1	1	0	1
911	2020/2/21 8:11	444	Î¢ÐÅ		117.136.81.139	ºþ±±	Îäºº	0	0	0	0	1	5	1	0	0	0	0	0	0	0	0	4	4	3	1	0	0	1	0	0	1	0	1	0	0	0	0	0	0	1	0	0	3	1	1	0	0	1
912	2020/2/21 8:12	716	Î¢ÐÅ		112.17.238.160	Õã½­	º¼ÖÝ	0	0	0	0	1	5	0	1	1	1	0	1	0	0	0	1	1	1	1	1	1	1	1	1	1	0	1	1	1	1	1	1	1	1	0	0	5	1	1	1	0	1
913	2020/2/21 8:12	356	Î¢ÐÅ		117.136.53.59	ºþ±±	Îäºº	0	1	0	0	0	5	1	1	1	0	0	1	0	0	0	3	3	2	1	1	0	1	0	1	1	0	1	1	1	1	1	0	0	0	0	0	2	1	1	0	0	1
914	2020/2/21 8:12	180	Î¢ÐÅ		36.112.41.194	±±¾©	±±¾©	0	0	0	0	1	3	1	1	1	1	0	1	0	0	0	1	2	1	1	1	1	1	1	1	1	0	0	0	0	0	0	0	0	1	0	1	1	0	0	1	1	1
915	2020/2/21 8:12	364	Î¢ÐÅ		115.53.176.128	ºÓÄÏ	Ðí²ý	0	0	0	0	1	1	1	0	1	0	0	0	0	0	0	2	1	1	1	1	1	1	1	0	1	0	0	0	0	0	0	0	0	1	0	0	1	1	1	0	0	1
916	2020/2/21 8:12	312	Î¢ÐÅ		42.89.47.72	¸ÊËà	Â¤ÄÏ	0	0	0	1	0	2	1	1	1	1	1	1	0	0	0	1	3	2	1	1	1	1	1	1	1	0	1	1	1	1	1	1	1	1	0	0	3	1	1	0	0	0
917	2020/2/21 8:13	743	Î¢ÐÅ		27.18.133.204	ºþ±±	Îäºº	0	0	1	1	0	3	1	1	1	1	1	1	0	0	0	2	3	2	1	1	1	1	1	1	1	0	1	0	0	1	1	0	1	0	0	0	3	1	1	0	0	1
918	2020/2/21 8:13	405	Î¢ÐÅ		117.151.92.244	ºþ±±	Îäºº	0	0	0	1	0	2	1	1	1	0	0	1	0	1	0	2	1	1	1	1	1	1	1	1	1	0	1	1	0	0	0	0	0	0	0	0	4	1	1	1	0	1
919	2020/2/21 8:13	682	Î¢ÐÅ		27.18.212.250	ºþ±±	Îäºº	0	0	1	1	0	4	1	1	1	0	0	1	0	1	0	4	2	2	1	1	1	1	1	0	1	0	1	1	0	0	0	1	1	0	0	0	3	1	1	1	0	1
920	2020/2/21 8:13	477	Î¢ÐÅ		183.27.155.195	¹ã¶«	·ðÉ½	0	0	0	0	1	2	1	1	1	1	1	0	0	0	0	1	1	1	1	1	1	1	1	0	1	0	1	1	0	1	0	0	1	1	0	0	2	1	1	1	0	1
921	2020/2/21 8:13	309	Î¢ÐÅ		115.238.150.126	Õã½­	Äþ²¨	0	0	0	0	1	3	1	1	1	1	0	1	1	0	0	1	1	1	1	1	1	1	1	1	1	0	1	1	0	0	0	0	0	0	0	0	2	1	1	0	0	1
922	2020/2/21 8:14	380	Î¢ÐÅ		58.19.6.128	ºþ±±	Îäºº	0	0	0	0	1	5	1	1	1	1	1	0	0	0	0	2	4	2	1	1	1	1	1	0	0	0	1	0	0	0	0	1	0	0	0	0	4	1	1	1	0	1
923	2020/2/21 8:14	779	Î¢ÐÅ		223.198.40.255	º£ÄÏ	º£¿Ú	0	0	0	0	1	2	1	1	1	0	0	0	0	0	0	1	1	1	1	1	1	1	1	1	1	0	1	0	0	0	0	0	0	1	0	0	4	1	1	1	0	1
924	2020/2/21 8:14	230	Î¢ÐÅ		113.143.179.182	ÉÂÎ÷	Î÷°²	0	0	0	0	1	3	1	1	1	1	0	1	0	0	0	2	2	1	1	1	1	1	0	1	1	0	1	1	1	1	1	1	1	0	0	0	5	1	1	1	0	1
925	2020/2/21 8:14	272	Î¢ÐÅ		139.170.134.15	Çàº£	Î÷Äþ	0	0	0	0	1	2	1	1	1	0	0	1	0	0	0	4	1	2	1	1	1	1	1	0	1	0	1	1	1	1	0	1	0	1	0	0	2	1	1	0	0	1
926	2020/2/21 8:15	410	Î¢ÐÅ		171.113.143.11	ºþ±±	Îäºº	0	0	0	1	0	3	1	1	1	0	0	0	0	0	0	3	3	2	1	1	1	1	0	1	1	0	1	1	0	0	1	1	1	1	0	0	4	1	1	1	0	1
927	2020/2/21 8:15	406	Î¢ÐÅ		183.95.250.7	ºþ±±	Îäºº	0	0	0	1	0	3	1	1	1	1	1	1	1	1	0	3	2	3	1	1	1	1	0	0	1	0	1	1	0	0	0	1	0	0	1	0	3	1	0	0	0	0
928	2020/2/21 8:15	440	Î¢ÐÅ		139.170.65.42	Çàº£	Î÷Äþ	0	0	0	0	1	2	1	1	1	1	0	0	0	0	0	2	1	2	1	1	1	1	0	0	0	0	1	0	0	0	1	0	0	1	0	0	4	0	1	0	0	1
929	2020/2/21 8:15	212	Î¢ÐÅ		1.204.243.194	¹óÖÝ	¹óÑô	0	0	0	0	1	5	1	1	1	1	0	0	0	0	0	2	1	2	1	1	1	1	1	0	1	0	1	0	0	0	1	0	0	1	0	0	3	1	1	1	1	1
930	2020/2/21 8:15	303	Î¢ÐÅ		223.104.189.160	É½¶«	¼ÃÄÏ	0	0	0	0	1	5	1	0	1	1	0	0	0	0	0	2	1	1	1	1	0	1	1	0	0	0	1	0	0	0	0	0	0	1	0	0	3	1	1	1	1	1
931	2020/2/21 8:16	295	Î¢ÐÅ		211.138.116.189	Õã½­	º¼ÖÝ	0	0	0	0	1	2	1	1	0	0	0	0	0	0	0	2	1	1	1	1	1	1	0	0	0	0	0	1	0	0	0	0	0	1	0	0	1	1	0	0	0	1
932	2020/2/21 8:16	280	Î¢ÐÅ		27.18.56.49	ºþ±±	Îäºº	0	0	0	0	1	2	1	1	1	1	0	1	0	1	0	2	1	2	1	1	1	1	1	1	1	0	1	0	0	1	0	1	0	1	0	0	5	1	1	1	0	1
933	2020/2/21 8:16	982	Î¢ÐÅ		171.83.2.60	ºþ±±	Îäºº	0	0	0	0	1	3	1	1	1	1	1	1	0	1	0	1	1	1	1	1	1	1	1	1	1	0	1	1	0	0	1	1	0	1	0	0	4	1	1	1	0	1
934	2020/2/21 8:16	407	Î¢ÐÅ		27.20.11.127	ºþ±±	¾£ÖÝ	0	0	0	0	1	1	1	1	1	1	0	1	0	1	0	2	1	1	1	1	1	1	1	0	1	0	1	1	0	0	1	1	0	0	0	0	3	1	1	0	0	0
935	2020/2/21 8:17	569	Î¢ÐÅ		106.127.215.86	¹ãÎ÷	ÄÏÄþ	0	0	0	0	1	5	0	0	1	1	1	1	0	0	0	2	4	2	1	1	1	1	1	0	1	0	1	1	0	0	1	1	0	1	0	0	4	1	1	0	0	0
936	2020/2/21 8:17	971	Î¢ÐÅ		27.198.240.7	É½¶«	¼ÃÄþ	0	0	0	0	1	2	1	0	0	0	0	0	0	0	0	2	4	3	1	1	0	0	1	0	1	0	0	0	0	0	0	0	0	0	0	1	3	0	1	0	0	1
937	2020/2/21 8:17	297	Î¢ÐÅ		1.94.221.65	±±¾©	±±¾©	0	0	0	0	1	3	1	1	1	0	0	0	0	0	0	3	1	1	1	1	1	1	1	1	1	0	1	1	0	0	0	0	0	1	0	0	3	1	1	1	0	1
938	2020/2/21 8:18	210	Î¢ÐÅ		117.136.54.127	Ìì½ò	Ìì½ò	0	0	0	0	1	3	1	1	1	0	1	0	1	0	0	2	1	1	1	1	0	1	1	1	1	0	1	1	1	1	0	0	1	1	0	0	3	1	1	1	0	1
939	2020/2/21 8:18	378	Î¢ÐÅ		223.104.111.182	±±¾©	±±¾©	0	0	0	0	1	2	1	1	1	1	0	0	0	0	0	2	1	2	1	1	1	1	1	1	1	0	0	0	0	0	0	0	0	0	0	1	3	1	1	1	0	1
940	2020/2/21 8:18	784	Î¢ÐÅ		171.111.6.88	¹ãÎ÷	ÄÏÄþ	0	0	0	0	1	4	1	1	1	1	1	1	1	1	0	2	2	3	1	1	1	1	1	1	1	0	1	1	1	1	1	1	1	1	0	0	5	1	1	1	1	1
941	2020/2/21 8:18	212	Î¢ÐÅ		27.17.99.147	ºþ±±	Îäºº	0	0	0	1	0	4	1	0	1	1	0	0	0	0	0	4	3	3	1	1	1	1	1	0	1	0	1	1	0	1	0	0	1	1	0	0	4	1	1	0	0	1
942	2020/2/21 8:18	442	ÊÖ»úÌá½»	Ö±½Ó·ÃÎÊ	117.152.153.161	ºþ±±	Îäºº	0	0	0	0	1	2	1	0	0	0	1	1	0	1	0	3	3	2	1	1	1	1	1	0	1	0	0	1	1	1	1	1	1	1	0	0	4	1	1	1	0	1
943	2020/2/21 8:18	413	Î¢ÐÅ		113.81.227.136	¹ã¶«	ÉîÛÚ	0	0	0	0	1	5	1	1	1	1	0	1	0	0	0	2	2	2	1	1	1	1	0	1	1	0	1	0	1	1	1	1	0	1	0	0	3	1	1	0	0	1
944	2020/2/21 8:18	126	Î¢ÐÅ		27.18.56.49	ºþ±±	Îäºº	0	0	0	0	1	2	1	1	1	1	1	1	1	1	0	2	2	2	1	1	1	1	1	1	1	0	1	0	0	0	0	0	0	1	0	0	3	1	1	1	0	0
945	2020/2/21 8:18	436	Î¢ÐÅ		223.89.116.93	ºÓÄÏ	ÈýÃÅÏ¿	0	0	0	0	1	1	1	1	1	1	1	1	0	0	0	2	1	2	1	1	1	1	1	1	1	0	0	0	0	0	0	1	0	0	0	0	2	1	1	1	0	1
946	2020/2/21 8:18	297	Î¢ÐÅ		58.42.241.111	¹óÖÝ	¹óÑô	0	0	0	0	1	1	1	1	1	0	0	0	0	0	0	2	1	2	1	1	1	1	1	1	1	0	0	1	0	1	1	0	0	1	0	0	4	1	1	0	0	1
947	2020/2/21 8:19	412	Î¢ÐÅ		202.103.16.195	ºþ±±	¶÷Ê©	0	0	0	0	1	3	1	1	1	1	1	1	0	1	0	1	2	1	1	1	1	1	1	1	1	0	1	1	0	0	1	0	0	1	0	0	4	1	1	1	1	1
948	2020/2/21 8:19	245	Î¢ÐÅ		117.136.52.93	ºþ±±	Îäºº	0	1	0	0	0	5	1	1	1	0	0	0	0	0	0	2	3	2	1	1	1	1	0	1	0	0	1	0	0	0	1	1	0	1	0	0	3	1	1	1	0	1
949	2020/2/21 8:19	845	Î¢ÐÅ		120.228.196.187	ºþÄÏ	³£µÂ	0	0	0	0	1	4	0	0	0	1	0	0	0	0	0	3	3	2	0	1	1	1	0	0	1	0	1	0	0	0	0	0	0	0	0	0	2	0	1	0	0	0
951	2020/2/21 8:20	379	Î¢ÐÅ		117.151.250.231	ºþ±±	¶÷Ê©	0	0	0	0	1	5	1	0	1	1	1	1	1	1	0	1	1	1	1	1	1	1	1	1	1	0	1	1	0	0	1	0	0	0	0	0	1	1	1	0	0	1
952	2020/2/21 8:20	1893	Î¢ÐÅ		123.4.228.59	ºÓÄÏ	ÐÅÑô	0	0	0	0	1	5	1	0	0	0	0	0	0	0	0	1	1	2	1	0	0	0	0	0	0	0	1	1	0	0	0	1	0	0	0	0	4	1	1	0	0	0
954	2020/2/21 8:20	407	Î¢ÐÅ		171.113.196.33	ºþ±±	Îäºº	0	0	0	0	1	2	1	1	1	0	1	1	0	0	0	2	2	2	1	1	1	1	1	1	1	0	1	1	0	1	1	1	0	1	0	0	3	1	1	0	0	0
955	2020/2/21 8:21	422	Î¢ÐÅ		103.216.43.132	±±¾©	±±¾©	0	0	0	0	1	3	1	1	1	0	0	0	0	0	0	2	2	2	1	1	1	1	0	0	1	0	1	0	0	0	0	0	0	0	0	0	4	1	1	1	0	1
956	2020/2/21 8:21	365	Î¢ÐÅ		223.91.19.27	ºÓÄÏ	ÖÜ¿Ú	0	0	0	0	1	3	1	0	0	0	0	0	0	0	0	3	3	1	1	1	0	1	0	1	1	0	1	0	0	1	0	0	1	1	0	0	3	0	0	0	0	1
957	2020/2/21 8:21	280	Î¢ÐÅ		58.23.34.15	¸£½¨	ÏÃÃÅ	0	0	0	0	1	3	0	1	0	0	1	0	0	0	0	2	2	2	1	1	1	1	1	1	1	0	0	1	1	0	1	0	1	1	0	0	5	0	1	1	0	0
958	2020/2/21 8:21	184	Î¢ÐÅ		183.93.4.91	ºþ±±	¶÷Ê©	0	0	0	0	1	5	1	1	1	1	1	0	0	0	0	2	1	1	1	1	0	1	0	0	1	0	0	1	0	0	0	0	1	0	0	0	1	0	1	0	0	0
959	2020/2/21 8:22	445	Î¢ÐÅ		39.91.41.255	É½¶«	¼ÃÄÏ	0	0	0	0	1	1	0	1	0	0	0	0	0	0	0	4	2	1	1	1	1	1	1	0	1	0	0	1	0	1	1	1	0	0	0	0	3	0	1	0	0	0
960	2020/2/21 8:22	457	Î¢ÐÅ		117.136.23.204	ºþ±±	Îäºº	0	0	0	0	1	5	1	1	1	1	1	1	0	1	0	1	1	1	1	1	1	1	1	1	1	0	1	0	0	0	0	0	0	1	0	0	3	1	1	0	0	0
961	2020/2/21 8:22	208	Î¢ÐÅ		113.57.245.123	ºþ±±	Îäºº	1	0	0	0	0	5	1	1	1	1	1	1	0	0	0	1	1	1	1	1	1	1	1	0	0	0	1	1	1	1	1	1	1	1	0	0	4	1	1	0	0	1
962	2020/2/21 8:22	301	Î¢ÐÅ		119.103.160.240	ºþ±±	Îäºº	0	0	0	0	1	5	1	1	1	1	0	0	0	0	0	2	2	1	1	1	1	1	1	0	1	0	1	0	0	0	0	1	1	1	0	0	2	1	1	0	0	1
963	2020/2/21 8:23	651	Î¢ÐÅ		106.114.72.72	ºÓ±±	Ê¯¼Ò×¯	0	0	0	0	1	1	1	1	1	1	0	0	0	0	0	1	1	1	1	1	1	1	1	1	1	0	1	1	1	1	1	1	1	1	0	0	1	1	1	1	0	1
964	2020/2/21 8:24	857	Î¢ÐÅ		202.103.16.195	ºþ±±	¶÷Ê©	0	0	0	0	1	3	1	1	1	1	1	1	0	1	0	1	3	1	1	1	1	1	1	1	1	0	1	1	1	1	1	1	1	1	0	0	3	1	1	1	0	1
965	2020/2/21 8:24	415	Î¢ÐÅ		117.136.23.170	ºþ±±	Îäºº	0	0	0	0	1	2	1	1	1	1	0	1	0	0	0	2	3	2	1	1	1	1	0	1	0	0	1	0	0	0	0	0	0	0	0	0	3	1	1	0	0	0
967	2020/2/21 8:24	244	Î¢ÐÅ		117.28.207.26	¸£½¨	¸£ÖÝ	0	0	0	0	1	1	0	1	1	1	0	1	0	0	0	2	1	1	1	1	1	1	1	1	1	0	1	1	0	0	1	0	1	1	0	0	2	1	1	1	1	1
968	2020/2/21 8:24	498	Î¢ÐÅ		223.104.20.108	ºþ±±	Îäºº	0	0	0	0	1	2	1	1	1	0	0	0	0	0	0	3	3	1	1	1	1	1	1	1	1	0	1	1	0	0	1	1	0	0	0	0	3	0	1	1	0	1
969	2020/2/21 8:24	323	Î¢ÐÅ		183.42.48.171	¹ã¶«	¹ãÖÝ	0	1	0	0	0	3	1	0	0	0	0	0	0	0	0	2	1	1	1	1	1	1	1	0	1	0	1	1	0	1	0	0	0	1	0	0	2	1	1	0	0	0
970	2020/2/21 8:25	148	Î¢ÐÅ		101.87.166.244	ÉÏº£	ÉÏº£	0	0	0	0	1	3	1	1	0	1	0	0	0	0	0	2	3	1	1	1	1	1	1	0	1	0	0	1	0	0	1	1	1	0	0	0	3	0	1	1	0	1
971	2020/2/21 8:25	493	Î¢ÐÅ		111.60.52.233	ºþ±±	Ç±½­	0	0	0	0	1	2	1	1	1	0	1	0	1	0	0	2	3	2	0	1	0	1	1	0	1	0	1	1	1	1	1	1	1	1	0	0	4	1	1	0	0	1
972	2020/2/21 8:25	196	ÊÖ»úÌá½»	Ö±½Ó·ÃÎÊ	120.216.243.183	ºÓÄÏ	¼ÃÔ´	0	0	0	0	1	2	1	0	1	1	0	1	0	0	0	2	1	1	1	1	0	1	1	0	1	0	1	0	0	1	0	0	0	1	0	0	2	0	1	1	0	0
973	2020/2/21 8:25	328	Î¢ÐÅ		111.32.82.190	Ìì½ò	Ìì½ò	0	0	0	0	1	2	1	0	1	0	0	0	0	0	0	2	1	2	1	1	0	1	1	0	0	0	0	1	0	0	0	0	1	0	0	0	3	1	1	1	0	1
974	2020/2/21 8:25	915	Î¢ÐÅ		123.4.228.150	ºÓÄÏ	ÐÅÑô	0	0	0	0	1	2	1	0	1	1	0	1	0	0	0	2	1	2	1	1	1	1	0	0	0	0	1	1	0	1	0	0	0	0	1	0	3	1	0	0	0	1
975	2020/2/21 8:26	363	Î¢ÐÅ		223.104.20.132	ºþ±±	Îäºº	0	0	0	0	1	5	1	1	1	1	1	1	0	0	0	2	2	1	1	1	0	1	0	0	1	0	1	0	0	0	1	0	0	1	0	0	5	1	1	0	0	1
976	2020/2/21 8:26	208	Î¢ÐÅ		218.200.87.24	ºþ±±	¾£ÃÅ	0	0	0	1	0	3	1	1	1	1	0	0	0	0	0	2	3	3	1	1	1	1	0	1	1	0	1	0	0	1	0	1	1	1	0	0	3	1	1	1	1	1
977	2020/2/21 8:26	1198	Î¢ÐÅ		121.62.84.227	ºþ±±	Ê®Ñß	0	0	0	0	1	5	0	0	1	0	0	0	0	0	0	2	2	2	1	1	0	1	1	0	1	0	1	1	0	0	0	0	0	0	0	0	3	0	1	1	1	0
979	2020/2/21 8:26	191	Î¢ÐÅ		223.198.182.220	º£ÄÏ	ÎåÖ¸É½	0	0	0	0	1	5	1	0	1	0	0	0	0	0	0	1	1	1	1	1	0	1	1	0	1	0	0	0	0	0	0	0	0	1	0	0	3	1	1	1	1	1
980	2020/2/21 8:27	357	Î¢ÐÅ		60.19.215.109	ÁÉÄþ	°°É½	0	0	0	0	1	3	1	0	1	0	0	0	0	0	0	4	3	2	1	1	1	1	1	1	1	0	0	1	0	1	0	1	0	1	0	0	2	0	1	1	0	1
981	2020/2/21 8:27	1040	Î¢ÐÅ		103.98.241.176	ºþ±±	Îäºº	0	0	0	1	0	4	1	1	1	0	0	1	0	1	0	2	2	2	1	1	1	1	0	1	1	0	1	1	0	1	0	0	1	1	0	0	4	1	1	0	0	1
982	2020/2/21 8:27	313	Î¢ÐÅ		119.103.16.173	ºþ±±	Îäºº	0	1	0	0	0	3	1	1	1	1	1	1	0	0	0	4	3	2	1	1	1	1	1	1	1	0	1	1	1	1	1	1	0	0	0	0	3	0	0	1	0	1
983	2020/2/21 8:27	239	Î¢ÐÅ		119.103.21.29	ºþ±±	Îäºº	0	0	1	0	0	5	1	1	1	0	1	0	0	1	0	3	4	2	1	1	1	1	0	1	1	0	1	1	0	0	1	1	1	0	0	0	4	1	1	1	0	1
984	2020/2/21 8:27	244	Î¢ÐÅ		1.85.238.190	ÉÂÎ÷	Î÷°²	0	0	0	0	1	2	1	0	0	0	0	0	0	0	0	2	2	1	1	1	1	1	1	1	1	0	1	1	0	0	0	0	0	0	0	0	4	1	1	0	0	1
986	2020/2/21 8:27	257	Î¢ÐÅ		223.104.111.11	±±¾©	±±¾©	0	0	0	0	1	5	1	1	0	1	1	0	0	0	0	2	2	1	1	1	0	1	1	1	1	0	1	1	0	1	1	1	1	1	0	0	3	1	1	0	0	0
987	2020/2/21 8:28	411	Î¢ÐÅ		111.60.186.148	ºþ±±	¾£ÖÝ	0	0	0	0	1	3	1	1	1	1	1	1	0	1	0	4	1	2	1	1	1	1	0	0	1	0	0	0	0	1	0	0	1	0	0	0	3	1	1	1	0	0
988	2020/2/21 8:27	476	Î¢ÐÅ		103.98.241.223	ºþ±±	Îäºº	0	0	0	0	1	2	1	1	1	1	1	1	1	1	0	2	2	1	1	1	1	1	1	1	1	0	1	1	1	0	1	1	1	1	0	0	3	1	1	1	0	1
989	2020/2/21 8:27	212	Î¢ÐÅ		120.244.142.246	±±¾©	±±¾©	0	0	0	0	1	2	0	1	1	1	0	0	0	0	0	2	2	1	1	1	0	1	1	0	0	0	1	1	0	0	1	0	1	0	0	0	2	0	1	0	0	1
990	2020/2/21 8:28	196	Î¢ÐÅ		115.224.139.236	Õã½­	ÉÜÐË	0	0	0	0	1	2	1	0	1	0	0	0	0	0	0	2	2	2	1	1	1	1	1	0	1	0	0	1	0	0	0	1	0	0	0	0	3	0	0	0	0	1
991	2020/2/21 8:28	266	Î¢ÐÅ		49.118.142.170	ÐÂ½®	ÎÚÂ³Ä¾Æë	0	0	0	0	1	2	1	0	1	0	0	0	0	0	0	2	3	2	1	1	0	1	1	0	0	0	0	0	0	1	0	0	0	1	0	0	2	0	1	1	0	0
992	2020/2/21 8:28	587	Î¢ÐÅ		223.89.204.198	ºÓÄÏ	ÉÌÇð	0	0	0	0	1	5	1	1	1	1	1	1	0	0	0	4	2	1	1	1	1	1	1	0	1	0	1	1	0	1	0	1	0	1	0	0	2	1	1	0	0	1
993	2020/2/21 8:28	434	Î¢ÐÅ		223.104.48.147	±±¾©	±±¾©	0	0	0	0	1	1	1	1	1	1	0	1	1	0	0	1	1	1	1	1	1	1	1	0	1	0	0	1	0	1	0	0	1	0	0	0	3	1	1	0	0	1
994	2020/2/21 8:29	362	Î¢ÐÅ		223.81.133.170	É½¶«	Çàµº	0	0	0	0	1	3	1	1	0	0	0	0	0	0	0	4	3	3	1	1	0	0	0	0	1	0	1	1	0	0	0	0	0	0	0	0	3	0	0	1	0	1
995	2020/2/21 8:29	204	Î¢ÐÅ		202.103.16.195	ºþ±±	¶÷Ê©	0	0	0	0	1	2	1	1	1	1	1	1	0	1	0	1	1	1	1	1	1	1	1	1	1	0	1	1	1	1	1	1	1	1	0	0	2	1	1	1	0	1
996	2020/2/21 8:29	380	Î¢ÐÅ		180.212.147.171	Ìì½ò	Ìì½ò	0	0	0	0	1	3	1	1	1	0	1	0	0	0	0	2	3	1	1	1	1	1	1	0	1	0	0	0	0	0	0	0	0	1	0	0	3	0	1	0	0	1
997	2020/2/21 8:29	476	Î¢ÐÅ		171.43.217.116	ºþ±±	Îäºº	0	0	0	0	1	3	1	1	1	1	0	0	0	1	0	2	1	1	1	1	1	1	1	0	1	0	1	1	0	1	0	0	0	1	0	0	4	1	1	1	0	1
998	2020/2/21 8:29	276	Î¢ÐÅ		117.136.30.59	ÖØÇì	ÖØÇì	0	0	0	0	1	2	1	1	1	1	1	1	0	0	0	2	1	2	1	1	1	1	1	0	1	0	1	1	1	1	1	1	1	1	0	0	4	1	1	1	0	1
999	2020/2/21 8:29	292	Î¢ÐÅ		111.193.11.184	±±¾©	±±¾©	0	0	0	0	1	3	1	1	1	1	0	0	0	0	0	2	3	2	1	1	1	1	0	0	1	0	1	0	1	1	0	0	0	1	0	0	2	0	0	0	0	1
1000	2020/2/21 8:30	978	Î¢ÐÅ		144.12.18.214	É½¶«	×Í²©	0	0	0	0	1	2	1	0	0	0	0	0	0	0	0	3	3	1	1	1	0	1	1	0	1	0	0	1	0	0	0	0	1	1	0	0	3	0	1	0	0	1
1001	2020/2/21 8:30	314	Î¢ÐÅ		183.253.122.191	¸£½¨	ÆÎÌï	0	0	0	0	1	3	1	1	1	1	0	1	0	0	0	1	3	1	1	1	1	1	1	1	1	0	1	1	1	1	1	0	1	1	0	0	2	1	1	1	1	1
1002	2020/2/21 8:30	401	Î¢ÐÅ		119.123.32.242	¹ã¶«	ÉîÛÚ	0	0	0	0	1	2	1	1	1	1	0	1	0	1	0	1	1	2	1	1	1	1	0	0	1	0	1	0	1	1	1	0	0	1	0	0	3	1	1	0	0	1
1003	2020/2/21 8:30	629	Î¢ÐÅ		171.215.39.156	ËÄ´¨	Á¹É½	0	0	0	0	1	1	0	1	1	0	1	0	0	0	0	2	3	2	1	1	1	1	1	1	1	1	0	0	0	0	1	1	0	1	0	0	2	0	1	0	0	0
1004	2020/2/21 8:31	275	Î¢ÐÅ		124.64.17.231	±±¾©	±±¾©	0	0	0	0	1	1	1	0	1	1	1	1	0	0	0	2	5	1	1	1	0	1	0	1	1	0	1	0	0	1	0	1	0	0	0	0	3	1	1	0	0	1
1005	2020/2/21 8:31	303	Î¢ÐÅ		111.15.98.236	É½¶«	ÑÌÌ¨	0	0	0	0	1	3	1	1	1	1	1	1	0	0	0	1	2	1	1	1	1	1	1	0	1	0	1	0	0	1	0	0	0	0	0	0	3	1	1	0	0	1
1006	2020/2/21 8:31	408	Î¢ÐÅ		171.82.130.12	ºþ±±	Îäºº	0	1	0	0	0	2	1	1	1	1	0	0	0	0	0	3	2	1	1	1	1	1	1	1	1	0	0	1	0	0	0	1	0	0	1	0	3	0	1	0	0	1
1007	2020/2/21 8:31	296	Î¢ÐÅ		219.139.242.90	ºþ±±	Îäºº	0	0	0	1	0	3	1	1	1	1	0	0	0	1	0	1	3	1	1	1	1	1	1	0	1	0	1	0	0	0	0	0	0	0	0	0	3	1	1	1	0	1
1008	2020/2/21 8:32	166	Î¢ÐÅ		36.46.213.10	ÉÂÎ÷	Î÷°²	0	0	0	0	1	3	1	1	1	1	1	1	0	0	0	2	2	1	1	1	1	1	1	0	1	0	1	1	1	1	1	1	1	1	0	0	3	1	1	0	0	0
1009	2020/2/21 8:32	383	Î¢ÐÅ		49.210.78.229	ºþ±±	ÒË²ý	0	0	1	0	0	3	1	1	1	1	0	1	0	1	0	2	3	2	1	1	0	1	1	1	1	0	1	1	0	1	1	1	0	0	0	0	3	0	1	0	0	1
1010	2020/2/21 8:32	852	Î¢ÐÅ		111.193.14.28	±±¾©	±±¾©	0	0	0	0	1	2	1	0	0	1	0	0	0	0	0	2	2	1	1	1	1	1	1	0	1	0	0	1	1	1	0	0	1	1	0	0	3	1	1	0	0	0
1011	2020/2/21 8:32	666	Î¢ÐÅ		119.103.103.25	ºþ±±	Îäºº	0	0	0	0	1	5	1	0	0	1	1	0	0	0	0	2	1	1	1	1	1	1	1	1	1	0	1	0	0	0	0	0	0	1	0	0	3	1	1	0	0	0
1012	2020/2/21 8:32	970	Î¢ÐÅ		43.227.137.65	ºþ±±	Îäºº	0	0	0	0	1	2	1	0	1	1	0	1	0	1	0	2	1	1	1	1	0	0	0	0	1	0	1	0	0	0	0	0	0	0	0	0	3	0	1	0	0	0
1013	2020/2/21 8:32	438	Î¢ÐÅ		171.42.232.81	ºþ±±	¶õÖÝ	1	1	1	1	1	3	1	0	1	1	1	1	0	1	0	2	2	2	1	1	1	1	1	1	1	0	1	1	1	1	1	1	0	0	0	0	4	1	1	0	0	1
1014	2020/2/21 8:32	199	ÊÖ»úÌá½»	Ö±½Ó·ÃÎÊ	171.44.111.167	ºþ±±	Ê®Ñß	0	0	0	0	1	2	1	1	1	1	1	0	0	0	0	2	2	3	1	1	1	1	1	1	1	0	0	0	0	0	0	0	0	0	0	1	2	1	1	1	1	1
1015	2020/2/21 8:33	413	Î¢ÐÅ		171.82.101.100	ºþ±±	Îäºº	0	0	0	0	1	3	1	1	1	1	1	1	0	1	0	2	3	3	1	1	1	1	1	1	1	0	1	1	1	1	0	0	0	0	0	0	4	1	1	1	0	0
1017	2020/2/21 8:33	363	Î¢ÐÅ		27.20.33.142	ºþ±±	¾£ÖÝ	0	0	0	0	1	1	1	1	0	1	1	0	0	1	0	1	1	1	1	1	1	1	1	0	1	0	0	0	0	0	0	0	0	0	0	1	3	1	1	0	0	0
1018	2020/2/21 8:33	299	Î¢ÐÅ		111.182.20.168	ºþ±±	¾£ÃÅ	0	0	1	0	0	3	1	1	1	1	0	0	0	1	0	2	1	2	1	1	1	1	1	0	1	0	1	0	0	0	0	0	0	1	0	0	3	1	1	0	0	0
1019	2020/2/21 8:34	239	Î¢ÐÅ		111.30.234.215	Ìì½ò	Ìì½ò	0	0	0	0	1	2	1	1	1	1	0	0	0	0	0	2	2	1	1	1	1	1	0	0	1	0	1	1	1	1	1	0	1	1	0	0	5	0	0	0	0	1
1020	2020/2/21 8:34	361	Î¢ÐÅ		223.104.48.35	±±¾©	±±¾©	0	0	0	0	1	2	1	1	1	1	0	1	0	0	0	2	1	1	1	1	1	1	1	1	1	0	1	1	1	1	1	0	0	1	0	0	1	1	1	1	0	1
1021	2020/2/21 8:34	257	Î¢ÐÅ		111.23.145.86	ºþÄÏ	ÉÛÑô	0	0	0	0	1	5	1	1	1	1	1	1	0	0	0	1	2	2	1	1	1	1	1	1	1	0	1	1	1	1	1	1	1	1	0	0	5	1	1	1	1	1
1022	2020/2/21 8:34	297	Î¢ÐÅ		171.115.86.44	ºþ±±	¶÷Ê©	0	0	0	0	1	2	1	1	1	1	1	1	0	0	0	2	2	1	1	1	0	1	1	0	1	0	1	0	0	0	0	0	0	1	0	0	2	1	1	0	0	1
1023	2020/2/21 8:34	173	Î¢ÐÅ		61.52.210.231	ºÓÄÏ	Ö£ÖÝ	0	0	0	0	1	4	1	1	0	1	0	1	0	0	0	2	2	2	1	1	1	1	0	0	0	0	1	1	0	0	0	0	0	0	0	0	2	1	1	0	0	1
1024	2020/2/21 8:34	225	Î¢ÐÅ		39.179.48.184	½­Î÷	¸ÓÖÝ	0	0	0	0	1	4	1	1	1	1	0	0	0	0	0	1	2	1	1	1	0	1	1	0	0	0	1	1	1	1	0	0	0	0	0	0	3	1	1	0	0	0
1025	2020/2/21 8:35	256	Î¢ÐÅ		39.130.72.239	ÔÆÄÏ	À¥Ã÷	0	0	0	0	1	5	1	0	1	1	0	1	0	0	0	2	1	1	1	1	0	1	0	1	0	0	1	1	1	0	0	1	1	1	0	0	5	1	1	1	0	1
1026	2020/2/21 8:34	253	Î¢ÐÅ		171.115.75.174	ºþ±±	¶÷Ê©	0	0	0	0	1	2	1	0	0	0	1	0	0	0	0	2	2	1	1	1	1	1	1	0	1	0	1	1	0	0	0	0	1	1	0	0	4	0	1	0	0	1
1027	2020/2/21 8:35	283	Î¢ÐÅ		120.244.30.31	±±¾©	±±¾©	0	0	0	0	1	3	1	1	0	1	0	1	0	0	0	2	3	1	1	1	1	1	1	1	1	0	1	1	1	1	1	1	1	1	0	0	1	1	1	1	1	1
1028	2020/2/21 8:35	540	Î¢ÐÅ		61.163.124.141	ºÓÄÏ	ÖÜ¿Ú	0	0	0	0	1	5	1	1	1	1	1	1	0	0	0	2	1	2	1	1	1	1	1	0	1	0	1	1	1	1	1	1	0	1	0	0	4	1	1	0	0	1
1029	2020/2/21 8:35	424	Î¢ÐÅ		223.73.55.14	¹ã¶«	¹ãÖÝ	0	0	0	0	1	3	1	1	1	1	0	0	0	1	0	1	2	2	1	1	1	1	0	0	0	0	0	1	0	0	1	0	0	0	0	0	3	0	1	0	0	1
1030	2020/2/21 8:36	351	Î¢ÐÅ		60.255.85.56	ËÄ´¨	³É¶¼	0	0	0	0	1	1	1	1	1	1	0	1	0	0	0	3	2	1	1	1	0	0	0	0	1	0	1	0	0	0	0	0	0	0	0	0	3	0	0	0	0	1
1031	2020/2/21 8:36	222	Î¢ÐÅ		219.159.154.250	¹ãÎ÷	ÄÏÄþ	0	0	0	0	1	1	1	1	1	1	0	0	0	0	0	3	1	1	1	1	1	1	1	0	1	0	0	1	1	1	1	1	1	1	0	0	2	1	1	0	0	0
1032	2020/2/21 8:36	1232	Î¢ÐÅ		221.221.213.185	±±¾©	±±¾©	0	0	0	0	1	3	1	1	1	0	0	0	0	0	0	2	3	2	1	1	1	1	1	0	1	0	1	1	0	0	1	1	1	0	0	0	3	0	1	0	0	1
1033	2020/2/21 8:36	286	Î¢ÐÅ		103.98.240.148	ºþ±±	Îäºº	0	0	0	0	1	3	1	1	0	1	1	0	0	0	0	2	3	2	1	1	1	1	1	1	0	0	1	1	0	0	1	0	0	1	0	0	3	1	1	0	0	0
1034	2020/2/21 8:36	243	Î¢ÐÅ		43.227.139.6	ºþ±±	Îäºº	0	0	0	0	1	2	1	1	1	1	1	1	1	0	0	1	1	1	1	1	1	1	1	1	1	0	1	0	0	0	0	1	0	1	0	0	3	1	1	0	0	1
1035	2020/2/21 8:36	660	ÊÖ»úÌá½»	Ö±½Ó·ÃÎÊ	171.82.214.54	ºþ±±	Îäºº	0	0	0	1	0	5	1	1	1	1	1	1	1	1	0	1	4	2	1	1	1	1	1	1	1	0	1	1	1	1	1	1	1	0	0	0	5	1	1	1	1	1
1036	2020/2/21 8:36	255	Î¢ÐÅ		223.88.83.219	ºÓÄÏ	Ö£ÖÝ	0	0	0	0	1	2	1	1	1	0	1	1	0	0	0	1	1	2	1	1	0	1	1	0	1	0	1	0	0	1	1	1	1	1	0	0	5	1	1	0	0	0
1037	2020/2/21 8:36	417	Î¢ÐÅ		113.57.250.96	ºþ±±	Îäºº	0	0	0	0	1	4	1	1	1	1	1	0	0	1	0	1	2	1	1	1	1	1	1	1	1	0	1	0	0	0	0	0	0	1	0	0	5	0	1	0	0	0
1039	2020/2/21 8:36	344	Î¢ÐÅ		117.136.106.244	ºÓÄÏ	Ö£ÖÝ	0	0	0	0	1	3	1	1	1	1	1	1	0	0	0	2	2	1	1	1	1	1	1	0	1	0	1	1	0	1	1	0	1	0	0	0	1	1	1	1	0	1
1040	2020/2/21 8:36	457	Î¢ÐÅ		61.184.196.235	ºþ±±	¾£ÃÅ	0	0	0	1	0	3	1	1	1	0	1	0	0	1	0	2	2	1	1	1	1	1	1	1	1	0	1	0	0	1	1	1	0	0	0	0	3	0	1	0	0	1
1041	2020/2/21 8:36	352	Î¢ÐÅ		223.150.161.184	ºþÄÏ	³£µÂ	0	0	0	0	1	5	1	1	1	1	1	1	0	0	0	1	1	1	1	1	0	1	1	0	1	0	1	0	0	1	0	0	0	1	0	0	3	1	1	1	0	1
1042	2020/2/21 8:36	250	Î¢ÐÅ		58.52.202.133	ºþ±±	¶÷Ê©	0	0	0	0	1	3	1	1	1	1	1	1	0	1	0	2	3	2	1	1	1	1	1	1	1	0	1	1	1	1	1	1	1	1	0	0	4	1	1	0	0	1
1043	2020/2/21 8:37	232	Î¢ÐÅ		111.165.15.110	Ìì½ò	Ìì½ò	0	0	0	0	1	2	1	1	1	0	1	1	0	0	0	2	2	1	1	1	1	1	1	1	1	0	1	1	0	1	0	0	0	1	0	0	4	0	1	1	0	0
1044	2020/2/21 8:37	279	Î¢ÐÅ		218.201.55.22	ÖØÇì	ÖØÇì	0	0	0	0	1	5	1	1	1	1	1	1	1	1	0	1	1	1	1	1	1	1	1	1	1	0	0	1	0	1	1	0	0	0	0	0	1	1	1	0	0	0
1045	2020/2/21 8:37	224	Î¢ÐÅ		27.30.117.238	ºþ±±	¶÷Ê©	0	0	0	0	1	5	1	1	1	1	1	1	1	1	0	1	2	1	1	1	1	1	1	1	1	0	1	1	0	0	1	1	1	1	0	0	4	1	1	1	1	1
1046	2020/2/21 8:37	393	Î¢ÐÅ		114.100.66.182	°²»Õ	ºÏ·Ê	0	0	0	0	1	2	1	1	1	1	0	1	0	1	0	1	1	1	1	1	1	1	1	1	1	0	1	0	0	1	0	0	0	1	0	0	2	1	1	1	1	1
1048	2020/2/21 8:37	295	Î¢ÐÅ		117.151.69.196	ºþ±±	Îäºº	0	0	0	1	0	4	1	1	1	1	1	1	1	1	0	1	2	2	1	1	1	1	1	1	1	0	1	1	1	0	0	0	0	0	0	0	3	0	1	1	0	1
1050	2020/2/21 8:38	330	Î¢ÐÅ		125.210.251.13	Õã½­	º¼ÖÝ	0	0	0	0	1	4	1	1	1	1	1	1	1	1	0	1	1	1	1	1	1	1	1	1	1	0	1	0	0	0	0	0	0	1	0	0	1	1	1	1	1	1
1051	2020/2/21 8:38	339	Î¢ÐÅ		120.194.155.29	ºÓÄÏ	Æ½¶¥É½	0	0	0	0	1	5	0	0	1	0	0	1	0	0	0	2	2	1	1	1	1	1	1	1	1	0	1	0	1	1	0	0	0	1	0	0	3	1	1	1	1	1
1052	2020/2/21 8:39	643	Î¢ÐÅ		111.182.156.109	ºþ±±	ÒË²ý	0	1	0	0	0	2	1	1	1	1	0	0	0	1	0	1	2	2	1	1	1	1	1	1	1	0	1	0	0	1	0	0	0	0	0	0	4	1	1	0	0	0
1053	2020/2/21 8:39	440	Î¢ÐÅ		115.60.67.119	ºÓÄÏ	Ö£ÖÝ	0	0	0	0	1	2	1	1	1	0	0	1	0	0	0	2	2	1	1	1	0	1	0	0	1	0	0	1	0	1	0	0	1	0	0	0	4	1	0	0	0	1
1054	2020/2/21 8:39	369	Î¢ÐÅ		223.104.3.151	±±¾©	±±¾©	0	0	0	0	1	2	1	1	1	1	0	1	0	0	0	1	2	1	1	1	1	1	0	0	1	0	0	0	0	1	0	0	0	1	0	0	3	0	1	0	0	1
1055	2020/2/21 8:40	243	Î¢ÐÅ		117.136.39.99	¹ã¶«	ÉîÛÚ	0	0	0	0	1	4	1	1	1	1	0	1	0	0	0	1	1	2	1	1	1	1	0	1	1	0	1	0	0	0	0	0	0	1	0	0	4	1	1	0	0	1
1056	2020/2/21 8:40	1776	Î¢ÐÅ		117.136.81.30	ºþ±±	Îäºº	0	1	0	0	0	3	1	1	0	0	0	1	0	1	0	2	2	3	1	1	1	1	1	1	1	0	1	1	0	0	1	1	0	0	0	0	3	1	1	0	0	0
1057	2020/2/21 8:40	401	Î¢ÐÅ		171.82.109.166	ºþ±±	Îäºº	0	0	0	0	1	3	1	1	1	1	1	1	0	1	0	1	2	1	1	1	1	1	1	1	1	0	1	0	0	0	0	0	0	1	0	0	4	1	1	1	0	1
1058	2020/2/21 8:40	251	Î¢ÐÅ		106.91.220.172	ÖØÇì	ÖØÇì	0	0	0	0	1	2	1	1	0	0	0	1	0	0	0	1	1	1	1	1	1	1	1	1	1	0	1	1	0	1	1	0	0	0	0	0	4	1	0	1	0	1
1059	2020/2/21 8:40	219	Î¢ÐÅ		117.136.53.54	ºþ±±	Îäºº	0	0	0	0	1	4	1	1	1	1	1	1	0	1	0	1	1	1	1	1	1	1	1	1	1	0	1	0	0	0	0	0	0	1	0	0	4	1	1	0	0	0
1060	2020/2/21 8:40	371	Î¢ÐÅ		219.138.226.70	ºþ±±	¶õÖÝ	0	0	0	0	1	5	1	1	0	1	1	1	0	1	0	2	2	1	1	1	1	1	1	1	1	0	1	1	1	0	1	1	1	0	0	0	4	1	1	1	0	1
1061	2020/2/21 8:40	193	Î¢ÐÅ		117.136.81.166	ºþ±±	Îäºº	0	0	0	0	1	5	1	1	1	1	1	1	0	1	0	2	1	2	1	1	1	1	1	1	1	0	1	1	1	1	0	0	0	1	0	0	2	1	1	0	0	1
1062	2020/2/21 8:40	419	Î¢ÐÅ		39.144.22.159	ÐÂ½®	¿Ë×ÎÀÕËÕ	0	0	0	0	1	3	1	1	1	1	1	1	0	0	0	1	1	1	1	1	1	1	1	0	1	0	0	0	0	0	1	1	1	0	0	0	1	1	1	0	0	1
1064	2020/2/21 8:41	248	Î¢ÐÅ		183.95.248.96	ºþ±±	Îäºº	0	0	0	0	1	2	1	0	1	0	0	0	0	0	0	3	2	1	1	1	0	1	0	0	1	0	1	0	0	0	0	0	0	1	0	0	3	1	1	0	0	0
1065	2020/2/21 8:41	358	Î¢ÐÅ		106.19.26.151	ºþÄÏ	³¤É³	0	0	0	0	1	2	1	1	1	1	1	1	0	0	0	2	2	2	1	1	1	1	1	0	1	0	1	1	0	1	0	0	0	0	0	0	3	0	1	1	0	1
1066	2020/2/21 8:42	1175	Î¢ÐÅ		60.255.85.47	ËÄ´¨	³É¶¼	0	0	0	0	1	1	1	0	0	1	1	0	0	0	0	2	4	2	1	1	0	1	0	0	0	0	1	0	0	0	0	0	0	1	0	0	1	0	1	0	0	0
1067	2020/2/21 8:42	554	Î¢ÐÅ		27.30.98.14	ºþ±±	¶÷Ê©	0	0	0	0	1	2	1	0	1	1	1	1	0	1	0	1	1	1	1	1	1	1	1	1	1	0	0	0	0	1	0	0	0	0	0	1	4	1	0	0	0	0
1068	2020/2/21 8:42	385	Î¢ÐÅ		27.17.214.103	ºþ±±	Îäºº	0	1	0	1	0	2	1	0	1	0	0	0	0	0	0	4	3	3	1	1	1	1	0	0	1	0	1	1	0	0	1	1	1	0	0	0	4	0	1	1	0	1
1069	2020/2/21 8:42	357	ÊÖ»úÌá½»	Ö±½Ó·ÃÎÊ	61.136.168.5	ºþ±±	Ê®Ñß	0	0	0	0	1	5	1	1	1	1	1	1	1	1	0	1	3	2	1	1	1	1	0	0	1	0	1	0	0	0	0	1	0	0	0	0	3	1	1	0	0	0
1070	2020/2/21 8:42	641	ÊÖ»úÌá½»	Ö±½Ó·ÃÎÊ	117.155.169.187	ºþ±±	¶õÖÝ	0	0	0	0	1	2	1	1	1	1	1	1	0	1	0	2	1	1	1	1	1	1	0	1	1	0	1	1	0	0	0	1	0	0	0	0	4	1	1	0	0	0
1071	2020/2/21 8:43	626	Î¢ÐÅ		171.113.142.72	ºþ±±	Îäºº	0	0	1	0	0	2	1	1	1	0	1	0	0	1	0	2	2	2	1	1	0	1	0	0	0	0	1	0	0	0	0	0	0	0	0	0	4	0	1	0	0	1
1072	2020/2/21 8:43	727	Î¢ÐÅ		27.29.184.19	ºþ±±	ÏåÑô	0	0	0	0	1	4	1	1	1	1	1	1	0	1	0	1	3	2	1	1	1	1	1	1	1	0	0	0	0	0	1	1	0	0	0	0	4	1	1	1	0	1
1073	2020/2/21 8:43	431	Î¢ÐÅ		112.0.146.8	½­ËÕ	ËÕÖÝ	0	0	0	0	1	2	1	1	1	1	1	1	0	0	0	1	1	1	1	1	1	1	1	1	1	0	0	0	0	0	0	0	0	0	0	1	1	1	1	0	1	1
1074	2020/2/21 8:43	282	Î¢ÐÅ		112.51.16.17	¸£½¨	¸£ÖÝ	0	0	0	0	1	2	1	1	1	1	0	0	0	0	0	1	3	1	1	1	1	1	1	0	1	0	1	1	0	1	0	0	0	1	0	0	3	1	1	0	0	0
1075	2020/2/21 8:43	154	Î¢ÐÅ		183.70.20.82	ÖØÇì	ÖØÇì	0	0	0	0	1	3	1	1	1	1	0	1	0	0	0	2	2	1	1	1	1	1	1	1	1	0	1	1	0	0	0	0	0	1	0	0	2	1	1	1	1	1
1076	2020/2/21 8:43	478	Î¢ÐÅ		106.92.123.212	ÖØÇì	ÖØÇì	0	0	0	0	1	3	1	1	1	1	1	1	0	0	0	4	3	3	1	1	1	1	1	0	1	0	1	0	0	0	1	1	0	0	0	0	4	1	1	1	1	1
1077	2020/2/21 8:43	405	Î¢ÐÅ		117.151.250.22	ºþ±±	¶÷Ê©	0	0	0	0	1	3	1	1	1	1	1	1	0	0	0	2	3	1	1	1	1	1	1	1	1	0	1	1	0	0	0	0	1	1	0	0	5	1	1	0	0	1
1078	2020/2/21 8:43	212	Î¢ÐÅ		153.36.61.84	½­ËÕ	ÐìÖÝ	0	0	0	0	1	5	1	1	0	1	0	1	0	0	0	2	1	1	1	0	0	1	1	0	0	0	1	1	0	1	0	0	0	1	0	0	5	1	1	0	0	1
1079	2020/2/21 8:44	370	Î¢ÐÅ		221.15.29.83	ºÓÄÏ	ÐÅÑô	1	0	0	0	0	2	1	1	1	1	0	0	0	0	0	1	1	3	1	1	1	1	0	0	1	0	1	0	0	0	0	1	0	1	0	0	3	1	1	1	0	1
1080	2020/2/21 8:44	547	Î¢ÐÅ		171.114.51.225	ºþ±±	ÒË²ý	0	0	0	0	1	3	1	1	1	1	0	1	0	1	0	2	2	1	1	1	1	1	1	1	1	0	1	0	0	1	1	0	0	0	0	0	5	1	1	0	0	1
1081	2020/2/21 8:43	331	Î¢ÐÅ		1.94.176.176	±±¾©	±±¾©	0	0	0	0	1	1	1	1	1	1	1	0	0	0	0	1	4	1	1	1	1	1	1	1	1	0	1	1	0	1	1	1	1	1	0	0	2	1	1	0	0	1
1082	2020/2/21 8:43	954	Î¢ÐÅ		171.43.235.81	ºþ±±	Îäºº	0	0	0	0	1	3	1	1	1	1	1	1	0	1	0	2	3	1	1	1	1	1	1	1	1	0	1	0	0	0	1	0	1	1	1	0	4	1	1	1	0	0
1083	2020/2/21 8:44	420	Î¢ÐÅ		117.136.116.3	°²»Õ	Î´Öª	0	0	0	0	1	3	1	0	1	1	1	1	0	0	0	4	1	1	1	1	1	1	1	0	0	0	1	1	0	0	1	1	1	0	0	0	5	1	1	1	0	1
1084	2020/2/21 8:44	414	Î¢ÐÅ		59.175.177.194	ºþ±±	Îäºº	0	0	0	1	0	4	1	1	1	1	1	0	0	1	0	1	3	2	1	1	1	1	1	1	1	0	1	1	0	0	0	1	0	1	0	0	3	1	1	0	0	1
1085	2020/2/21 8:44	265	Î¢ÐÅ		60.25.115.188	Ìì½ò	Ìì½ò	0	0	0	0	1	5	1	0	1	1	0	0	0	0	0	2	2	2	1	1	1	1	1	1	1	0	1	1	1	1	0	0	0	1	0	0	5	1	1	1	0	1
1086	2020/2/21 8:44	520	Î¢ÐÅ		117.136.23.222	ºþ±±	Îäºº	0	0	1	1	0	3	1	1	1	0	0	0	0	0	0	3	3	3	1	1	1	1	1	0	1	0	1	1	0	1	1	1	0	0	0	0	4	1	1	0	0	1
1087	2020/2/21 8:44	879	Î¢ÐÅ		171.81.212.177	ºþ±±	ÏÉÌÒ	0	0	0	0	1	5	1	1	1	1	1	1	0	0	0	1	1	1	1	1	1	1	1	0	1	0	1	1	0	0	0	0	0	1	0	0	4	1	1	0	0	0
1088	2020/2/21 8:44	325	ÊÖ»úÌá½»	Ö±½Ó·ÃÎÊ	117.136.23.69	ºþ±±	Îäºº	0	0	0	0	1	2	1	1	0	0	0	0	0	0	0	2	3	1	1	1	1	1	0	0	1	0	1	0	0	0	0	0	0	0	0	0	3	1	0	0	0	1
1089	2020/2/21 8:45	255	Î¢ÐÅ		117.136.53.1	ºþ±±	Îäºº	0	0	0	0	1	3	1	1	1	1	1	0	0	1	0	2	3	1	1	1	1	1	1	0	1	0	1	1	0	0	0	1	1	0	0	0	2	1	1	1	0	1
1090	2020/2/21 8:45	242	Î¢ÐÅ		171.115.78.49	ºþ±±	¶÷Ê©	0	0	1	0	0	3	1	0	1	1	0	0	0	0	0	2	3	3	1	1	1	1	1	0	0	0	1	1	1	1	1	1	1	1	0	0	3	1	1	1	0	1
1091	2020/2/21 8:45	357	Î¢ÐÅ		223.72.73.198	±±¾©	±±¾©	0	0	0	1	1	2	1	1	1	0	0	1	0	0	0	1	1	1	1	1	1	1	1	1	1	0	1	1	0	0	1	1	0	0	0	0	1	1	1	0	0	1
1093	2020/2/21 8:45	460	Î¢ÐÅ		58.19.92.139	ºþ±±	Îäºº	0	0	0	0	1	2	1	1	1	1	1	1	1	1	0	2	1	2	1	1	1	1	1	1	1	0	1	0	0	0	1	1	0	0	0	0	4	1	1	0	0	1
1094	2020/2/21 8:45	266	Î¢ÐÅ		171.115.150.117	ºþ±±	¶÷Ê©	0	0	0	0	1	4	1	1	1	1	1	1	0	1	0	2	2	2	1	1	1	1	1	1	1	0	1	1	1	1	1	1	1	1	0	0	2	1	1	1	0	1
1095	2020/2/21 8:45	319	Î¢ÐÅ		183.134.40.226	Õã½­	¼ÎÐË	0	0	0	0	1	3	1	0	1	1	0	1	0	0	0	3	4	2	1	1	1	1	0	1	1	0	1	0	1	0	0	0	0	0	0	0	3	1	1	0	0	0
1096	2020/2/21 8:45	424	Î¢ÐÅ		117.136.89.113	ºþÄÏ	Î´Öª	0	0	0	0	1	2	1	1	1	1	1	1	0	0	0	2	1	1	1	1	1	1	1	0	0	0	1	1	0	1	0	0	0	1	0	0	3	1	1	1	0	1
1097	2020/2/21 8:45	378	Î¢ÐÅ		117.136.30.24	ÖØÇì	ÖØÇì	0	0	0	0	1	3	0	1	1	1	0	0	0	0	0	2	3	2	1	1	1	1	1	1	1	0	0	0	0	0	0	0	0	0	0	1	3	1	1	0	0	1
1098	2020/2/21 8:45	872	Î¢ÐÅ		183.226.63.62	ÖØÇì	ÖØÇì	0	0	0	0	1	4	1	1	1	1	1	1	0	0	0	2	2	2	1	1	1	1	1	1	1	0	1	0	0	0	0	0	0	0	0	0	1	1	1	0	0	0
1099	2020/2/21 8:46	292	Î¢ÐÅ		223.104.212.134	ÉÏº£	ÉÏº£	0	0	0	0	1	3	1	1	1	1	0	1	0	0	0	1	1	2	1	1	1	1	0	0	1	0	1	1	0	0	0	0	1	0	0	0	4	1	1	1	1	1
1100	2020/2/21 8:46	269	Î¢ÐÅ		183.93.230.52	ºþ±±	Îäºº	0	0	0	1	0	4	1	1	1	1	1	1	0	1	0	2	1	1	1	1	1	1	1	0	1	0	1	1	0	0	0	0	1	1	0	0	4	1	1	1	0	1
1101	2020/2/21 8:45	324	Î¢ÐÅ		223.104.213.97	ÉÏº£	ÉÏº£	0	0	0	1	0	5	1	1	1	1	0	1	1	0	0	2	2	1	1	1	0	1	1	1	1	0	1	1	1	0	0	0	0	1	0	0	3	1	1	1	1	1
1102	2020/2/21 8:45	698	Î¢ÐÅ		119.103.183.126	ºþ±±	Îäºº	0	0	1	1	0	2	0	0	1	0	0	1	0	0	0	2	2	2	1	1	1	1	1	0	1	0	1	1	0	0	0	0	1	0	0	0	4	1	1	1	0	0
1103	2020/2/21 8:45	221	Î¢ÐÅ		103.40.223.114	ÉÏº£	ÉÏº£	0	0	0	0	1	3	1	1	1	1	0	0	0	0	0	2	2	2	1	1	1	1	0	0	1	0	1	0	0	0	0	0	0	0	0	0	3	1	1	0	0	1
1104	2020/2/21 8:46	319	Î¢ÐÅ		111.47.102.4	ºþ±±	¶õÖÝ	0	0	1	1	0	3	1	0	1	1	1	1	0	1	0	2	3	2	1	1	0	1	0	0	1	0	1	1	1	1	1	1	1	0	0	0	3	0	0	1	0	0
1105	2020/2/21 8:46	269	Î¢ÐÅ		27.156.244.121	¸£½¨	ÄþµÂ	0	0	0	0	1	1	1	0	1	1	0	1	0	0	0	3	1	1	1	1	1	1	1	0	1	0	1	1	0	0	0	1	0	0	1	0	4	1	1	1	0	1
1106	2020/2/21 8:46	653	Î¢ÐÅ		222.89.15.125	ºÓÄÏ	ÐÅÑô	0	0	0	0	1	5	1	1	1	1	1	1	0	1	0	2	4	2	1	1	1	1	1	1	1	0	1	1	1	1	1	1	1	1	0	0	3	1	1	0	0	1
1107	2020/2/21 8:46	218	Î¢ÐÅ		27.17.216.126	ºþ±±	Îäºº	0	0	0	0	1	1	1	0	1	0	1	0	0	0	0	5	1	1	1	0	0	0	1	0	1	0	0	0	0	1	1	0	0	1	0	0	3	1	0	1	0	0
1108	2020/2/21 8:46	324	Î¢ÐÅ		171.82.235.41	ºþ±±	Îäºº	0	0	0	1	0	3	1	1	1	0	1	1	0	1	0	2	1	2	1	1	1	1	1	1	1	0	1	1	0	1	1	1	0	0	0	0	2	1	0	1	0	1
1109	2020/2/21 8:46	214	Î¢ÐÅ		120.228.2.7	ºþÄÏ	³¤É³	0	0	0	0	1	2	1	1	0	1	1	0	0	0	0	2	1	1	1	1	0	1	1	0	1	0	1	0	0	0	0	0	0	0	0	0	1	1	1	1	0	0
1110	2020/2/21 8:46	311	Î¢ÐÅ		223.104.190.178	É½¶«	¼ÃÄÏ	0	0	0	0	1	2	1	1	1	0	0	0	0	0	0	2	1	1	1	1	1	1	1	0	1	0	0	0	0	0	0	0	0	1	0	0	3	1	1	0	0	0
1111	2020/2/21 8:46	249	Î¢ÐÅ		42.94.48.35	¸ÊËà	Æ½Á¹	0	0	0	0	1	1	0	0	0	1	1	0	0	0	0	2	1	1	1	1	1	1	0	0	1	0	0	1	0	0	0	0	1	0	0	0	1	1	1	0	0	1
1112	2020/2/21 8:46	443	ÊÖ»úÌá½»	Ö±½Ó·ÃÎÊ	117.136.52.195	ºþ±±	Îäºº	0	0	0	0	1	4	1	1	0	0	0	1	0	0	0	2	2	3	1	1	0	0	0	0	1	0	0	0	0	0	0	0	0	1	0	0	4	1	0	0	0	1
1113	2020/2/21 8:46	372	Î¢ÐÅ		27.18.125.133	ºþ±±	Îäºº	0	0	1	0	0	2	1	0	0	0	0	0	0	0	0	3	1	1	1	0	0	1	0	1	1	0	0	1	0	0	0	0	1	0	0	0	3	1	1	0	0	1
1114	2020/2/21 8:47	322	ÊÖ»úÌá½»	Ö±½Ó·ÃÎÊ	171.113.174.159	ºþ±±	Îäºº	0	0	0	1	1	2	1	1	1	1	1	1	0	1	0	2	2	2	1	1	0	1	1	0	1	0	1	1	0	0	0	0	0	0	0	0	3	0	1	0	0	1
1115	2020/2/21 8:47	426	Î¢ÐÅ		27.18.145.174	ºþ±±	Îäºº	0	0	0	1	0	3	1	1	1	1	1	1	0	0	0	4	3	2	1	1	1	1	0	1	1	0	1	1	1	1	1	1	0	1	0	0	3	1	1	0	0	0
1117	2020/2/21 8:47	358	ÊÖ»úÌá½»	Ö±½Ó·ÃÎÊ	219.138.78.82	ºþ±±	Ê®Ñß	0	0	0	0	1	3	1	1	1	1	1	1	1	0	0	2	2	2	1	1	1	1	1	1	1	0	1	0	0	1	0	0	0	1	0	0	3	1	1	0	0	1
1118	2020/2/21 8:48	380	Î¢ÐÅ		117.136.53.244	ºþ±±	Îäºº	0	0	0	0	1	3	1	1	1	0	1	1	0	0	0	2	1	1	1	1	1	1	1	1	1	0	1	1	1	1	0	1	1	1	0	0	4	1	1	0	0	1
1119	2020/2/21 8:48	622	Î¢ÐÅ		223.77.25.68	ºþ±±	ÏåÑô	0	0	0	0	1	3	1	1	0	1	1	0	0	0	0	4	3	1	1	1	0	1	1	0	1	0	0	1	0	0	1	0	1	1	1	0	3	0	1	1	0	1
1121	2020/2/21 8:48	202	Î¢ÐÅ		59.108.15.211	±±¾©	±±¾©	0	0	0	0	1	2	1	1	1	1	0	1	0	0	0	1	3	1	1	1	0	0	0	0	0	0	1	0	0	1	0	0	0	1	0	0	3	1	1	1	0	1
1122	2020/2/21 8:48	476	Î¢ÐÅ		223.104.6.63	¸£½¨	ÏÃÃÅ	0	0	0	0	1	3	1	1	1	1	1	0	0	0	0	2	1	1	1	1	1	0	1	0	0	0	0	1	1	1	0	0	0	1	0	0	2	0	1	0	0	0
1123	2020/2/21 8:48	208	Î¢ÐÅ		120.193.236.146	ÄÚÃÉ¹Å	Í¨ÁÉ	0	0	0	1	1	3	1	1	1	1	1	1	0	0	0	2	1	1	1	1	0	1	1	1	1	0	1	1	1	1	0	1	1	1	0	0	3	1	1	1	1	1
1124	2020/2/21 8:48	525	Î¢ÐÅ		42.228.104.189	ºÓÄÏ	ÉÌÇð	0	0	0	0	1	2	1	0	1	1	0	0	0	0	0	2	1	2	1	1	1	1	1	1	1	0	1	0	0	0	0	1	0	1	0	0	3	1	1	0	0	1
1125	2020/2/21 8:48	291	Î¢ÐÅ		27.27.192.169	ºþ±±	ÏåÑô	0	0	0	0	1	3	1	1	1	1	1	1	0	1	0	2	1	2	1	1	1	1	1	1	1	0	1	1	0	0	1	1	0	0	0	0	2	1	1	0	0	1
1126	2020/2/21 8:48	105	Î¢ÐÅ		117.176.62.204	ËÄ´¨	°ÍÖÐ	0	1	0	1	0	3	0	1	0	1	0	0	0	0	0	2	1	1	0	1	1	1	0	0	0	0	0	0	1	0	1	0	0	0	0	0	5	1	1	0	0	0
1127	2020/2/21 8:49	439	Î¢ÐÅ		122.241.221.19	Õã½­	ÀöË®	0	0	0	0	1	3	1	1	1	1	0	1	0	0	0	2	1	2	1	1	1	1	1	1	1	0	1	1	1	1	1	1	1	1	0	0	3	1	1	1	0	1
1128	2020/2/21 8:49	323	Î¢ÐÅ		183.95.250.64	ºþ±±	Îäºº	0	0	0	0	1	5	1	1	1	1	1	0	0	0	0	2	1	1	1	1	1	1	1	0	1	0	1	1	0	0	1	1	1	1	0	0	2	1	1	1	0	1
1129	2020/2/21 8:49	430	Î¢ÐÅ		117.136.106.247	ºÓÄÏ	Ö£ÖÝ	0	0	0	0	1	4	1	1	1	1	1	1	0	1	0	1	1	1	1	1	1	1	1	1	1	0	1	0	0	1	0	0	0	0	0	0	3	1	1	1	1	1
1130	2020/2/21 8:49	242	Î¢ÐÅ		183.92.249.230	ºþ±±	Îäºº	0	0	0	0	1	2	1	0	1	0	0	0	0	0	0	2	2	1	1	1	1	1	0	0	0	0	1	0	0	0	0	0	0	0	0	0	4	1	1	0	0	1
1131	2020/2/21 8:49	241	Î¢ÐÅ		117.150.143.8	ºþ±±	ÏÌÄþ	0	1	0	0	0	3	1	1	1	1	1	1	0	0	0	2	1	1	1	1	1	1	1	0	1	0	1	1	0	1	1	0	0	1	0	0	5	1	1	0	0	1
1132	2020/2/21 8:49	738	Î¢ÐÅ		115.58.191.245	ºÓÄÏ	ÐÅÑô	0	0	0	0	1	1	1	0	1	1	1	1	0	0	0	2	2	1	1	1	1	1	1	0	1	0	1	1	0	1	0	0	0	0	0	0	4	1	1	1	0	1
1133	2020/2/21 8:49	275	Î¢ÐÅ		223.104.21.203	ºþÄÏ	³¤É³	0	0	0	0	1	5	1	1	1	1	0	0	0	0	0	2	1	2	1	1	1	1	1	1	1	0	1	1	0	0	1	1	0	0	0	0	3	1	1	0	0	0
1134	2020/2/21 8:49	381	Î¢ÐÅ		117.136.72.44	ÔÆÄÏ	À¥Ã÷	0	0	0	0	1	3	1	1	1	1	1	1	0	0	0	2	3	2	1	1	1	1	1	1	1	0	1	1	0	0	1	1	0	0	0	0	3	1	1	1	0	1
1135	2020/2/21 8:50	450	Î¢ÐÅ		183.95.248.31	ºþ±±	Îäºº	0	0	0	1	0	4	1	1	1	1	1	1	1	1	0	1	2	2	1	1	1	1	1	1	1	0	1	1	1	1	1	1	1	1	0	0	4	1	1	1	0	1
1136	2020/2/21 8:50	407	ÊÖ»úÌá½»	Ö±½Ó·ÃÎÊ	58.52.201.43	ºþ±±	¶÷Ê©	0	0	0	0	1	5	1	1	1	1	1	1	0	1	0	2	2	2	1	1	1	1	1	1	1	0	1	1	1	1	1	1	1	1	0	0	5	1	1	0	0	1
1137	2020/2/21 8:50	629	Î¢ÐÅ		171.115.189.149	ºþ±±	¶÷Ê©	0	0	0	1	0	5	1	1	1	1	1	1	0	0	0	2	3	2	1	1	1	1	0	1	1	0	1	1	1	1	1	1	1	1	1	0	4	1	1	1	0	1
1138	2020/2/21 8:50	137	Î¢ÐÅ		117.136.62.208	ËÄ´¨	³É¶¼	0	0	0	0	1	3	1	0	0	1	0	0	0	0	0	1	1	1	1	0	0	0	0	1	0	0	1	0	1	0	0	0	0	0	0	0	3	1	1	0	0	0
1139	2020/2/21 8:50	388	Î¢ÐÅ		113.57.250.87	ºþ±±	Îäºº	0	0	0	0	1	5	1	0	0	0	1	0	0	1	0	1	1	1	1	1	1	1	1	1	1	0	1	0	0	0	0	0	0	1	0	0	3	1	1	0	0	1
1140	2020/2/21 8:50	633	Î¢ÐÅ		116.20.113.32	¹ã¶«	·ðÉ½	0	0	0	0	1	2	1	1	1	1	0	1	0	0	0	2	2	1	1	1	1	1	0	1	1	0	1	1	0	1	1	0	1	0	0	0	3	1	1	0	0	1
1141	2020/2/21 8:50	1406	Î¢ÐÅ		223.88.59.35	ºÓÄÏ	Ö£ÖÝ	0	0	0	0	1	3	1	0	0	0	0	1	0	0	0	1	1	2	1	1	0	1	0	0	1	0	1	0	0	1	0	0	0	1	0	0	3	1	1	0	0	1
1143	2020/2/21 8:50	642	Î¢ÐÅ		115.183.70.251	±±¾©	±±¾©	0	0	0	0	1	2	1	1	1	1	1	1	0	0	0	1	3	1	1	1	1	1	1	0	1	0	1	1	0	0	0	0	0	1	0	0	1	1	1	1	0	0
1144	2020/2/21 8:50	1077	Î¢ÐÅ		115.60.87.246	ºÓÄÏ	Ö£ÖÝ	0	0	0	1	1	2	1	0	1	0	0	0	0	0	0	1	2	1	1	1	1	1	1	1	1	0	1	0	0	1	0	0	0	0	0	0	2	0	1	0	0	1
1145	2020/2/21 8:50	280	ÊÖ»úÌá½»	Ö±½Ó·ÃÎÊ	218.199.42.191	ºþ±±	Îäºº	0	0	0	1	0	2	1	1	1	1	0	1	0	1	0	1	1	1	1	1	1	1	1	1	1	0	1	1	0	0	1	1	1	1	0	0	3	1	1	1	1	1
1146	2020/2/21 8:50	373	Î¢ÐÅ		202.103.16.195	ºþ±±	¶÷Ê©	0	0	0	0	1	4	1	1	1	0	1	0	0	1	0	2	2	2	1	1	1	1	1	0	1	0	0	1	0	1	0	1	1	1	0	0	1	1	1	0	0	0
1147	2020/2/21 8:50	279	Î¢ÐÅ		110.166.133.115	Çàº£	º£Î÷	0	0	0	0	1	2	1	0	1	0	0	0	0	0	0	1	1	1	1	1	1	1	1	1	1	0	1	0	0	1	1	1	1	0	0	0	5	1	1	0	0	1
1148	2020/2/21 8:50	328	ÊÖ»úÌá½»	Ö±½Ó·ÃÎÊ	116.208.86.195	ºþ±±	ÏåÑô	0	0	0	0	1	5	1	1	1	1	1	1	0	1	0	1	1	1	1	1	1	1	1	1	1	0	1	1	0	1	0	0	0	1	0	0	2	1	1	1	1	1
1149	2020/2/21 8:51	360	Î¢ÐÅ		122.224.56.238	Õã½­	ÉÜÐË	0	0	0	0	1	3	0	0	1	1	0	1	0	0	0	2	3	1	1	1	1	1	1	1	1	0	0	0	0	0	0	0	0	1	1	0	3	1	1	1	0	1
1150	2020/2/21 8:51	179	Î¢ÐÅ		119.131.198.105	¹ã¶«	¹ãÖÝ	0	0	0	0	1	5	1	0	0	0	0	0	0	0	0	2	1	1	1	1	1	0	0	0	0	0	1	0	0	0	0	0	0	1	0	0	2	1	1	0	0	0
1151	2020/2/21 8:51	425	Î¢ÐÅ		182.242.225.155	ÔÆÄÏ	À¥Ã÷	0	0	0	0	1	3	0	0	0	0	1	0	0	0	0	2	1	2	1	1	1	1	1	0	1	0	1	0	0	0	0	0	1	0	0	0	3	1	1	0	0	1
1152	2020/2/21 8:51	131	Î¢ÐÅ		117.188.28.76	¹óÖÝ	¹óÑô	0	0	0	0	1	3	1	1	1	1	0	0	0	0	0	2	1	1	1	1	1	1	1	0	1	0	1	0	1	1	1	0	0	1	0	0	3	1	1	1	0	1
1153	2020/2/21 8:52	375	Î¢ÐÅ		103.98.240.10	ºþ±±	Îäºº	0	1	0	0	0	3	1	1	1	1	1	1	1	1	0	2	1	2	1	1	1	1	1	1	1	0	1	1	1	1	1	1	1	0	0	0	4	1	1	0	0	1
1155	2020/2/21 8:52	442	Î¢ÐÅ		27.23.171.9	ºþ±±	»Æ¸Ô	0	0	0	1	0	5	1	1	1	1	0	1	0	1	0	2	3	2	1	1	1	1	1	1	1	0	1	0	0	0	1	1	0	0	0	0	4	1	1	1	0	1
1156	2020/2/21 8:52	282	Î¢ÐÅ		223.91.2.29	ºÓÄÏ	ÖÜ¿Ú	0	0	0	0	1	3	1	1	0	1	0	0	0	0	0	4	3	3	1	1	1	1	1	0	1	0	1	1	0	0	0	0	0	1	0	0	4	0	1	0	0	0
1157	2020/2/21 8:52	551	Î¢ÐÅ		117.136.53.217	ºþ±±	Îäºº	0	0	0	0	1	1	1	1	1	1	0	0	0	0	0	2	1	3	1	1	1	1	0	1	1	0	1	1	0	1	1	1	1	0	0	0	3	1	1	0	0	1
1158	2020/2/21 8:52	301	ÊÖ»úÌá½»	Ö±½Ó·ÃÎÊ	223.104.131.75	ºþÄÏ	³¤É³	0	0	0	1	0	2	1	1	1	1	1	1	0	0	0	2	2	2	1	1	1	1	1	1	1	0	0	1	0	0	0	0	0	1	0	0	2	1	1	1	1	1
1160	2020/2/21 8:53	177	Î¢ÐÅ		223.104.23.46	º£ÄÏ	º£¿Ú	0	0	0	0	1	3	1	1	1	1	0	0	0	0	0	1	1	1	1	1	1	1	1	0	1	0	1	1	0	0	0	0	0	0	0	0	1	1	1	1	0	0
1161	2020/2/21 8:53	538	Î¢ÐÅ		103.98.241.58	ºþ±±	Îäºº	0	0	0	0	1	5	1	1	1	1	1	1	1	1	0	2	2	1	1	1	1	1	1	1	1	0	1	1	0	0	0	0	0	1	0	0	4	1	1	1	1	1
1162	2020/2/21 8:53	288	Î¢ÐÅ		27.17.180.24	ºþ±±	Îäºº	0	0	1	0	0	3	1	1	1	1	1	1	1	1	0	1	1	2	1	1	1	1	1	1	1	0	1	1	1	1	1	1	1	1	0	0	3	1	1	1	0	1
1163	2020/2/21 8:53	3731	Î¢ÐÅ		1.94.183.162	±±¾©	±±¾©	0	0	0	0	1	4	1	1	1	1	1	1	0	0	0	2	2	2	1	1	1	1	0	0	1	0	1	0	0	1	0	0	0	1	0	0	2	1	1	1	0	1
1164	2020/2/21 8:54	1335	Î¢ÐÅ		117.136.81.97	ºþ±±	Îäºº	0	0	0	0	1	5	1	1	1	1	1	1	0	0	0	2	4	1	1	1	1	1	0	1	1	0	1	1	0	1	0	0	1	0	0	0	5	1	1	0	0	1
1165	2020/2/21 8:54	285	Î¢ÐÅ		113.240.131.140	ºþÄÏ	³¤É³	0	0	0	0	1	2	1	0	0	0	0	0	0	0	0	3	1	1	1	0	0	1	0	0	0	0	1	0	0	0	1	0	0	0	0	0	1	0	0	0	0	1
1166	2020/2/21 8:54	326	Î¢ÐÅ		171.82.148.40	ºþ±±	Îäºº	0	0	0	1	0	2	1	1	0	0	0	0	0	0	0	2	2	3	1	1	0	1	1	1	1	0	1	1	0	0	1	1	0	1	0	0	5	1	1	0	0	1
1167	2020/2/21 8:54	397	Î¢ÐÅ		223.198.61.201	º£ÄÏ	ÎÄ²ý	0	0	1	0	0	3	1	1	1	1	0	1	0	0	0	2	1	1	1	1	0	1	1	1	1	0	1	1	0	1	0	0	0	1	0	0	5	0	1	0	0	0
1168	2020/2/21 8:54	703	Î¢ÐÅ		222.170.8.214	ºÚÁú½­	ÆëÆë¹þ¶û	0	0	0	0	1	2	1	1	1	1	1	1	0	0	0	2	1	2	1	1	1	1	1	1	1	0	1	0	0	0	0	1	0	0	0	0	4	1	1	0	0	1
1169	2020/2/21 8:54	339	Î¢ÐÅ		171.82.21.106	ºþ±±	Îäºº	0	0	0	0	1	3	1	0	1	0	1	0	0	0	0	4	3	1	1	1	1	1	1	1	1	0	1	1	0	0	0	0	0	0	0	0	3	1	1	1	0	1
1170	2020/2/21 8:54	205	Î¢ÐÅ		223.104.227.209	Ìì½ò	Ìì½ò	0	0	0	0	1	2	1	0	1	1	0	1	0	1	0	1	3	2	0	1	1	1	0	1	1	0	1	0	0	0	0	1	1	1	0	0	3	0	1	1	0	1
1172	2020/2/21 8:55	310	Î¢ÐÅ		219.139.242.90	ºþ±±	Îäºº	0	0	0	1	0	1	1	1	1	1	0	0	0	1	0	2	3	2	1	1	0	1	0	0	1	0	0	1	1	1	1	1	1	0	0	0	3	1	1	0	0	1
1173	2020/2/21 8:55	704	Î¢ÐÅ		117.136.110.34	½­Î÷	¾Å½­	0	0	0	0	1	2	1	1	1	1	0	1	0	0	0	2	1	1	1	1	1	1	1	0	1	0	1	0	0	1	0	1	0	1	0	0	4	1	1	1	0	1
1174	2020/2/21 8:55	499	Î¢ÐÅ		61.184.119.44	ºþ±±	»ÆÊ¯	0	0	0	1	1	5	1	0	1	1	0	0	0	0	0	1	1	2	1	1	1	1	0	0	1	0	1	1	1	1	1	1	1	0	0	0	2	1	1	0	0	1
1175	2020/2/21 8:55	313	Î¢ÐÅ		183.93.178.2	ºþ±±	¶õÖÝ	0	0	0	1	1	3	1	0	0	1	1	1	1	1	0	2	2	1	1	1	1	1	1	0	1	0	1	0	0	0	0	0	0	1	0	0	3	1	1	0	0	0
1176	2020/2/21 8:55	310	Î¢ÐÅ		182.146.130.236	ËÄ´¨	ãòÖÝ	0	0	0	0	1	3	1	1	1	1	1	1	0	0	0	2	2	1	1	1	1	1	1	1	1	0	1	0	0	0	0	0	1	1	0	0	4	1	1	0	0	1
1177	2020/2/21 8:55	632	Î¢ÐÅ		58.214.29.62	½­ËÕ	ÎÞÎý	0	0	0	0	1	5	1	1	1	1	0	1	0	0	0	2	1	2	1	1	1	1	1	1	1	0	1	1	1	1	1	0	0	0	0	0	3	1	1	1	0	1
1178	2020/2/21 8:55	285	Î¢ÐÅ		27.17.79.86	ºþ±±	Îäºº	0	1	0	0	0	4	1	0	1	0	0	0	0	0	0	3	2	2	1	1	0	1	0	0	1	0	1	0	0	0	1	1	0	1	0	0	3	0	1	0	0	1
1180	2020/2/21 8:56	228	ÊÖ»úÌá½»	Ö±½Ó·ÃÎÊ	112.47.253.103	¸£½¨	ÈªÖÝ	0	0	0	0	1	2	1	1	1	1	0	0	0	0	0	2	1	2	1	1	1	1	1	0	1	0	1	1	1	1	1	1	0	1	0	0	3	1	1	1	0	1
1181	2020/2/21 8:56	689	Î¢ÐÅ		171.43.158.80	ºþ±±	Îäºº	0	0	0	0	1	2	1	0	0	0	0	0	0	0	0	2	4	3	0	1	0	1	1	0	1	0	0	1	1	1	1	0	1	1	0	0	3	1	1	0	0	1
1182	2020/2/21 8:56	345	Î¢ÐÅ		219.139.242.90	ºþ±±	Îäºº	0	0	0	0	1	3	1	1	1	0	1	1	0	1	0	1	2	1	1	1	1	1	1	1	1	0	1	1	0	0	1	1	0	1	0	0	3	1	1	1	0	1
1183	2020/2/21 8:56	599	ÊÖ»úÌá½»	Ö±½Ó·ÃÎÊ	27.27.3.142	ºþ±±	ÏåÑô	0	0	0	0	1	5	1	1	1	1	1	1	1	1	0	2	2	2	1	1	1	1	1	1	1	0	1	1	0	0	1	0	0	1	0	0	2	1	1	0	0	1
1184	2020/2/21 8:56	276	ÊÖ»úÌá½»	Ö±½Ó·ÃÎÊ	117.136.23.92	ºþ±±	Îäºº	0	0	0	0	1	4	1	1	1	1	1	1	0	1	0	1	1	1	1	1	1	1	1	1	1	0	1	1	1	1	1	1	0	1	0	0	4	1	1	1	0	1
1185	2020/2/21 8:56	526	Î¢ÐÅ		27.18.65.82	ºþ±±	Îäºº	0	0	0	1	0	5	1	0	0	0	1	0	0	0	0	2	2	1	1	1	1	1	1	1	1	0	1	0	1	0	0	0	0	0	0	0	3	1	1	1	1	1
1187	2020/2/21 8:57	961	Î¢ÐÅ		183.92.248.80	ºþ±±	Îäºº	0	0	0	0	1	5	1	1	1	0	0	0	0	0	0	4	3	2	1	1	1	1	1	1	1	0	1	1	0	0	1	1	1	0	0	0	5	1	1	1	0	1
1188	2020/2/21 8:57	506	Î¢ÐÅ		111.60.111.69	ºþ±±	Îäºº	0	0	1	0	0	2	1	0	0	0	0	0	0	0	0	4	1	1	1	1	1	1	1	1	1	0	1	1	0	0	1	1	1	0	0	0	2	0	1	0	0	1
1189	2020/2/21 8:57	267	ÊÖ»úÌá½»	Ö±½Ó·ÃÎÊ	61.184.83.70	ºþ±±	Ê®Ñß	0	0	0	0	1	5	1	1	1	1	1	1	0	1	0	2	1	2	1	1	1	1	1	1	1	0	1	1	0	0	1	1	0	1	0	0	2	1	1	0	0	1
1190	2020/2/21 8:57	822	Î¢ÐÅ		122.189.211.40	ºþ±±	ÒË²ý	0	0	0	0	1	4	1	0	0	0	0	0	0	1	0	1	2	1	1	0	0	1	0	0	1	0	1	1	0	0	0	0	0	0	0	0	1	1	0	1	0	1
1191	2020/2/21 8:57	613	Î¢ÐÅ		117.153.182.240	ºþ±±	¶÷Ê©	0	0	0	0	1	5	1	1	1	1	1	1	1	1	0	1	1	1	1	1	1	1	1	1	1	0	0	1	0	0	0	1	0	0	0	0	3	1	1	1	0	1
1192	2020/2/21 8:57	311	Î¢ÐÅ		183.92.250.229	ºþ±±	ËæÖÝ	0	0	0	0	1	5	1	1	1	1	1	1	1	1	0	1	1	1	1	1	1	1	1	1	1	0	1	1	1	1	1	1	1	1	0	0	5	1	1	1	1	1
1193	2020/2/21 8:57	460	Î¢ÐÅ		183.93.25.209	ºþ±±	¶÷Ê©	0	0	0	1	0	2	1	0	1	1	0	0	0	1	0	2	2	1	1	1	1	1	0	0	1	0	1	0	1	1	0	0	1	0	0	0	2	1	1	0	0	1
1194	2020/2/21 8:57	200	Î¢ÐÅ		115.62.157.17	ºÓÄÏ	°²Ñô	0	0	0	0	1	2	1	1	1	1	0	1	0	1	0	1	1	2	1	1	1	1	1	1	1	0	1	1	0	0	0	0	0	0	0	0	2	1	0	0	0	1
1195	2020/2/21 8:58	647	Î¢ÐÅ		111.60.5.31	ºþ±±	Îäºº	0	0	1	0	0	1	1	1	1	0	0	0	0	0	0	2	3	2	1	1	1	1	1	0	1	0	1	1	1	1	1	1	1	1	0	0	5	0	1	1	0	1
1196	2020/2/21 8:58	228	Î¢ÐÅ		114.139.154.87	¹óÖÝ	Í­ÈÊ	0	0	0	0	1	2	1	0	1	1	0	0	0	0	0	1	1	1	1	1	0	1	0	0	1	0	1	0	0	0	1	1	0	1	0	0	2	0	1	0	0	1
1197	2020/2/21 8:58	221	Î¢ÐÅ		115.60.2.5	ºÓÄÏ	Ö£ÖÝ	0	0	0	0	1	2	1	1	0	0	0	0	0	0	0	3	1	1	0	1	1	1	1	1	1	0	1	0	0	0	0	0	1	1	0	0	3	0	0	0	0	1
1198	2020/2/21 8:58	362	Î¢ÐÅ		125.45.158.27	ºÓÄÏ	ÐÅÑô	0	0	0	0	1	5	1	1	1	1	1	1	0	0	0	2	2	2	1	1	1	1	1	1	1	0	1	1	0	1	1	1	0	0	0	0	2	1	1	1	0	1
1199	2020/2/21 8:58	473	Î¢ÐÅ		61.158.146.97	ºÓÄÏ	ÂåÑô	0	0	0	0	1	5	1	1	1	1	1	1	0	0	0	1	1	1	1	1	1	1	1	0	1	0	1	0	0	0	1	1	1	1	0	0	3	1	1	0	0	1
1200	2020/2/21 8:59	484	Î¢ÐÅ		223.104.103.180	ºÓ±±	²×ÖÝ	0	0	0	0	1	3	1	1	1	0	0	0	0	0	0	2	3	2	1	1	0	1	0	0	1	0	1	1	0	0	0	0	0	0	0	0	3	0	1	0	0	1
1201	2020/2/21 8:59	196	Î¢ÐÅ		223.89.172.154	ºÓÄÏ	×¤Âíµê	0	0	0	0	1	5	1	1	1	1	0	1	0	0	0	1	1	1	0	1	0	1	1	1	1	0	1	0	0	0	0	0	0	1	0	0	2	1	1	0	0	0
1202	2020/2/21 8:59	721	Î¢ÐÅ		27.25.74.148	ºþ±±	¾£ÃÅ	0	0	0	1	0	2	1	0	1	1	1	1	0	1	0	2	2	1	1	1	1	1	0	0	1	0	1	1	0	1	0	0	0	0	0	0	4	1	1	0	0	1
1203	2020/2/21 8:59	485	Î¢ÐÅ		223.104.237.105	ÁÉÄþ	ÉòÑô	0	0	0	0	1	5	1	1	1	1	1	1	1	0	0	1	3	2	1	1	1	1	1	1	1	0	1	0	0	1	0	0	1	1	0	0	3	1	1	0	1	1
1204	2020/2/21 9:00	486	Î¢ÐÅ		27.17.78.68	ºþ±±	Îäºº	0	1	0	1	0	2	1	0	1	0	0	0	0	0	0	3	2	2	1	1	1	1	1	0	1	0	1	1	0	0	0	0	0	0	0	0	3	1	1	0	0	0
1205	2020/2/21 9:00	430	Î¢ÐÅ		221.218.61.46	±±¾©	±±¾©	0	0	0	0	1	3	1	1	1	0	0	0	0	0	0	2	3	2	1	1	0	1	0	0	0	0	0	0	0	0	0	0	0	0	0	1	3	1	1	1	0	1
1206	2020/2/21 9:00	334	Î¢ÐÅ		111.4.145.56	ºþ±±	Îäºº	0	0	0	0	1	3	1	1	1	1	1	1	0	1	0	1	1	2	1	1	1	1	1	0	1	0	1	1	0	1	0	1	0	1	0	0	3	1	1	0	0	1
1207	2020/2/21 9:00	341	Î¢ÐÅ		219.138.224.246	ºþ±±	¶õÖÝ	0	0	0	1	0	3	1	1	1	1	1	1	1	1	0	2	3	2	1	1	1	1	1	1	1	0	0	1	0	0	0	0	0	1	0	0	4	1	1	0	0	0
1209	2020/2/21 9:00	124	Î¢ÐÅ		117.136.23.167	ºþ±±	Îäºº	0	0	0	0	1	2	1	1	1	0	0	1	0	0	0	2	2	2	1	1	1	1	1	1	1	0	1	1	0	1	0	0	0	1	0	0	3	1	1	1	0	1
1210	2020/2/21 9:01	332	Î¢ÐÅ		222.170.8.214	ºÚÁú½­	ÆëÆë¹þ¶û	0	0	0	0	1	2	1	1	1	1	0	1	0	0	0	2	1	2	1	1	1	1	1	1	1	0	1	0	0	0	0	1	0	0	0	0	4	1	1	0	0	1
1211	2020/2/21 9:01	2124	Î¢ÐÅ		112.224.32.20	É½¶«	¼ÃÄÏ	0	0	0	0	1	1	1	1	1	1	0	0	0	0	0	3	1	1	1	1	1	1	1	1	1	0	1	1	0	1	1	0	0	1	0	0	5	1	1	0	0	1
1212	2020/2/21 9:01	131	Î¢ÐÅ		59.175.177.194	ºþ±±	Îäºº	1	1	1	1	1	1	0	0	0	0	0	0	0	0	1	1	5	5	0	0	0	0	0	0	0	1	0	0	0	1	0	0	0	0	0	0	1	0	0	0	0	0
1213	2020/2/21 9:01	422	Î¢ÐÅ		120.244.95.174	±±¾©	±±¾©	0	0	0	0	1	3	1	0	0	1	0	0	0	0	0	2	1	1	1	0	0	1	0	0	0	0	1	0	0	0	0	0	0	1	0	0	2	0	1	0	0	1
1214	2020/2/21 9:01	403	Î¢ÐÅ		117.136.38.180	±±¾©	±±¾©	0	0	0	0	1	3	0	1	1	0	0	0	0	0	0	2	2	2	1	1	1	1	0	0	1	0	1	0	0	0	1	0	1	1	0	0	3	1	0	0	0	1
1215	2020/2/21 9:01	245	Î¢ÐÅ		42.234.109.34	ºÓÄÏ	ÄÏÑô	0	0	0	0	1	3	1	1	1	0	1	0	0	0	0	2	1	1	0	1	0	1	0	0	1	0	1	0	0	0	0	0	0	1	0	0	3	0	1	0	0	1
1216	2020/2/21 9:01	312	Î¢ÐÅ		182.242.186.209	ÔÆÄÏ	À¥Ã÷	0	0	0	0	1	3	1	1	1	0	0	0	0	0	0	2	2	1	1	1	1	1	0	0	1	0	1	1	0	1	0	1	0	1	0	0	3	1	1	0	0	1
1217	2020/2/21 9:01	321	Î¢ÐÅ		171.42.138.109	ºþ±±	ÌìÃÅ	0	0	1	1	0	3	1	0	1	1	1	1	0	0	0	2	1	1	1	1	1	1	1	0	1	0	1	1	1	1	1	1	0	1	0	0	2	1	1	1	0	1
1218	2020/2/21 9:01	583	Î¢ÐÅ		122.190.253.11	ºþ±±	ÒË²ý	0	0	0	0	1	3	1	0	0	0	1	0	0	0	0	2	3	1	1	1	0	0	0	0	1	0	1	0	0	0	0	0	0	1	0	0	5	1	0	0	0	1
1219	2020/2/21 9:02	480	Î¢ÐÅ		218.21.32.18	ÄþÏÄ	ÎâÖÒ	0	0	0	0	1	5	1	1	1	1	1	1	0	0	0	1	1	1	1	1	1	1	1	1	1	0	1	1	0	0	1	0	0	1	0	0	3	1	1	1	0	1
1221	2020/2/21 9:02	354	Î¢ÐÅ		117.136.74.231	ºþ±±	Îäºº	0	0	0	0	1	5	1	1	1	1	1	1	1	1	0	1	1	1	1	1	1	1	1	1	1	0	1	1	0	0	0	0	1	0	0	0	2	1	1	1	0	1
1222	2020/2/21 9:02	453	Î¢ÐÅ		111.47.22.100	ºþ±±	Îäºº	1	1	0	0	0	3	1	1	1	1	0	1	0	0	0	3	3	4	1	1	1	1	1	1	1	0	1	1	1	1	1	1	1	1	1	0	3	1	1	0	0	1
1223	2020/2/21 9:02	256	Î¢ÐÅ		171.82.161.150	ºþ±±	Îäºº	0	0	1	1	0	5	1	1	1	1	0	1	0	0	0	3	1	2	1	1	1	1	0	1	1	0	0	1	0	1	1	1	1	1	0	0	4	1	1	0	0	0
1224	2020/2/21 9:02	739	Î¢ÐÅ		183.95.249.45	ºþ±±	Îäºº	0	0	0	0	1	2	1	1	1	1	1	1	0	1	0	1	1	1	1	1	1	1	1	1	1	0	0	0	0	0	0	0	0	0	0	1	4	1	1	0	0	1
1225	2020/2/21 9:02	235	Î¢ÐÅ		61.158.147.199	ºÓÄÏ	ÂåÑô	0	0	0	0	1	3	1	1	1	1	0	1	0	1	0	2	1	1	1	1	1	1	1	1	1	0	1	1	1	1	1	1	1	1	0	0	3	0	1	0	0	1
1226	2020/2/21 9:02	735	ÊÖ»úÌá½»	Ö±½Ó·ÃÎÊ	27.27.0.212	ºþ±±	ÏåÑô	0	0	0	0	1	3	1	0	1	1	1	1	0	1	0	1	1	2	1	1	1	1	0	0	1	0	1	0	1	0	1	1	0	0	0	0	2	0	1	0	0	1
1227	2020/2/21 9:02	260	Î¢ÐÅ		106.114.162.51	ºÓ±±	Ê¯¼Ò×¯	0	0	0	0	1	1	1	0	1	1	0	1	0	0	0	2	2	2	1	1	1	1	1	0	1	0	1	1	1	1	1	1	1	1	0	0	2	1	1	0	1	1
1229	2020/2/21 9:02	191	Î¢ÐÅ		117.151.242.18	ºþ±±	¶÷Ê©	0	0	0	0	1	4	1	1	1	1	1	1	0	0	0	2	2	1	1	1	1	1	1	1	1	0	1	1	1	1	1	1	1	1	0	0	4	1	1	0	0	1
1230	2020/2/21 9:02	510	Î¢ÐÅ		27.26.146.210	ºþ±±	¾£ÖÝ	0	0	0	0	1	2	1	0	1	0	1	0	0	1	0	3	1	1	1	1	1	1	0	0	1	0	1	0	0	0	0	1	0	0	0	0	2	0	1	0	0	1
1231	2020/2/21 9:02	557	Î¢ÐÅ		113.57.250.73	ºþ±±	Îäºº	0	0	0	0	1	4	1	1	1	1	1	1	0	1	0	2	1	2	1	1	1	1	1	1	1	0	1	1	0	0	1	1	0	0	0	0	4	1	1	0	0	0
1232	2020/2/21 9:02	269	Î¢ÐÅ		171.82.235.57	ºþ±±	Îäºº	0	0	0	0	1	4	1	1	1	1	1	0	0	0	0	3	3	2	1	1	1	1	1	1	1	0	1	1	0	0	0	1	0	0	0	0	4	1	1	1	0	1
1233	2020/2/21 9:03	492	Î¢ÐÅ		111.47.22.100	ºþ±±	Îäºº	1	1	0	0	0	4	1	1	1	1	1	0	0	1	0	2	3	3	1	1	1	1	1	1	1	0	1	1	1	0	1	1	1	0	0	0	3	1	1	0	0	1
1234	2020/2/21 9:03	275	Î¢ÐÅ		39.144.24.148	ÐÂ½®	¿Ë×ÎÀÕËÕ	0	0	0	0	1	4	1	0	1	1	0	0	0	0	0	2	3	2	1	1	1	1	0	0	1	0	1	1	1	1	0	0	0	1	0	0	2	1	1	1	0	1
1235	2020/2/21 9:03	374	Î¢ÐÅ		171.115.190.119	ºþ±±	¶÷Ê©	0	0	0	0	1	3	1	0	0	0	0	0	0	0	0	1	3	1	1	1	1	1	1	1	1	0	1	1	1	1	1	1	1	1	0	0	4	1	1	0	0	1
1236	2020/2/21 9:03	527	Î¢ÐÅ		223.104.160.78	Õã½­	Î´Öª	1	0	0	0	0	3	1	0	1	1	0	0	0	0	0	2	1	2	1	1	1	1	0	1	1	0	0	0	0	1	0	0	0	1	0	0	3	0	0	0	0	1
1237	2020/2/21 9:03	175	Î¢ÐÅ		183.253.122.191	¸£½¨	ÆÎÌï	0	0	0	0	1	2	1	1	1	1	0	1	0	0	0	1	1	1	1	1	1	1	1	1	1	0	1	1	1	1	1	0	1	1	0	0	2	1	1	1	1	1
1238	2020/2/21 9:03	361	Î¢ÐÅ		113.57.183.7	ºþ±±	Îäºº	0	0	0	0	1	2	1	1	1	1	0	1	1	0	0	2	1	2	1	0	0	1	0	0	1	0	0	1	1	0	1	0	0	0	0	0	2	1	1	0	0	1
1239	2020/2/21 9:03	705	Î¢ÐÅ		27.18.135.13	ºþ±±	Îäºº	0	0	0	0	1	3	1	1	1	1	1	1	1	1	0	1	1	2	1	1	1	1	1	1	1	0	1	0	0	1	0	0	0	0	0	0	4	0	1	1	0	0
1240	2020/2/21 9:03	359	Î¢ÐÅ		119.103.40.55	ºþ±±	Îäºº	0	0	1	1	0	5	1	1	1	1	1	0	1	1	0	1	1	1	1	1	1	1	1	1	1	0	1	1	0	0	1	1	1	1	0	0	2	1	1	0	0	1
1241	2020/2/21 9:03	327	Î¢ÐÅ		27.27.254.189	ºþ±±	ÏåÑô	0	0	0	0	1	4	1	1	1	1	0	0	0	0	0	2	2	1	1	1	1	1	1	1	1	0	1	1	0	0	1	0	0	0	0	0	4	1	1	0	0	0
1242	2020/2/21 9:03	389	Î¢ÐÅ		106.33.77.27	ºÓÄÏ	Ö£ÖÝ	0	0	0	0	1	5	1	1	1	0	0	0	0	0	0	1	1	1	1	1	1	1	0	0	1	0	0	1	0	1	1	1	0	0	0	0	4	1	1	0	0	1
1243	2020/2/21 9:04	346	Î¢ÐÅ		223.104.250.223	ÖØÇì	ÖØÇì	0	0	0	0	1	3	1	1	1	1	1	0	0	1	0	1	1	1	1	1	1	1	0	0	1	0	1	0	1	1	0	1	0	1	0	0	2	1	1	1	0	1
1244	2020/2/21 9:04	616	Î¢ÐÅ		27.18.245.86	ºþ±±	Îäºº	0	0	0	0	1	3	1	1	1	1	1	1	1	1	0	1	1	1	1	1	1	1	1	1	1	0	1	1	1	1	1	1	1	1	0	0	1	0	1	0	0	1
1245	2020/2/21 9:04	274	Î¢ÐÅ		171.115.78.170	ºþ±±	¶÷Ê©	0	0	0	0	1	5	1	1	1	1	1	1	0	1	0	1	1	1	1	1	1	1	1	1	1	0	0	1	0	0	0	0	0	1	0	0	3	1	1	1	1	1
1246	2020/2/21 9:05	394	Î¢ÐÅ		223.104.106.18	ºÓÄÏ	¿ª·â	0	0	0	1	0	2	1	0	0	1	0	0	0	0	0	2	1	1	1	1	1	1	1	0	1	0	1	1	1	1	1	1	1	1	0	0	2	0	1	0	0	0
1247	2020/2/21 9:05	1482	Î¢ÐÅ		120.235.14.216	¹ã¶«	¹ãÖÝ	0	0	0	0	1	3	1	1	1	1	1	1	1	1	0	1	2	1	1	1	1	1	1	1	0	0	1	0	0	0	0	0	0	1	0	0	3	1	1	0	0	0
1248	2020/2/21 9:05	187	Î¢ÐÅ		223.104.111.246	±±¾©	±±¾©	0	0	0	0	1	1	1	1	1	1	0	1	0	0	0	1	1	3	1	1	1	1	1	1	1	1	1	1	0	0	0	1	1	1	0	0	2	1	1	1	1	1
1249	2020/2/21 9:05	431	Î¢ÐÅ		113.103.208.150	¹ã¶«	Õ¿½­	0	0	0	0	1	3	0	0	1	1	0	0	0	0	0	3	1	2	1	1	0	1	1	0	1	0	1	1	0	0	0	0	0	0	0	0	2	1	1	0	0	0
1251	2020/2/21 9:05	622	Î¢ÐÅ		171.83.43.210	ºþ±±	Îäºº	0	0	0	0	1	1	1	0	0	0	0	0	0	0	0	2	1	1	1	0	0	1	0	0	1	0	1	1	0	1	0	0	0	1	0	0	3	1	1	0	0	1
1254	2020/2/21 9:05	1870	Î¢ÐÅ		123.113.182.151	±±¾©	±±¾©	0	1	0	1	0	3	1	1	1	0	0	0	0	0	0	2	3	2	1	1	1	1	1	0	1	0	1	1	0	0	1	1	0	0	0	0	3	0	1	0	0	1
1257	2020/2/21 9:06	304	Î¢ÐÅ		183.92.251.186	ºþ±±	Îäºº	0	0	0	0	1	2	1	0	0	0	0	0	0	0	0	1	2	2	1	1	0	1	1	0	1	0	1	0	0	1	0	0	0	0	0	0	4	1	1	1	0	1
1258	2020/2/21 9:06	232	Î¢ÐÅ		117.136.75.81	¸£½¨	ÏÃÃÅ	0	0	0	0	1	2	0	1	1	0	0	0	0	0	0	2	1	1	1	1	1	1	1	1	1	0	1	1	1	1	1	1	1	1	0	0	3	1	1	0	0	1
1259	2020/2/21 9:06	281	Î¢ÐÅ		183.95.249.145	ºþ±±	Îäºº	0	0	0	0	1	1	0	0	0	0	1	0	0	1	0	2	2	1	1	1	1	1	1	1	1	0	0	1	0	0	0	0	0	1	0	0	3	1	1	0	0	1
1260	2020/2/21 9:06	689	Î¢ÐÅ		119.103.162.2	ºþ±±	Îäºº	0	0	0	0	1	2	1	0	1	1	1	1	0	1	0	2	1	1	1	1	1	1	1	0	1	0	1	0	0	0	0	0	0	0	0	0	3	1	1	0	0	0
1261	2020/2/21 9:06	483	Î¢ÐÅ		27.17.238.150	ºþ±±	Îäºº	0	0	0	0	1	3	1	1	1	1	0	0	0	1	0	3	1	1	1	1	1	1	1	0	1	0	1	0	0	1	0	0	1	1	0	0	3	1	1	1	0	1
1262	2020/2/21 9:06	241	Î¢ÐÅ		111.34.150.231	É½¶«	¼ÃÄþ	0	0	0	0	1	1	1	1	1	1	0	0	0	0	0	3	1	1	1	1	1	1	1	0	1	0	1	0	0	0	0	0	1	0	0	0	3	0	0	0	0	1
1264	2020/2/21 9:07	322	Î¢ÐÅ		183.92.16.128	ºþ±±	»Æ¸Ô	0	0	0	0	1	3	1	1	0	0	0	0	0	1	0	2	2	1	0	1	0	1	1	0	1	0	0	1	0	0	0	0	0	0	0	0	3	0	1	1	0	1
1265	2020/2/21 9:07	396	Î¢ÐÅ		118.125.106.44	ËÄ´¨	¹ãÔª	0	0	0	0	1	2	1	1	1	1	0	1	0	0	0	1	2	2	1	1	1	1	0	0	0	0	1	0	0	0	0	0	0	0	0	0	3	1	1	0	0	0
1267	2020/2/21 9:08	344	Î¢ÐÅ		219.139.218.192	ºþ±±	Îäºº	0	0	0	0	1	3	1	1	1	1	0	0	0	1	0	3	1	1	1	1	1	1	1	0	1	0	1	1	0	0	1	1	0	0	0	0	4	1	1	0	0	1
1268	2020/2/21 9:08	408	Î¢ÐÅ		114.224.82.19	½­ËÕ	ÎÞÎý	0	0	0	0	1	2	0	1	0	1	0	0	0	0	0	2	2	2	1	1	1	1	0	0	1	0	1	1	0	1	1	0	1	1	0	0	2	1	1	0	0	0
1269	2020/2/21 9:08	626	Î¢ÐÅ		27.17.182.158	ºþ±±	Îäºº	0	0	0	0	1	4	1	0	1	0	0	0	0	0	0	4	2	1	1	1	1	1	0	0	1	0	1	0	0	1	0	0	0	1	0	0	4	0	1	0	0	1
1270	2020/2/21 9:09	467	Î¢ÐÅ		223.104.25.73	ÖØÇì	ÖØÇì	0	0	0	0	1	3	1	0	0	1	0	1	0	0	0	1	2	2	1	1	0	1	0	1	0	0	1	0	0	0	0	1	0	0	1	0	4	1	1	0	0	0
1271	2020/2/21 9:09	458	Î¢ÐÅ		117.136.53.4	ºþ±±	Îäºº	0	0	0	0	1	5	1	1	1	1	1	1	1	1	0	1	1	2	1	1	1	1	1	1	1	0	1	1	1	1	1	1	1	1	0	0	3	1	1	0	0	0
1272	2020/2/21 9:09	299	Î¢ÐÅ		124.126.1.4	±±¾©	±±¾©	0	0	0	0	1	3	1	1	1	1	0	1	0	0	0	2	2	2	1	1	1	1	0	1	1	0	1	1	0	1	1	1	0	1	0	0	2	1	1	1	0	1
1273	2020/2/21 9:09	601	Î¢ÐÅ		43.227.139.200	ºþ±±	Îäºº	0	0	0	0	1	5	1	1	1	1	1	1	0	1	0	1	1	2	1	1	1	1	1	1	1	0	1	1	0	1	0	0	0	1	0	0	2	0	1	0	0	1
1274	2020/2/21 9:09	399	Î¢ÐÅ		223.104.66.110	¹ã¶«	¶«Ý¸	0	0	0	0	1	3	1	1	1	1	0	1	0	0	0	1	1	2	1	1	1	1	1	1	1	0	1	0	0	0	0	0	0	0	0	0	3	0	0	0	0	1
1275	2020/2/21 9:09	373	Î¢ÐÅ		119.79.144.111	ºþ±±	Îäºº	0	0	0	0	1	2	1	0	0	0	0	0	0	0	0	2	2	2	1	1	0	1	1	0	1	0	1	0	0	0	1	1	0	1	0	0	4	1	1	0	0	0
1276	2020/2/21 9:10	410	Î¢ÐÅ		183.25.131.113	¹ã¶«	»ÝÖÝ	0	0	0	0	1	4	0	1	1	0	0	0	0	0	0	2	3	1	1	1	1	1	1	1	1	0	1	1	1	1	0	0	1	1	0	0	3	1	1	0	0	1
1277	2020/2/21 9:10	436	Î¢ÐÅ		110.184.9.225	ËÄ´¨	³É¶¼	0	0	0	0	1	2	1	1	1	1	1	0	0	0	0	3	3	2	1	1	0	1	0	0	1	0	1	0	0	0	0	0	0	0	0	0	3	1	1	0	0	1
1278	2020/2/21 9:10	482	Î¢ÐÅ		171.216.194.147	ËÄ´¨	³É¶¼	0	0	0	0	1	3	1	1	1	1	1	1	0	0	0	2	1	1	1	1	1	1	1	0	1	0	1	0	0	1	0	0	0	1	0	0	3	1	1	0	0	1
1279	2020/2/21 9:10	299	Î¢ÐÅ		117.136.81.239	ºþ±±	Îäºº	0	0	0	0	1	2	1	1	1	0	0	0	0	1	0	1	2	2	1	1	1	1	1	0	1	0	0	1	0	0	1	1	0	0	0	0	4	1	1	0	0	0
1280	2020/2/21 9:10	269	Î¢ÐÅ		223.104.176.38	ÁÉÄþ	´óÁ¬	0	0	0	0	1	2	1	1	1	1	0	1	0	0	0	2	1	1	1	1	0	1	0	1	1	0	1	0	0	1	1	0	0	1	0	0	3	0	1	1	0	0
1281	2020/2/21 9:10	235	Î¢ÐÅ		36.32.24.13	°²»Õ	ºÏ·Ê	0	0	0	0	1	1	1	1	1	1	1	1	1	1	0	1	2	1	1	1	1	1	1	1	1	0	1	1	1	1	1	1	1	1	0	0	4	0	1	0	0	1
1282	2020/2/21 9:10	200	Î¢ÐÅ		117.136.89.187	ºþÄÏ	³£µÂ	0	0	0	0	1	2	1	0	1	1	1	0	0	0	0	2	2	1	0	1	0	1	0	0	0	0	1	1	0	1	0	1	0	0	0	0	3	1	1	0	0	1
1283	2020/2/21 9:10	595	Î¢ÐÅ		117.136.81.195	ºþ±±	Îäºº	0	0	0	0	1	3	1	1	1	0	1	1	0	0	0	2	3	2	1	1	1	1	1	0	1	0	0	0	0	0	1	0	0	1	0	1	3	1	1	0	0	0
1284	2020/2/21 9:11	337	Î¢ÐÅ		183.227.241.54	ÖØÇì	ÖØÇì	0	0	0	0	1	1	1	0	0	0	0	0	0	0	0	3	1	2	1	1	1	1	1	0	1	0	1	0	0	0	0	1	1	0	0	0	3	1	0	1	0	1
1285	2020/2/21 9:11	272	Î¢ÐÅ		123.122.126.205	±±¾©	±±¾©	0	0	0	0	1	2	0	1	0	0	0	0	0	0	0	3	2	1	1	1	1	1	0	0	1	0	0	1	0	0	0	0	0	0	0	0	3	1	1	0	0	1
1286	2020/2/21 9:11	766	Î¢ÐÅ		42.237.220.121	ºÓÄÏ	Æ½¶¥É½	0	0	0	0	1	3	1	1	1	1	0	1	0	0	0	2	1	2	1	1	1	1	1	1	1	0	1	1	0	0	1	1	1	0	0	0	3	1	1	0	0	1
1287	2020/2/21 9:11	692	Î¢ÐÅ		123.139.86.22	ÉÂÎ÷	Î÷°²	0	0	0	0	1	3	1	1	0	0	1	1	0	0	0	2	3	1	1	1	1	1	1	0	1	0	1	0	0	1	1	1	0	1	0	0	1	1	0	0	0	1
1288	2020/2/21 9:11	199	Î¢ÐÅ		171.113.174.184	ºþ±±	Îäºº	1	0	0	0	0	3	1	1	0	0	0	0	0	1	0	1	1	1	1	1	0	1	1	0	0	0	1	0	0	0	0	0	0	0	0	0	4	1	1	1	0	1
1289	2020/2/21 9:11	231	Î¢ÐÅ		223.87.231.240	ËÄ´¨	³É¶¼	0	0	0	0	1	2	1	1	1	1	0	0	0	0	0	2	2	2	1	1	0	0	0	1	1	0	0	0	0	0	0	0	0	0	0	1	3	0	1	0	0	1
1290	2020/2/21 9:11	250	Î¢ÐÅ		171.115.149.176	ºþ±±	¶÷Ê©	0	0	0	1	0	4	1	0	1	1	1	1	0	1	0	2	2	2	1	1	1	1	1	1	1	0	1	1	1	0	1	0	0	1	0	0	3	1	1	1	0	1
1291	2020/2/21 9:11	249	ÊÖ»úÌá½»	Ö±½Ó·ÃÎÊ	117.152.47.148	ºþ±±	ÏåÑô	0	0	0	0	1	2	1	0	1	0	0	0	0	0	0	2	1	1	1	1	0	1	0	0	0	0	1	0	0	0	0	0	0	0	0	0	3	0	1	0	0	1
1292	2020/2/21 9:11	664	Î¢ÐÅ		117.152.234.158	ºþ±±	¾£ÃÅ	0	0	0	1	0	5	1	1	1	1	0	1	0	1	0	2	2	2	1	1	1	1	1	0	1	0	1	1	1	1	1	1	0	0	0	0	2	0	0	0	0	1
1293	2020/2/21 9:12	459	Î¢ÐÅ		14.111.221.2	ÖØÇì	ÖØÇì	0	0	0	0	1	3	1	1	1	1	1	1	1	1	0	1	1	1	1	1	1	1	1	1	1	0	1	1	1	1	1	0	1	1	0	0	3	1	1	1	0	0
1294	2020/2/21 9:12	1007	Î¢ÐÅ		119.103.36.243	ºþ±±	Îäºº	0	0	0	0	1	4	1	1	1	1	1	1	0	1	0	2	3	1	1	1	1	1	1	1	1	0	1	0	0	0	0	0	0	0	1	0	3	1	1	0	0	1
1295	2020/2/21 9:12	339	Î¢ÐÅ		106.91.217.175	ÖØÇì	ÖØÇì	0	0	0	0	1	3	1	1	1	0	0	0	0	0	0	2	1	1	1	1	1	1	1	0	1	0	1	0	1	1	1	1	0	0	0	0	3	0	1	1	0	1
1296	2020/2/21 9:12	483	Î¢ÐÅ		1.95.146.201	±±¾©	±±¾©	0	0	0	0	1	2	1	1	1	0	0	0	0	0	0	2	2	2	1	1	1	1	1	1	1	0	1	0	0	0	1	1	0	1	0	0	3	1	1	1	1	1
1297	2020/2/21 9:12	340	Î¢ÐÅ		117.151.16.237	ºþ±±	Îäºº	0	0	0	0	1	1	1	0	0	0	1	0	0	0	0	3	3	3	1	1	1	1	1	1	1	0	0	0	0	1	0	1	0	1	0	0	3	1	1	0	0	1
1298	2020/2/21 9:12	610	Î¢ÐÅ		36.101.176.120	º£ÄÏ	ÈýÑÇ	0	0	0	0	1	3	1	1	1	1	0	0	0	1	0	2	1	1	1	1	1	1	1	0	1	0	1	0	0	0	0	0	0	0	0	0	2	0	1	0	0	1
1299	2020/2/21 9:12	516	Î¢ÐÅ		171.82.36.56	ºþ±±	Îäºº	0	0	0	0	1	1	1	1	1	1	1	1	0	1	0	1	2	3	1	1	0	1	1	0	1	0	1	0	0	0	0	0	1	0	0	0	4	1	1	0	0	1
1300	2020/2/21 9:12	279	Î¢ÐÅ		171.83.81.19	ºþ±±	Îäºº	0	1	0	1	0	4	1	1	1	0	0	1	0	0	0	2	2	2	1	1	1	1	0	1	1	0	1	0	0	1	1	0	1	1	0	0	4	1	1	1	0	0
1301	2020/2/21 9:13	237	Î¢ÐÅ		222.212.90.75	ËÄ´¨	³É¶¼	0	0	0	0	1	2	1	0	0	0	0	0	0	0	0	2	2	1	1	1	0	1	0	0	0	0	1	0	0	0	0	0	1	0	0	0	3	1	1	1	0	1
1302	2020/2/21 9:13	522	Î¢ÐÅ		117.136.52.65	ºþ±±	Îäºº	0	0	0	0	1	1	1	1	1	1	1	1	1	1	0	1	1	1	1	1	1	1	1	1	1	0	1	1	1	1	1	1	1	1	0	0	1	0	1	0	0	0
1303	2020/2/21 9:13	981	Î¢ÐÅ		27.30.117.240	ºþ±±	¶÷Ê©	0	0	0	0	1	1	1	0	1	1	1	0	0	1	0	1	3	1	1	1	0	1	0	0	1	0	0	0	0	0	0	0	0	0	0	1	3	1	1	0	0	1
1304	2020/2/21 9:13	581	Î¢ÐÅ		117.151.242.37	ºþ±±	¶÷Ê©	0	0	0	0	1	3	1	0	1	1	1	0	0	1	0	1	1	1	1	1	1	1	0	0	1	0	1	0	0	0	0	0	0	1	0	0	2	0	1	0	0	1
1305	2020/2/21 9:13	448	Î¢ÐÅ		123.55.176.94	ºÓÄÏ	ÈýÃÅÏ¿	0	0	0	0	1	1	1	0	0	0	0	0	0	0	0	1	1	1	1	1	1	1	0	0	0	0	1	0	0	0	0	0	0	0	0	0	1	1	0	0	0	1
1306	2020/2/21 9:13	262	Î¢ÐÅ		119.103.222.171	ºþ±±	Îäºº	0	0	0	0	1	1	1	0	1	1	0	0	0	0	0	4	3	3	1	1	1	1	1	1	1	0	1	1	1	1	1	1	1	0	0	0	3	1	1	0	0	1
1307	2020/2/21 9:13	1058	ÊÖ»úÌá½»	Ö±½Ó·ÃÎÊ	223.104.20.230	ºþ±±	Îäºº	0	0	0	0	1	5	0	0	1	0	0	1	0	0	0	4	5	3	1	1	1	1	1	0	1	0	1	1	0	0	1	1	1	1	0	0	5	1	1	0	0	1
1309	2020/2/21 9:13	214	Î¢ÐÅ		171.82.16.101	ºþ±±	Îäºº	0	0	0	1	0	3	1	1	1	0	0	0	0	0	0	4	4	2	1	1	0	1	1	0	1	0	1	1	1	1	0	1	0	0	0	0	4	1	1	0	0	1
1310	2020/2/21 9:13	449	Î¢ÐÅ		183.92.251.226	ºþ±±	Îäºº	0	0	0	0	1	3	1	1	1	1	1	0	0	1	0	1	1	1	1	1	0	1	1	0	1	0	1	0	0	0	0	0	0	0	0	0	4	1	1	1	0	1
1312	2020/2/21 9:14	445	Î¢ÐÅ		171.115.79.252	ºþ±±	¶÷Ê©	0	0	0	0	1	3	1	1	1	1	1	0	0	1	0	2	1	1	1	1	0	1	1	0	1	0	1	0	0	1	0	0	0	1	0	0	4	0	1	0	0	1
1313	2020/2/21 9:14	259	Î¢ÐÅ		223.89.148.172	ºÓÄÏ	×¤Âíµê	0	0	0	0	1	3	1	1	1	1	0	1	0	0	0	2	2	1	1	1	0	1	0	1	1	0	1	1	0	0	0	0	1	0	0	0	2	0	1	0	0	1
1314	2020/2/21 9:14	652	Î¢ÐÅ		222.182.198.226	ÖØÇì	ÖØÇì	0	0	0	0	1	2	1	1	1	1	0	1	0	0	0	2	3	2	1	1	1	1	1	0	1	0	1	1	0	0	0	1	1	0	0	0	3	1	1	0	0	1
1315	2020/2/21 9:14	674	Î¢ÐÅ		27.26.222.238	ºþ±±	¾£ÖÝ	0	0	0	0	1	3	1	0	1	1	1	1	0	1	0	1	1	1	1	1	1	1	1	1	1	0	1	1	0	1	0	0	1	1	0	0	5	0	1	0	0	1
1317	2020/2/21 9:15	443	Î¢ÐÅ		111.47.22.100	ºþ±±	Îäºº	1	0	0	0	1	5	1	1	1	0	0	1	0	1	0	4	2	3	1	1	1	1	1	1	1	0	1	1	1	1	1	1	1	0	0	0	5	1	1	1	1	1
1318	2020/2/21 9:15	320	Î¢ÐÅ		223.104.106.202	ºÓÄÏ	¿ª·â	0	0	0	0	1	2	1	1	0	1	0	0	0	0	0	2	2	2	1	0	0	0	0	0	0	0	1	1	1	0	0	1	0	1	0	0	3	0	0	0	0	1
1319	2020/2/21 9:15	277	Î¢ÐÅ		117.155.171.38	ºþ±±	¶õÖÝ	0	1	1	0	0	2	1	0	0	0	0	0	0	0	0	2	1	3	0	1	0	1	1	0	1	0	1	1	0	0	0	0	0	0	0	0	4	0	1	0	0	1
1320	2020/2/21 9:15	417	Î¢ÐÅ		222.212.40.166	ËÄ´¨	³É¶¼	0	0	0	0	1	2	1	1	1	1	0	0	0	0	0	3	1	1	1	1	1	1	1	0	1	0	1	1	1	1	1	0	1	0	0	0	3	1	1	1	0	1
1321	2020/2/21 9:15	282	Î¢ÐÅ		171.82.21.65	ºþ±±	Îäºº	0	0	0	0	1	2	1	1	1	1	0	1	0	1	0	1	1	2	1	1	1	1	1	1	1	0	1	0	0	0	1	0	0	0	0	0	3	1	1	0	0	0
1322	2020/2/21 9:15	370	Î¢ÐÅ		111.174.99.222	ºþ±±	»ÆÊ¯	0	0	0	0	1	2	1	1	0	0	1	0	0	0	0	1	2	1	1	1	1	1	1	1	1	0	1	1	1	1	1	1	1	1	0	0	3	1	1	1	0	1
1323	2020/2/21 9:15	440	Î¢ÐÅ		223.104.20.70	ºþ±±	Îäºº	0	0	1	0	0	2	1	1	1	1	1	1	0	1	0	2	2	1	1	1	1	1	1	1	1	0	1	1	1	1	1	1	1	0	0	0	4	1	1	1	0	1
1324	2020/2/21 9:16	224	Î¢ÐÅ		117.136.71.226	ÔÆÄÏ	ÓñÏª	0	0	0	0	1	1	1	0	1	1	0	0	0	0	0	3	1	2	1	1	1	1	1	1	1	0	1	1	0	0	1	1	1	1	0	0	2	1	1	1	0	1
1325	2020/2/21 9:16	412	Î¢ÐÅ		120.32.92.36	¸£½¨	¸£ÖÝ	0	0	0	0	1	2	1	1	1	1	0	1	0	0	0	1	1	1	1	1	1	1	1	0	1	0	1	1	0	1	1	1	0	1	0	0	3	1	1	1	0	1
1326	2020/2/21 9:16	388	Î¢ÐÅ		219.139.40.134	ºþ±±	ÒË²ý	0	0	0	0	1	3	1	1	1	1	1	1	0	1	0	1	2	2	1	1	1	1	1	1	1	0	1	1	0	0	0	0	0	0	0	0	3	1	1	0	0	1
1327	2020/2/21 9:17	164	Î¢ÐÅ		113.71.221.177	¹ã¶«	·ðÉ½	0	0	0	0	1	4	0	0	0	0	1	0	0	0	0	3	2	1	1	1	0	1	0	0	0	0	1	1	0	0	0	0	1	1	0	0	4	1	1	1	1	0
1328	2020/2/21 9:17	679	Î¢ÐÅ		27.18.83.242	ºþ±±	Îäºº	1	0	0	0	0	4	1	1	1	1	1	1	1	1	0	2	1	2	1	1	1	1	1	1	1	0	1	1	1	1	1	1	0	0	0	0	1	1	1	1	0	0
1329	2020/2/21 9:17	300	Î¢ÐÅ		171.115.0.91	ºþ±±	¶õÖÝ	0	0	0	0	1	3	1	1	0	0	1	0	1	0	0	3	2	2	1	1	0	1	0	0	1	0	1	1	0	0	1	0	0	1	0	0	3	0	1	1	0	1
1330	2020/2/21 9:17	538	Î¢ÐÅ		27.25.129.239	ºþ±±	Ê®Ñß	0	0	0	0	1	2	1	1	1	1	1	1	0	1	0	1	1	1	1	1	1	1	0	1	1	0	1	0	1	1	0	1	0	0	0	0	2	1	1	1	0	1
1331	2020/2/21 9:17	550	Î¢ÐÅ		117.136.52.157	ºþ±±	Îäºº	0	0	0	0	1	3	1	1	1	1	1	1	1	1	0	1	1	1	1	1	1	1	1	1	1	0	0	0	0	1	0	0	0	0	0	0	1	1	1	0	0	0
1332	2020/2/21 9:17	458	Î¢ÐÅ		183.162.5.138	°²»Õ	ºÏ·Ê	0	0	0	0	1	3	1	1	1	1	1	0	0	0	0	1	3	1	1	1	1	1	1	0	1	0	1	1	0	0	0	0	0	1	0	0	3	1	1	0	0	1
1333	2020/2/21 9:18	597	Î¢ÐÅ		222.141.109.137	ºÓÄÏ	º×±Ú	0	0	0	0	1	5	1	0	0	1	1	0	0	0	0	1	1	1	1	1	1	1	1	1	1	0	1	0	0	1	0	0	0	0	0	0	3	1	1	1	0	1
1334	2020/2/21 9:18	403	Î¢ÐÅ		117.136.74.227	ºþ±±	Îäºº	0	0	0	0	1	5	1	1	1	1	1	1	1	1	0	1	2	1	1	1	1	1	1	1	1	0	0	0	0	0	0	0	0	0	0	1	2	1	1	1	1	1
1335	2020/2/21 9:18	800	Î¢ÐÅ		117.150.236.96	ºþ±±	¾£ÃÅ	0	0	0	0	1	1	1	0	0	1	1	0	0	1	0	1	1	1	1	1	1	1	1	1	1	0	1	0	0	0	0	0	0	0	0	0	1	1	1	0	0	1
1336	2020/2/21 9:18	418	Î¢ÐÅ		117.155.143.98	ºþ±±	¶õÖÝ	0	1	0	0	0	3	1	1	1	1	1	1	0	1	0	2	1	2	1	1	1	1	0	0	1	0	1	1	0	0	0	0	0	0	0	0	3	0	0	0	0	1
1337	2020/2/21 9:18	322	Î¢ÐÅ		27.17.91.199	ºþ±±	Îäºº	0	0	0	0	1	3	1	1	1	1	0	1	0	1	0	2	2	2	1	1	1	1	1	1	1	0	1	1	0	0	0	0	0	0	0	0	3	1	1	1	1	1
1338	2020/2/21 9:18	145	Î¢ÐÅ		42.239.62.166	ºÓÄÏ	×¤Âíµê	0	0	0	0	1	3	0	1	1	1	1	1	0	0	0	2	3	2	1	1	0	1	1	0	0	0	1	1	0	1	1	1	1	0	0	0	3	1	1	0	0	1
1339	2020/2/21 9:18	189	Î¢ÐÅ		223.104.19.238	ºÓÄÏ	Ö£ÖÝ	0	0	0	0	1	2	1	0	1	1	0	1	0	0	0	2	1	1	1	1	1	1	1	1	1	0	1	0	0	0	0	0	0	1	0	0	2	0	1	0	0	0
1340	2020/2/21 9:19	1330	Î¢ÐÅ		61.158.208.30	ºÓÄÏ	ÂåÑô	0	0	0	0	1	1	1	0	1	1	1	1	0	0	0	1	1	2	1	1	0	0	0	1	0	0	1	0	0	0	1	0	1	0	0	0	1	1	1	0	0	0
1341	2020/2/21 9:19	308	Î¢ÐÅ		220.191.253.6	Õã½­	ÀöË®	0	0	0	0	1	3	1	1	1	1	1	1	0	0	0	2	3	2	1	1	1	1	1	1	1	0	1	1	1	1	1	1	0	1	0	0	3	1	1	1	0	1
1342	2020/2/21 9:19	137	Î¢ÐÅ		125.69.82.113	ËÄ´¨	³É¶¼	0	0	0	0	1	3	1	0	1	1	1	0	0	0	0	1	2	2	1	1	0	1	0	0	0	0	1	0	1	0	0	1	1	1	0	0	3	1	1	1	1	1
1343	2020/2/21 9:19	260	Î¢ÐÅ		111.19.104.157	ÉÂÎ÷	Î¼ÄÏ	0	0	0	0	1	1	1	1	1	1	0	1	0	0	0	2	2	2	1	0	1	0	0	1	0	0	1	1	0	0	1	1	1	1	0	0	3	1	0	0	0	1
1344	2020/2/21 9:19	262	Î¢ÐÅ		106.46.78.207	ºÓÄÏ	ÄÏÑô	0	0	0	0	1	2	1	1	1	1	0	1	0	0	0	2	3	2	1	1	1	1	1	1	1	0	1	0	1	1	1	0	0	0	0	0	3	0	1	0	0	1
1345	2020/2/21 9:19	292	Î¢ÐÅ		1.83.235.111	ÉÂÎ÷	Î÷°²	0	0	0	0	1	3	1	1	1	0	1	1	0	0	0	2	3	1	1	1	1	1	1	1	1	0	0	0	0	0	0	0	0	1	0	0	3	1	1	0	0	0
1346	2020/2/21 9:19	671	Î¢ÐÅ		117.153.178.75	ºþ±±	¶÷Ê©	0	0	0	0	1	4	1	0	1	0	0	0	0	0	0	2	3	1	0	1	0	1	1	1	1	0	1	1	0	0	1	1	1	1	0	0	3	1	1	0	0	0
1349	2020/2/21 9:20	287	Î¢ÐÅ		120.230.71.125	¹ã¶«	¹ãÖÝ	0	0	0	0	1	5	1	1	1	1	0	0	0	0	0	2	1	1	1	1	1	1	1	0	1	0	1	1	0	1	0	0	0	1	0	0	4	1	1	1	0	1
1350	2020/2/21 9:20	391	Î¢ÐÅ		117.152.62.42	ºþ±±	ÏåÑô	0	0	0	0	1	4	1	1	1	1	0	1	1	1	0	1	3	1	1	1	1	1	1	1	1	0	1	0	0	0	0	0	1	1	0	0	4	1	1	1	0	0
1351	2020/2/21 9:20	388	Î¢ÐÅ		124.160.215.203	Õã½­	º¼ÖÝ	0	0	0	0	1	2	1	1	1	1	0	1	0	0	0	2	1	1	1	1	1	1	1	0	1	0	1	0	0	0	0	0	0	1	0	0	2	1	1	1	0	1
1352	2020/2/21 9:20	341	Î¢ÐÅ		111.20.73.53	ÉÂÎ÷	Î÷°²	0	0	0	0	1	1	1	0	1	1	0	0	0	0	0	2	3	2	1	1	1	1	1	1	1	0	0	1	1	1	0	0	0	1	0	0	2	0	1	0	0	0
1353	2020/2/21 9:20	331	Î¢ÐÅ		110.152.16.149	ÐÂ½®	ÎÚÂ³Ä¾Æë	0	0	0	0	1	5	1	1	1	1	0	0	0	0	0	2	2	1	1	1	1	1	1	0	1	0	1	1	0	0	0	1	1	1	0	0	3	1	1	1	0	1
1354	2020/2/21 9:20	665	Î¢ÐÅ		27.17.91.26	ºþ±±	Îäºº	0	1	0	0	0	5	1	1	1	1	0	1	1	0	0	4	2	2	1	1	1	1	1	0	1	0	1	1	1	0	1	1	0	0	0	0	3	1	1	0	0	1
1355	2020/2/21 9:21	289	Î¢ÐÅ		202.100.19.30	ÉÂÎ÷	Î÷°²	0	0	0	0	1	2	1	1	1	0	1	1	0	0	0	3	1	1	1	1	1	1	1	1	1	0	1	1	1	1	1	1	1	1	0	0	4	1	1	1	0	1
1356	2020/2/21 9:21	433	Î¢ÐÅ		221.11.61.33	ÉÂÎ÷	Î÷°²	0	0	0	0	1	2	1	1	1	0	0	0	0	0	0	2	3	2	1	1	1	1	0	1	1	0	1	0	0	1	1	0	0	1	0	0	4	1	1	0	0	1
1357	2020/2/21 9:21	450	Î¢ÐÅ		27.18.232.18	ºþ±±	Îäºº	0	1	0	1	0	3	1	1	1	0	1	1	0	1	0	2	3	2	1	1	0	1	1	0	1	0	0	1	0	0	1	0	1	0	0	0	4	1	1	1	0	1
1358	2020/2/21 9:21	671	Î¢ÐÅ		117.136.46.235	½­ËÕ	Õò½­	0	0	0	0	1	3	1	0	1	1	0	0	0	0	0	2	1	1	1	1	1	1	0	0	1	0	1	0	1	0	0	1	0	1	0	0	1	1	0	1	0	0
1359	2020/2/21 9:22	374	Î¢ÐÅ		1.87.168.49	ÉÂÎ÷	Î÷°²	0	0	0	0	1	2	1	0	0	0	0	0	0	0	0	4	3	3	1	1	0	1	0	0	1	0	1	1	0	0	0	1	0	0	0	0	3	1	1	0	0	1
1360	2020/2/21 9:22	291	Î¢ÐÅ		223.104.20.201	ºþ±±	Îäºº	0	0	0	1	0	2	1	0	1	1	1	1	1	1	0	2	1	1	1	1	1	1	1	1	1	0	1	0	0	0	0	0	0	1	0	0	3	0	1	0	0	1
1361	2020/2/21 9:22	482	Î¢ÐÅ		171.82.246.105	ºþ±±	Îäºº	0	0	0	0	1	3	1	1	0	1	1	0	0	0	0	2	3	1	1	1	1	1	1	1	1	0	1	0	0	0	0	0	0	0	0	0	3	1	1	0	0	1
1363	2020/2/21 9:22	215	Î¢ÐÅ		171.115.115.236	ºþ±±	¶÷Ê©	0	0	0	0	1	3	1	0	1	1	1	0	0	1	0	2	3	1	0	1	0	1	1	0	1	0	1	1	0	0	0	0	0	0	0	0	3	0	1	1	0	1
1364	2020/2/21 9:22	367	Î¢ÐÅ		27.27.169.12	ºþ±±	ÏåÑô	0	0	0	0	1	4	1	1	1	1	1	1	0	1	0	1	1	1	1	1	1	1	1	1	1	0	1	0	0	0	0	0	0	1	0	0	3	1	1	0	0	1
1365	2020/2/21 9:23	464	Î¢ÐÅ		111.19.97.208	ÉÂÎ÷	Î÷°²	0	0	0	0	1	2	1	1	1	1	1	0	0	0	0	2	2	2	1	1	0	1	1	0	1	0	0	0	1	0	0	0	0	1	0	0	3	0	1	1	0	1
1366	2020/2/21 9:23	241	Î¢ÐÅ		115.171.233.131	±±¾©	±±¾©	0	0	0	0	1	2	1	1	1	0	0	1	0	0	0	1	1	1	1	1	0	1	1	0	1	0	0	1	1	0	0	0	0	1	0	0	1	1	1	0	0	1
1367	2020/2/21 9:24	281	Î¢ÐÅ		117.13.207.174	Ìì½ò	Ìì½ò	0	0	0	0	1	2	1	1	1	1	0	1	0	0	0	1	3	1	1	1	1	1	1	1	1	0	1	1	0	0	0	0	0	0	0	0	2	1	1	1	0	1
1368	2020/2/21 9:24	684	Î¢ÐÅ		117.152.220.214	ºþ±±	Îäºº	0	0	0	1	0	5	1	1	1	1	1	1	0	1	0	2	1	1	1	1	1	1	1	0	1	0	1	0	0	0	1	0	1	0	0	0	3	1	1	1	0	1
1369	2020/2/21 9:24	209	Î¢ÐÅ		219.155.132.200	ºÓÄÏ	ÄÏÑô	0	0	0	0	1	2	1	1	1	1	0	1	0	0	0	2	1	2	1	1	1	1	1	1	1	0	1	0	0	0	0	0	1	1	0	0	3	0	1	0	0	0
1371	2020/2/21 9:25	504	Î¢ÐÅ		106.122.103.2	¸£½¨	¸£ÖÝ	0	0	0	0	1	4	1	0	1	1	1	1	0	0	0	1	1	1	1	1	1	1	1	1	1	0	1	1	0	0	1	0	1	0	0	0	4	1	1	1	1	1
1372	2020/2/21 9:25	209	Î¢ÐÅ		183.95.248.144	ºþ±±	Îäºº	0	0	0	1	0	3	1	1	1	1	1	1	0	0	0	1	2	2	1	1	1	1	1	1	1	0	1	1	1	0	1	1	0	0	0	0	3	1	1	0	0	1
1373	2020/2/21 9:25	422	Î¢ÐÅ		103.98.241.223	ºþ±±	Îäºº	0	1	0	0	0	1	1	0	0	0	0	0	0	0	0	1	3	1	1	1	0	1	0	0	1	0	1	0	0	0	0	0	0	0	0	0	4	1	1	0	0	1
1374	2020/2/21 9:25	355	Î¢ÐÅ		117.151.96.165	ºþ±±	Îäºº	0	0	0	1	0	3	1	0	0	0	0	0	0	0	0	4	4	2	1	1	0	0	0	0	1	0	0	0	0	0	0	0	0	0	0	1	4	0	1	0	0	0
1375	2020/2/21 9:26	257	Î¢ÐÅ		113.57.182.18	ºþ±±	Îäºº	0	0	0	0	1	2	1	1	1	1	1	0	1	1	0	1	1	1	1	1	0	1	1	0	1	0	1	1	0	0	1	0	0	0	0	0	3	1	1	0	0	1
1376	2020/2/21 9:26	291	Î¢ÐÅ		39.149.86.229	ºÓÄÏ	ÖÜ¿Ú	0	0	0	0	1	2	1	1	1	1	0	1	0	0	0	1	1	2	1	1	1	1	0	0	1	0	1	1	1	0	0	0	1	1	0	0	3	1	1	0	0	1
1377	2020/2/21 9:26	457	Î¢ÐÅ		171.115.148.23	ºþ±±	¶÷Ê©	0	0	0	0	1	5	1	1	1	1	1	1	0	0	0	2	3	1	1	1	1	1	0	1	0	0	1	1	0	0	0	0	0	0	1	0	4	1	1	0	0	1
1378	2020/2/21 9:26	243	Î¢ÐÅ		117.152.158.226	ºþ±±	Îäºº	0	0	0	1	0	3	1	0	0	0	0	0	0	0	0	3	2	1	1	1	0	0	0	0	1	0	1	0	0	1	0	0	0	0	0	0	3	1	1	0	0	1
1379	2020/2/21 9:26	428	Î¢ÐÅ		183.95.248.81	ºþ±±	Îäºº	0	0	0	0	1	3	1	1	1	1	1	1	0	0	0	1	1	2	1	1	1	1	1	1	1	0	0	0	0	1	1	1	0	0	0	0	1	1	1	0	0	1
1380	2020/2/21 9:27	240	Î¢ÐÅ		223.104.109.242	ºÓÄÏ	ÄÏÑô	0	0	0	0	1	3	1	0	0	0	0	1	0	0	0	2	3	2	1	0	1	0	1	0	0	0	0	0	0	0	0	0	0	1	0	0	3	0	0	0	0	1
1381	2020/2/21 9:27	281	Î¢ÐÅ		61.158.149.153	ºÓÄÏ	Ö£ÖÝ	0	0	0	0	1	1	1	1	1	1	0	1	0	0	0	2	2	1	1	1	0	1	0	1	1	0	1	1	1	0	0	0	0	1	0	0	3	1	1	1	0	1
1383	2020/2/21 9:27	539	Î¢ÐÅ		171.115.115.236	ºþ±±	¶÷Ê©	0	0	0	0	1	5	1	0	1	1	0	0	0	1	0	2	3	2	0	1	1	1	1	1	1	0	1	1	0	0	1	0	1	1	0	0	3	0	1	1	0	1
1384	2020/2/21 9:27	184	Î¢ÐÅ		39.149.5.182	ºÓÄÏ	Ö£ÖÝ	0	0	0	0	1	1	1	0	1	1	0	0	0	0	0	1	1	1	1	1	1	1	1	1	1	0	1	1	1	1	0	0	0	1	0	0	5	0	1	1	0	0
1385	2020/2/21 9:27	333	Î¢ÐÅ		222.91.88.12	ÉÂÎ÷	Î÷°²	0	0	0	0	1	5	1	1	1	0	0	1	0	1	0	2	2	1	1	1	1	1	1	1	1	0	0	0	0	0	0	0	0	0	0	1	3	0	0	0	0	0
1386	2020/2/21 9:27	466	ÊÖ»úÌá½»	Ö±½Ó·ÃÎÊ	219.139.129.73	ºþ±±	ÒË²ý	0	0	0	1	0	2	1	1	1	1	0	0	0	0	0	2	3	1	1	1	1	1	1	0	1	0	1	1	1	1	0	0	1	1	0	0	3	1	1	1	0	1
1387	2020/2/21 9:27	248	Î¢ÐÅ		39.149.42.169	ºÓÄÏ	ÄÏÑô	0	0	0	0	1	2	1	0	1	0	0	0	0	0	0	3	2	1	1	1	0	1	0	0	0	0	1	0	0	0	0	0	0	1	0	0	3	0	0	0	0	1
1388	2020/2/21 9:27	1567	Î¢ÐÅ		117.136.86.241	ÉÂÎ÷	Î÷°²	0	0	0	0	1	2	1	1	1	1	1	1	0	0	0	1	1	1	1	1	1	1	1	0	0	0	0	0	0	0	0	1	1	0	0	0	3	1	1	0	0	0
1389	2020/2/21 9:28	414	Î¢ÐÅ		117.153.198.85	ºþ±±	¶÷Ê©	0	0	0	0	1	2	1	0	0	1	1	1	0	1	0	2	1	1	1	1	1	1	0	0	1	0	1	1	0	0	0	0	0	0	0	0	3	1	1	1	0	1
1390	2020/2/21 9:28	325	Î¢ÐÅ		183.93.16.203	ºþ±±	¶÷Ê©	0	0	0	0	1	3	1	1	1	1	1	0	0	0	0	2	1	1	1	1	1	1	1	1	1	0	1	1	0	1	1	1	0	1	1	0	3	0	1	0	0	1
1391	2020/2/21 9:28	173	Î¢ÐÅ		117.152.243.159	ºþ±±	»Æ¸Ô	0	0	0	0	1	5	1	0	1	1	1	1	0	1	0	2	1	2	1	1	1	1	1	0	1	0	1	1	0	1	0	1	0	1	0	0	3	1	1	1	0	1
1392	2020/2/21 9:28	207	Î¢ÐÅ		171.92.125.2	ËÄ´¨	´ïÖÝ	0	0	0	0	1	3	1	1	1	1	1	1	0	0	0	1	1	1	1	1	1	1	1	0	1	0	1	1	1	0	1	1	1	0	0	0	4	1	1	0	0	1
1393	2020/2/21 9:28	427	Î¢ÐÅ		123.139.176.221	ÉÂÎ÷	Î÷°²	0	0	0	0	1	1	1	1	1	0	0	1	0	0	0	2	1	1	1	1	1	1	1	1	1	0	1	1	1	1	1	1	1	1	0	0	3	1	1	1	0	1
1394	2020/2/21 9:28	508	Î¢ÐÅ		171.115.150.206	ºþ±±	¶÷Ê©	0	0	0	0	1	3	1	1	1	1	1	1	0	1	0	1	3	1	1	1	1	1	1	1	1	0	1	1	1	0	1	1	0	1	0	0	5	1	1	0	0	1
1395	2020/2/21 9:28	414	Î¢ÐÅ		1.86.57.45	ÉÂÎ÷	Î÷°²	0	0	0	0	1	1	1	1	0	0	0	0	1	0	0	2	2	2	1	1	1	1	0	1	1	0	0	0	0	0	0	0	0	1	0	0	3	1	1	0	0	1
1396	2020/2/21 9:28	984	Î¢ÐÅ		27.18.64.9	ºþ±±	Îäºº	0	0	0	0	1	1	1	1	1	0	0	1	0	0	0	3	2	1	1	1	0	1	0	0	1	0	1	0	0	0	0	0	0	0	0	1	4	0	1	1	0	0
1397	2020/2/21 9:29	526	Î¢ÐÅ		111.60.72.19	ºþ±±	Îäºº	0	0	0	0	1	1	1	1	1	0	0	1	0	1	0	2	2	1	1	1	1	1	1	0	1	0	1	1	1	1	1	1	1	1	0	0	3	0	1	0	0	1
1398	2020/2/21 9:29	1603	Î¢ÐÅ		123.4.230.61	ºÓÄÏ	ÐÅÑô	0	0	0	0	1	1	1	1	1	1	0	0	0	0	0	1	1	1	1	1	1	1	1	1	1	0	0	0	0	0	0	0	0	0	0	1	5	1	1	0	0	0
1399	2020/2/21 9:29	311	Î¢ÐÅ		117.157.182.244	¸ÊËà	ÌìË®	0	0	0	0	1	2	1	1	1	1	0	0	0	0	0	2	1	1	1	1	1	1	1	1	1	0	1	1	0	0	0	0	1	0	0	0	3	0	0	0	0	1
1400	2020/2/21 9:29	281	Î¢ÐÅ		101.88.232.240	ÉÏº£	ÉÏº£	0	0	0	0	1	1	1	1	1	1	0	0	1	0	0	1	1	1	1	1	1	1	1	1	1	0	0	1	0	1	0	0	0	1	0	0	2	1	1	1	0	1
1402	2020/2/21 9:29	302	Î¢ÐÅ		117.22.218.115	ÉÂÎ÷	Î÷°²	0	0	0	0	1	2	1	1	1	0	0	0	0	0	0	4	1	1	1	1	1	1	0	0	1	0	1	1	0	0	0	0	0	1	0	0	1	0	1	0	0	1
1403	2020/2/21 9:29	396	Î¢ÐÅ		117.151.227.177	ºþ±±	¶õÖÝ	0	0	0	0	1	5	1	0	1	1	1	1	0	1	0	1	1	1	1	1	0	1	1	0	1	0	1	0	1	1	0	0	0	0	0	0	3	1	1	1	0	1
1404	2020/2/21 9:29	165	Î¢ÐÅ		27.17.208.23	ºþ±±	Îäºº	0	0	0	0	1	3	1	0	0	0	0	0	0	0	0	2	1	1	1	1	1	1	1	1	1	0	1	1	1	1	1	1	1	1	0	0	3	1	1	0	0	1
1405	2020/2/21 9:30	287	Î¢ÐÅ		222.131.219.55	±±¾©	±±¾©	0	0	0	0	1	2	1	1	0	0	0	0	0	0	0	2	5	2	1	1	1	1	0	0	0	0	0	1	0	0	0	0	0	0	0	0	4	1	1	1	0	0
1406	2020/2/21 9:30	199	Î¢ÐÅ		117.157.39.254	¸ÊËà	°×Òø	0	0	0	1	0	5	1	1	1	1	1	1	1	1	0	2	4	2	1	1	1	1	1	1	1	0	1	1	1	1	1	1	1	1	0	0	5	1	1	1	1	1
1407	2020/2/21 9:30	231	Î¢ÐÅ		171.83.96.252	ºþ±±	Îäºº	0	0	0	0	1	2	1	1	1	0	0	1	0	1	0	1	1	1	1	1	1	1	1	0	1	0	1	1	1	0	0	0	0	0	0	0	3	0	0	0	0	1
1408	2020/2/21 9:29	243	Î¢ÐÅ		27.27.192.169	ºþ±±	ÏåÑô	0	0	0	0	1	5	1	0	0	0	0	0	0	0	0	4	3	2	1	1	1	1	1	1	1	0	1	1	0	0	0	0	0	1	0	0	4	1	1	0	0	0
1409	2020/2/21 9:30	330	Î¢ÐÅ		125.62.6.224	ÖØÇì	ÖØÇì	0	0	0	0	1	3	1	1	1	1	1	0	0	0	0	1	2	1	1	1	1	1	1	1	1	0	1	0	0	0	0	0	0	0	0	0	1	0	1	0	0	1
1410	2020/2/21 9:30	276	Î¢ÐÅ		36.249.208.20	¸£½¨	ÕÄÖÝ	0	0	0	0	1	2	1	0	1	1	0	0	0	0	0	2	3	2	0	1	1	1	1	0	1	0	1	1	0	0	0	0	0	1	0	0	3	1	1	0	0	0
1411	2020/2/21 9:30	2560	Î¢ÐÅ		120.212.218.182	ºÓÄÏ	ÐÅÑô	0	0	0	0	1	4	1	0	1	1	0	0	0	0	0	1	3	2	1	1	1	1	0	0	1	0	0	0	0	0	0	0	0	0	1	0	4	0	0	0	0	0
1412	2020/2/21 9:30	243	Î¢ÐÅ		125.107.230.68	Õã½­	ÉÜÐË	0	0	0	0	1	2	1	0	1	1	0	1	0	0	0	1	1	2	1	1	1	1	1	0	1	0	0	1	0	0	1	0	0	0	0	0	1	1	1	0	0	0
1413	2020/2/21 9:30	290	Î¢ÐÅ		1.87.254.180	ÉÂÎ÷	Î÷°²	0	0	0	0	1	2	1	1	1	1	0	1	0	0	0	2	1	1	1	1	1	1	1	1	1	0	1	1	1	0	1	0	0	0	0	0	2	1	1	1	0	1
1414	2020/2/21 9:31	466	Î¢ÐÅ		117.151.96.165	ºþ±±	Îäºº	0	1	0	0	0	1	1	1	1	1	0	1	0	1	0	2	2	3	1	1	1	1	1	1	1	0	1	1	0	1	1	1	1	1	0	0	4	1	1	1	0	1
1415	2020/2/21 9:31	697	Î¢ÐÅ		171.114.82.84	ºþ±±	ÒË²ý	0	0	0	0	1	4	1	0	0	0	0	0	0	0	0	1	1	2	1	1	1	1	1	1	1	0	0	0	0	0	0	0	0	0	0	1	3	1	1	0	0	1
1416	2020/2/21 9:31	360	Î¢ÐÅ		106.121.128.246	±±¾©	±±¾©	0	0	0	0	1	2	1	0	1	0	0	1	0	0	0	1	3	2	1	1	1	1	1	1	1	0	1	1	1	1	0	1	1	1	0	0	3	1	1	1	0	1
1417	2020/2/21 9:31	361	Î¢ÐÅ		117.136.39.98	¹ã¶«	ÉîÛÚ	0	0	0	0	1	2	1	1	1	1	0	1	0	0	0	2	1	1	1	1	1	1	1	1	1	0	1	1	1	1	0	0	1	0	0	0	1	1	0	1	0	1
1418	2020/2/21 9:32	444	ÊÖ»úÌá½»	Ö±½Ó·ÃÎÊ	117.150.250.247	ºþ±±	ËæÖÝ	0	0	0	0	1	5	1	1	1	1	0	1	0	1	0	2	3	2	1	1	1	1	1	1	1	0	1	0	0	0	0	0	0	1	0	0	3	1	1	0	0	0
1419	2020/2/21 9:32	321	Î¢ÐÅ		222.170.8.214	ºÚÁú½­	ÆëÆë¹þ¶û	0	0	0	0	1	2	1	1	1	0	0	1	0	0	0	2	3	2	1	1	1	1	1	1	1	0	1	0	0	0	0	1	0	0	0	0	3	1	1	0	0	1
1420	2020/2/21 9:32	531	Î¢ÐÅ		39.82.7.108	É½¶«	¼ÃÄÏ	0	0	0	0	1	1	1	1	1	1	1	0	0	0	0	2	1	2	1	1	1	1	1	0	1	0	1	0	0	0	0	0	0	0	0	0	3	0	1	0	0	0
1421	2020/2/21 9:32	1013	Î¢ÐÅ		223.104.57.108	¸ÊËà	À¼ÖÝ	0	0	0	0	1	1	1	1	1	1	0	0	0	0	0	2	2	1	1	1	0	1	0	0	1	0	1	1	0	1	0	0	0	1	0	0	3	1	1	0	0	1
1422	2020/2/21 9:32	347	Î¢ÐÅ		117.152.214.193	ºþ±±	Îäºº	0	0	0	0	1	3	1	1	0	0	0	0	0	0	0	4	5	2	1	1	1	1	1	0	1	0	1	1	0	0	0	0	0	1	0	0	3	1	1	0	0	1
1424	2020/2/21 9:32	330	Î¢ÐÅ		123.4.231.114	ºÓÄÏ	ÐÅÑô	0	0	0	0	1	5	1	1	1	1	0	1	0	0	0	1	1	1	1	1	1	1	1	1	1	0	1	1	1	1	1	1	1	1	0	0	3	0	0	0	0	0
1425	2020/2/21 9:32	391	Î¢ÐÅ		117.34.178.222	ÉÂÎ÷	Î÷°²	0	0	0	0	1	2	1	1	1	0	0	1	0	0	0	2	1	1	1	1	1	1	1	0	1	0	1	1	0	1	1	1	1	1	0	0	2	1	0	0	0	1
1426	2020/2/21 9:33	357	Î¢ÐÅ		219.139.242.106	ºþ±±	Îäºº	0	1	0	1	0	5	1	1	1	0	0	0	0	0	0	3	1	1	1	1	1	1	1	0	1	0	1	1	1	1	1	1	1	1	0	0	2	1	1	1	0	0
1427	2020/2/21 9:33	433	Î¢ÐÅ		218.79.87.68	ÉÏº£	ÉÏº£	0	0	0	0	1	2	0	1	1	0	0	0	0	0	0	3	1	3	1	1	0	1	0	0	1	0	0	0	1	0	1	1	1	1	0	0	2	0	1	0	0	1
1428	2020/2/21 9:33	681	Î¢ÐÅ		183.93.13.8	ºþ±±	¶÷Ê©	0	0	0	0	1	3	1	1	1	1	1	1	1	1	0	2	2	1	1	1	1	1	1	1	1	0	1	0	0	1	0	0	0	0	0	0	3	1	1	0	0	1
1429	2020/2/21 9:34	541	Î¢ÐÅ		59.175.119.146	ºþ±±	Îäºº	0	0	1	0	0	2	1	0	0	1	0	0	0	0	0	2	3	3	1	0	1	1	0	0	1	0	1	0	0	1	0	1	0	0	0	0	4	1	1	0	0	1
1430	2020/2/21 9:34	298	Î¢ÐÅ		117.136.0.173	±±¾©	±±¾©	0	0	0	0	1	1	1	0	0	0	0	0	0	0	0	4	2	2	1	1	0	1	0	0	1	0	1	1	0	0	0	1	0	1	0	0	4	0	0	0	0	1
1431	2020/2/21 9:34	1497	Î¢ÐÅ		1.61.136.38	ºÚÁú½­	ÆëÆë¹þ¶û	0	0	0	0	1	5	1	1	1	0	0	1	0	0	0	3	1	1	1	1	1	1	1	1	1	0	1	0	0	1	0	1	0	0	0	0	2	1	1	0	0	1
1432	2020/2/21 9:34	868	Î¢ÐÅ		117.154.66.72	ºþ±±	Îäºº	0	0	0	1	0	1	1	1	1	0	0	0	0	1	0	3	2	2	1	1	1	1	1	0	1	0	1	1	0	1	0	1	1	1	0	0	4	0	1	1	0	0
1433	2020/2/21 9:34	490	Î¢ÐÅ		223.104.20.184	ºþ±±	Îäºº	0	0	0	1	0	2	1	1	1	1	0	1	0	1	0	2	2	1	1	1	1	1	1	1	1	0	1	1	1	1	0	0	1	1	0	0	3	1	1	0	0	0
1435	2020/2/21 9:34	233	Î¢ÐÅ		118.113.97.11	ËÄ´¨	³É¶¼	0	0	0	0	1	1	1	1	1	1	0	0	0	0	0	2	2	1	1	1	0	1	0	0	1	0	1	1	0	0	0	0	0	1	0	0	3	0	1	0	0	1
1436	2020/2/21 9:35	313	ÊÖ»úÌá½»	Ö±½Ó·ÃÎÊ	116.162.2.189	º£ÄÏ	Î´Öª	0	0	0	0	1	3	0	0	1	1	0	0	0	1	0	1	3	1	1	1	1	1	1	1	1	0	1	1	0	0	0	0	0	1	0	0	3	1	1	1	0	1
1438	2020/2/21 9:35	1908	Î¢ÐÅ		117.136.23.181	ºþ±±	Îäºº	0	0	0	0	1	5	1	1	1	1	1	1	0	1	0	1	2	2	1	1	1	1	1	1	1	0	0	0	0	0	0	1	0	0	0	0	3	1	1	0	0	0
1439	2020/2/21 9:35	1259	Î¢ÐÅ		117.155.46.9	ºþ±±	ÏÌÄþ	0	0	0	0	1	4	1	1	1	1	1	0	0	0	0	2	2	3	1	1	0	1	0	0	1	0	1	0	0	0	0	1	0	0	0	0	4	1	1	0	0	1
1440	2020/2/21 9:35	217	Î¢ÐÅ		112.10.252.151	Õã½­	º¼ÖÝ	0	0	0	0	1	3	1	1	1	1	1	0	0	0	0	2	1	1	1	1	1	1	1	0	1	0	1	1	0	0	1	1	1	0	0	0	3	1	1	0	0	1
1442	2020/2/21 9:36	518	Î¢ÐÅ		113.143.167.61	ÉÂÎ÷	Î÷°²	0	0	0	0	1	2	1	1	1	0	0	0	0	0	0	2	2	3	1	1	1	1	0	0	1	0	1	1	0	0	0	1	1	1	0	0	4	0	1	1	0	1
1443	2020/2/21 9:36	222	Î¢ÐÅ		113.57.183.70	ºþ±±	Îäºº	0	0	0	1	0	3	1	1	1	1	0	1	0	0	0	2	3	1	1	1	0	1	0	0	1	0	1	0	0	0	0	0	1	1	0	0	3	0	1	1	0	1
1444	2020/2/21 9:36	156	ÊÖ»úÌá½»	Ö±½Ó·ÃÎÊ	171.115.121.207	ºþ±±	¶÷Ê©	0	0	0	0	1	2	1	1	1	0	0	0	0	0	0	1	1	1	1	1	0	1	0	0	0	0	1	0	0	0	0	0	0	0	0	0	3	0	0	0	0	1
1445	2020/2/21 9:36	169	ÊÖ»úÌá½»	Ö±½Ó·ÃÎÊ	43.250.20.53	ºþ±±	Îäºº	0	0	0	0	1	2	1	1	0	0	1	1	0	1	0	3	2	2	1	1	1	1	1	0	1	0	1	0	0	1	1	1	1	1	0	0	4	0	1	1	0	1
1446	2020/2/21 9:36	409	Î¢ÐÅ		117.157.101.251	¸ÊËà	À¼ÖÝ	0	0	0	0	1	2	1	1	1	1	0	0	0	0	0	2	1	1	1	1	1	1	1	1	1	0	0	1	0	0	0	0	1	1	0	0	2	1	1	1	0	1
1447	2020/2/21 9:37	184	ÊÖ»úÌá½»	Ö±½Ó·ÃÎÊ	118.181.84.10	¸ÊËà	Æ½Á¹	0	0	0	0	1	3	1	0	1	1	0	0	0	0	0	2	2	1	1	1	1	1	1	1	1	0	1	0	0	0	0	0	0	1	0	0	3	1	1	0	0	0
1449	2020/2/21 9:37	465	Î¢ÐÅ		218.97.253.34	±±¾©	±±¾©	0	0	0	0	1	3	1	1	1	1	0	0	0	0	0	2	3	2	1	1	1	1	0	0	1	0	0	1	0	0	1	0	0	0	0	0	3	0	1	0	0	1
1451	2020/2/21 9:37	665	Î¢ÐÅ		124.23.133.169	ÉÂÎ÷	±¦¼¦	0	0	0	0	1	4	1	0	1	1	1	0	1	0	0	1	1	1	1	1	1	1	1	1	1	0	0	1	0	0	0	0	0	1	0	0	4	0	0	0	0	1
1452	2020/2/21 9:37	389	Î¢ÐÅ		117.136.23.109	ºþ±±	Îäºº	0	0	0	0	1	3	1	1	1	1	1	1	0	0	0	2	2	1	1	1	1	1	1	1	1	0	1	1	1	1	0	1	1	1	0	0	3	1	1	1	0	1
1453	2020/2/21 9:37	184	ÊÖ»úÌá½»	Ö±½Ó·ÃÎÊ	110.190.156.77	ËÄ´¨	Ã¼É½	0	0	0	0	1	2	1	1	1	1	1	0	0	0	0	3	1	2	1	1	1	1	0	1	1	0	1	0	0	0	0	0	0	1	0	0	3	1	1	0	0	0
1454	2020/2/21 9:37	462	Î¢ÐÅ		117.136.30.1	ÖØÇì	ÖØÇì	0	0	0	0	1	1	1	1	1	1	0	0	0	0	0	2	1	1	1	1	1	1	1	1	1	0	1	0	0	0	0	0	0	1	0	0	1	1	1	0	0	1
1455	2020/2/21 9:37	260	Î¢ÐÅ		111.18.92.122	ÉÂÎ÷	Î÷°²	0	0	0	0	1	2	1	1	1	0	0	1	0	0	0	2	2	2	1	1	0	1	0	1	1	0	0	1	0	0	1	1	0	0	0	0	3	1	1	1	0	0
1456	2020/2/21 9:37	205	ÊÖ»úÌá½»	Ö±½Ó·ÃÎÊ	223.89.64.79	ºÓÄÏ	ÈýÃÅÏ¿	0	0	0	0	1	2	1	0	1	1	0	0	0	0	0	2	1	1	1	1	1	1	1	1	1	0	1	0	0	1	0	1	0	1	0	0	3	1	1	1	0	1
1457	2020/2/21 9:37	200	ÊÖ»úÌá½»	Ö±½Ó·ÃÎÊ	27.27.186.89	ºþ±±	ÏåÑô	0	0	0	0	1	5	1	1	1	1	1	0	0	0	0	2	1	2	1	1	1	1	0	0	1	0	1	1	1	1	1	0	1	1	0	0	3	1	1	1	0	1
1458	2020/2/21 9:37	155	Î¢ÐÅ		111.60.237.199	ºþ±±	¾£ÖÝ	0	0	0	0	1	5	1	1	1	1	0	1	0	1	0	2	2	1	0	0	1	1	1	1	1	0	1	1	0	0	0	0	0	0	0	0	2	0	1	0	0	1
1459	2020/2/21 9:37	582	Î¢ÐÅ		27.18.122.81	ºþ±±	Îäºº	0	0	1	0	0	3	1	0	1	1	0	0	0	0	0	2	1	1	1	1	1	1	1	1	1	0	1	1	0	1	1	0	0	1	0	0	3	1	1	0	0	0
1460	2020/2/21 9:37	252	Î¢ÐÅ		101.107.172.77	ÉÂÎ÷	Î÷°²	0	0	0	0	1	1	1	1	1	1	1	0	0	0	0	1	1	1	1	1	1	1	0	1	1	0	1	1	0	1	0	0	0	1	0	0	3	1	1	1	0	1
1461	2020/2/21 9:37	255	Î¢ÐÅ		113.135.143.61	ÉÂÎ÷	Î÷°²	0	0	0	0	1	4	1	1	1	1	0	0	0	0	0	2	3	2	1	1	1	1	1	1	1	0	1	1	0	0	0	0	0	1	0	0	3	1	1	1	0	1
1462	2020/2/21 9:38	346	Î¢ÐÅ		27.18.99.134	ºþ±±	Îäºº	0	0	0	0	1	3	1	1	1	1	0	0	0	0	0	3	2	2	1	1	1	1	1	0	1	0	1	1	1	1	0	0	0	1	0	0	3	1	1	0	0	1
1463	2020/2/21 9:38	135	Î¢ÐÅ		120.212.49.151	ºÓÄÏ	Æ½¶¥É½	0	0	0	0	1	2	1	0	0	0	0	0	0	0	0	1	2	1	1	1	1	1	1	1	1	0	1	0	0	0	0	0	0	1	0	0	3	1	1	1	0	1
1464	2020/2/21 9:38	227	ÊÖ»úÌá½»	Ö±½Ó·ÃÎÊ	113.57.250.66	ºþ±±	Îäºº	0	0	0	0	1	2	0	0	1	1	0	0	0	0	0	2	1	1	1	1	1	1	1	0	1	0	1	1	1	1	0	0	1	1	0	0	5	0	1	0	0	0
1465	2020/2/21 9:38	247	ÊÖ»úÌá½»	Ö±½Ó·ÃÎÊ	117.153.198.199	ºþ±±	¶÷Ê©	0	0	0	0	1	4	0	0	1	0	1	0	0	0	0	4	1	1	1	1	1	1	0	0	1	0	1	1	0	1	0	0	0	1	0	0	5	1	1	0	0	1
1466	2020/2/21 9:38	251	ÊÖ»úÌá½»	Ö±½Ó·ÃÎÊ	111.60.61.241	ºþ±±	ÒË²ý	0	0	0	0	1	2	1	0	1	1	1	0	0	1	0	2	1	2	1	1	1	1	1	1	1	0	1	0	0	1	0	0	0	0	0	0	3	0	1	0	0	1
1467	2020/2/21 9:38	656	Î¢ÐÅ		171.81.182.135	ºþ±±	ÏÉÌÒ	0	0	0	0	1	3	1	1	1	1	1	1	0	0	0	2	2	2	1	1	1	1	0	1	1	0	1	1	0	0	1	1	1	1	0	0	2	1	1	0	0	0
1468	2020/2/21 9:38	236	Î¢ÐÅ		117.136.71.161	ÔÆÄÏ	ÓñÏª	0	0	0	0	1	5	0	0	1	1	1	1	0	0	0	2	1	2	1	1	1	1	1	1	1	0	1	1	1	1	1	1	1	1	0	0	3	1	1	1	0	1
1469	2020/2/21 9:38	312	Î¢ÐÅ		171.15.191.171	ºÓÄÏ	ÐÅÑô	0	0	0	0	1	4	1	0	0	0	0	0	0	0	0	1	1	1	1	1	1	0	0	1	1	0	1	1	0	1	0	0	0	0	0	0	4	1	1	0	0	1
1470	2020/2/21 9:38	282	Î¢ÐÅ		117.136.52.43	ºþ±±	Îäºº	0	0	0	0	1	2	1	1	1	1	1	0	0	0	0	2	3	1	1	1	0	1	1	0	1	0	1	1	0	0	0	0	0	0	0	0	3	1	0	0	0	1
1471	2020/2/21 9:38	911	Î¢ÐÅ		183.95.63.169	ºþ±±	Îäºº	0	0	0	0	1	5	0	1	1	1	0	1	0	1	0	2	2	2	1	1	1	1	1	1	1	0	1	1	0	0	0	1	0	0	1	0	3	1	1	0	0	1
1472	2020/2/21 9:38	1040	Î¢ÐÅ		27.30.116.151	ºþ±±	¶÷Ê©	0	0	0	0	1	1	1	0	0	0	1	0	0	0	0	3	1	4	1	1	0	1	1	0	0	0	1	0	0	0	0	1	0	0	0	0	3	0	1	0	0	1
1473	2020/2/21 9:38	233	Î¢ÐÅ		113.57.250.6	ºþ±±	Îäºº	0	0	0	0	1	2	0	0	0	1	0	1	0	0	0	2	3	1	1	1	1	1	1	1	1	0	1	0	1	1	0	0	0	1	0	0	3	1	1	0	0	1
1474	2020/2/21 9:38	202	ÊÖ»úÌá½»	Ö±½Ó·ÃÎÊ	223.104.20.205	ºþ±±	Îäºº	0	0	0	0	1	2	1	1	1	1	1	0	0	0	0	1	3	2	1	1	0	1	0	1	1	0	1	0	0	0	0	0	0	1	0	0	3	1	1	0	0	0
1475	2020/2/21 9:38	395	Î¢ÐÅ		119.103.161.173	ºþ±±	Îäºº	0	0	0	0	1	2	1	0	1	1	1	0	0	1	0	1	2	1	1	1	0	1	1	0	1	0	1	1	0	0	0	0	0	0	0	0	2	0	1	0	0	1
1476	2020/2/21 9:38	221	ÊÖ»úÌá½»	Ö±½Ó·ÃÎÊ	112.19.55.193	ËÄ´¨	ÀÖÉ½	0	0	0	0	1	1	1	1	1	1	1	1	0	0	0	2	1	1	1	1	1	1	1	1	1	0	1	1	0	0	1	1	1	1	0	0	2	0	1	0	0	1
1477	2020/2/21 9:38	368	Î¢ÐÅ		59.109.151.40	±±¾©	±±¾©	0	0	0	0	1	2	1	1	1	1	0	0	0	0	0	2	4	2	1	1	1	1	1	0	1	0	0	0	0	0	0	0	0	1	0	0	4	0	0	0	1	1
1478	2020/2/21 9:39	294	Î¢ÐÅ		171.113.245.13	ºþ±±	Îäºº	0	0	0	0	1	3	1	1	1	0	0	1	0	1	0	2	1	2	1	1	1	1	1	1	1	0	1	0	0	0	0	0	0	1	0	0	1	1	1	1	1	1
1479	2020/2/21 9:39	288	ÊÖ»úÌá½»	Ö±½Ó·ÃÎÊ	223.104.30.74	ÐÂ½®	ÎÚÂ³Ä¾Æë	0	0	0	0	1	2	1	1	1	0	0	0	0	0	0	1	1	2	1	1	1	1	0	0	1	0	1	1	0	0	0	0	0	1	0	0	1	1	1	1	0	1
1480	2020/2/21 9:39	270	ÊÖ»úÌá½»	Ö±½Ó·ÃÎÊ	122.189.100.143	ºþ±±	¶÷Ê©	0	0	0	0	1	4	0	0	1	0	0	0	0	1	0	2	3	2	1	1	1	1	0	0	0	0	1	0	1	1	0	1	0	1	0	0	5	0	1	0	0	1
1481	2020/2/21 9:39	702	Î¢ÐÅ		27.30.117.240	ºþ±±	¶÷Ê©	0	0	0	0	1	1	1	0	1	1	1	0	0	1	0	1	3	1	1	1	0	1	1	1	1	0	0	0	0	0	1	0	0	0	0	0	3	1	1	0	0	0
1482	2020/2/21 9:39	390	Î¢ÐÅ		183.95.249.188	ºþ±±	Îäºº	0	0	0	1	1	2	1	0	1	1	1	0	0	1	0	1	2	1	1	1	1	1	1	1	1	0	1	0	1	1	0	0	0	1	0	0	4	1	1	1	1	1
1483	2020/2/21 9:39	326	Î¢ÐÅ		171.115.149.27	ºþ±±	¶÷Ê©	1	1	1	1	1	3	1	0	1	1	1	0	0	1	0	2	2	2	1	1	0	1	1	0	1	0	0	1	0	0	1	1	0	0	0	0	3	1	1	0	0	1
1484	2020/2/21 9:40	308	Î¢ÐÅ		171.115.86.23	ºþ±±	¶÷Ê©	0	0	0	0	1	4	1	0	1	1	0	1	0	0	0	3	3	1	1	1	1	1	1	1	1	0	1	1	0	0	0	0	0	1	0	0	4	0	0	0	0	1
1485	2020/2/21 9:40	2906	Î¢ÐÅ		219.139.242.90	ºþ±±	Îäºº	0	0	0	1	0	3	1	0	1	0	0	0	0	0	0	4	3	4	1	1	1	1	0	1	0	0	1	1	1	1	1	1	1	1	0	0	4	1	1	1	0	1
1486	2020/2/21 9:40	286	Î¢ÐÅ		125.62.5.68	ÖØÇì	ÖØÇì	0	0	0	0	1	2	1	1	1	1	1	1	0	0	0	2	2	1	1	1	1	1	1	1	1	0	1	1	0	0	1	0	0	0	0	0	4	1	1	0	0	0
1487	2020/2/21 9:40	2076	Î¢ÐÅ		119.44.61.15	ºþÄÏ	³¤É³	0	0	0	0	1	3	1	0	0	1	0	1	0	0	0	4	1	1	0	1	1	1	1	0	1	0	1	1	1	0	1	0	1	0	0	0	1	1	0	0	0	0
1488	2020/2/21 9:40	166	ÊÖ»úÌá½»	Ö±½Ó·ÃÎÊ	116.11.239.243	¹ãÎ÷	ÇÕÖÝ	0	0	0	0	1	2	1	0	1	1	1	1	0	0	0	2	1	1	1	1	1	1	1	0	1	0	1	0	0	0	0	0	0	1	0	0	3	1	1	1	0	1
1489	2020/2/21 9:40	418	Î¢ÐÅ		171.221.174.95	ËÄ´¨	³É¶¼	0	0	0	0	1	5	1	1	1	1	1	0	0	0	0	1	2	2	1	1	1	1	0	1	1	0	1	0	0	0	1	0	0	0	0	0	3	1	1	0	0	1
1490	2020/2/21 9:40	314	ÊÖ»úÌá½»	Ö±½Ó·ÃÎÊ	116.11.173.63	¹ãÎ÷	ÓñÁÖ	0	0	0	0	1	2	1	1	1	1	1	1	0	0	0	2	1	2	1	1	1	1	0	1	1	0	1	1	0	0	0	0	0	0	0	0	4	1	1	1	0	0
1491	2020/2/21 9:40	282	ÊÖ»úÌá½»	Ö±½Ó·ÃÎÊ	27.27.4.209	ºþ±±	ÏåÑô	0	0	0	0	1	5	1	1	1	1	1	1	1	1	0	2	2	1	1	1	1	1	1	1	1	0	1	0	1	1	0	0	0	1	0	0	4	1	1	1	0	1
1492	2020/2/21 9:40	728	Î¢ÐÅ		116.149.202.0	°²»Õ	ºÏ·Ê	0	0	0	0	1	3	1	1	1	1	1	0	0	0	0	1	2	1	1	1	1	1	1	0	1	0	1	1	0	1	0	0	1	1	0	0	3	1	1	0	0	1
1493	2020/2/21 9:40	368	Î¢ÐÅ		175.189.148.19	ºþ±±	Îäºº	0	0	0	0	1	5	1	0	1	0	1	0	0	1	0	2	1	4	1	1	0	0	0	0	0	0	1	1	1	1	1	1	0	0	0	0	4	1	1	0	0	1
1494	2020/2/21 9:40	242	ÊÖ»úÌá½»	Ö±½Ó·ÃÎÊ	112.96.118.62	¹ã¶«	¹ãÖÝ	0	0	0	0	1	2	1	1	1	0	0	0	0	0	0	2	2	1	1	1	1	1	0	0	1	0	1	0	0	0	0	0	0	1	0	0	2	0	1	0	0	1
1495	2020/2/21 9:41	397	Î¢ÐÅ		223.220.81.113	Çàº£	Î÷Äþ	0	0	0	0	1	2	1	1	0	0	0	0	0	0	0	2	4	1	1	1	1	1	1	0	1	0	1	0	0	0	0	0	0	1	0	0	4	1	1	0	0	1
1496	2020/2/21 9:41	314	Î¢ÐÅ		117.139.39.42	ËÄ´¨	´ïÖÝ	0	0	0	0	1	3	0	1	1	1	1	0	0	0	0	2	3	2	1	1	0	0	0	0	0	0	1	1	0	0	1	0	0	0	0	0	3	0	1	0	0	1
1497	2020/2/21 9:41	774	Î¢ÐÅ		27.17.222.144	ºþ±±	Îäºº	0	0	0	1	0	3	1	1	1	0	1	0	0	0	0	2	1	2	1	1	0	1	1	0	1	0	1	1	0	0	1	0	1	0	0	0	4	1	1	1	0	1
1498	2020/2/21 9:41	293	Î¢ÐÅ		115.171.12.168	±±¾©	±±¾©	0	0	0	0	1	3	1	1	1	1	1	0	0	0	0	1	2	1	1	1	1	1	1	0	1	0	1	0	0	0	0	0	0	1	0	0	2	1	1	1	0	1
1499	2020/2/21 9:41	284	Î¢ÐÅ		115.49.5.113	ºÓÄÏ	ÄÏÑô	0	0	0	0	1	2	1	0	0	0	1	0	0	0	0	2	1	1	1	1	0	1	0	0	0	0	1	0	0	0	0	0	0	1	0	0	4	0	1	0	0	1
1500	2020/2/21 9:41	1299	Î¢ÐÅ		223.150.141.83	ºþÄÏ	³£µÂ	1	1	0	0	1	1	1	1	1	1	1	1	1	0	0	1	1	1	1	1	1	1	1	1	1	0	1	0	0	0	0	0	0	1	0	0	1	1	1	0	0	1
1501	2020/2/21 9:42	208	Î¢ÐÅ		61.54.5.157	ºÓÄÏ	°²Ñô	0	0	0	0	1	2	1	0	1	0	1	0	0	0	0	2	3	1	1	1	1	1	0	1	1	0	1	0	0	0	0	0	0	1	0	0	3	0	1	0	0	1
1502	2020/2/21 9:42	175	ÊÖ»úÌá½»	Ö±½Ó·ÃÎÊ	1.198.75.173	ºÓÄÏ	¼ÃÔ´	0	0	0	0	1	2	1	1	1	1	1	1	0	1	0	1	1	1	1	1	1	1	0	0	1	0	1	0	0	0	0	1	0	0	0	0	4	1	1	1	0	0
1503	2020/2/21 9:42	562	Î¢ÐÅ		27.226.66.77	¸ÊËà	ÕÅÒ´	0	0	0	0	1	4	1	1	1	1	0	0	0	0	0	1	2	2	1	1	1	1	1	1	1	1	1	1	1	1	1	1	1	1	0	0	2	1	1	1	1	1
1504	2020/2/21 9:42	172	ÊÖ»úÌá½»	Ö±½Ó·ÃÎÊ	106.19.208.160	ºþÄÏ	³¤É³	0	0	0	0	1	3	1	0	0	1	1	1	0	0	0	2	2	2	1	1	1	1	1	0	1	0	1	1	0	0	0	0	0	1	0	0	3	0	1	0	0	1
1507	2020/2/21 9:42	251	Î¢ÐÅ		1.80.83.27	ÉÂÎ÷	Î÷°²	0	0	0	0	1	1	1	1	1	1	0	1	0	0	0	1	1	2	1	1	1	1	0	1	1	0	1	1	0	0	0	0	0	1	0	0	3	1	1	1	0	1
1508	2020/2/21 9:42	198	Î¢ÐÅ		122.191.198.162	ºþ±±	ÒË²ý	0	0	0	0	1	5	1	1	1	1	0	1	0	1	0	1	2	1	1	1	1	1	1	1	1	0	0	1	0	0	1	1	1	1	0	0	3	1	1	1	0	1
1509	2020/2/21 9:43	252	Î¢ÐÅ		119.0.204.133	¹óÖÝ	ÁùÅÌË®	0	0	0	0	1	2	1	0	1	0	0	1	0	0	0	2	2	2	1	1	0	1	0	0	0	0	1	0	0	0	0	0	0	0	0	0	2	0	1	0	0	1
1511	2020/2/21 9:43	181	Î¢ÐÅ		103.98.240.171	ºþ±±	Îäºº	0	0	0	0	1	2	0	1	1	0	0	1	0	0	0	3	3	1	1	1	0	1	1	0	1	0	1	0	0	0	1	0	0	0	0	0	3	0	1	0	0	1
1512	2020/2/21 9:43	479	Î¢ÐÅ		111.47.23.89	ºþ±±	Îäºº	0	1	0	1	0	2	1	1	1	0	0	0	0	1	0	4	4	3	1	1	1	1	1	1	1	0	1	0	0	0	1	1	0	0	0	0	3	1	1	0	0	1
1513	2020/2/21 9:43	180	Î¢ÐÅ		183.228.203.241	ÖØÇì	ÖØÇì	0	0	0	0	1	5	1	1	1	1	1	1	0	1	0	1	1	1	1	1	1	1	1	1	1	0	1	1	0	0	0	0	0	1	0	0	5	1	1	1	0	1
1514	2020/2/21 9:43	805	Î¢ÐÅ		111.181.101.164	ºþ±±	¶õÖÝ	0	0	1	0	0	2	1	1	1	0	0	1	1	1	0	2	2	2	1	1	1	1	1	0	1	0	1	1	0	0	1	1	0	1	0	0	3	0	1	0	0	1
1515	2020/2/21 9:44	205	ÊÖ»úÌá½»	Ö±½Ó·ÃÎÊ	117.155.18.226	ºþ±±	Ê®Ñß	0	0	0	0	1	3	1	1	1	1	1	1	1	1	0	2	2	2	1	1	1	1	0	0	0	0	1	1	1	1	1	1	1	1	0	0	2	1	1	1	0	0
1516	2020/2/21 9:44	281	Î¢ÐÅ		111.19.57.184	ÉÂÎ÷	Î¼ÄÏ	0	0	0	0	1	3	1	1	0	1	0	0	0	0	0	2	1	1	1	1	0	1	0	1	1	0	1	1	1	1	0	0	0	1	0	0	3	0	1	0	0	1
1518	2020/2/21 9:44	312	Î¢ÐÅ		117.153.22.235	ºþ±±	ÏåÑô	0	0	0	0	1	3	1	1	1	1	1	1	0	1	0	2	2	2	1	1	0	1	0	0	0	0	1	0	0	1	0	0	0	1	0	0	4	1	1	0	0	1
1519	2020/2/21 9:44	584	Î¢ÐÅ		171.80.58.104	ºþ±±	ÏåÑô	0	0	0	0	1	5	1	0	0	0	0	0	0	0	0	2	3	1	1	1	1	1	1	1	1	0	0	0	0	0	0	0	1	1	0	0	5	1	1	0	0	1
1520	2020/2/21 9:45	258	Î¢ÐÅ		171.115.184.149	ºþ±±	¶÷Ê©	0	0	0	0	1	5	1	1	1	0	1	0	0	0	0	2	1	2	1	1	1	1	1	1	1	0	1	0	1	1	1	0	1	0	0	0	2	1	1	1	1	1
1521	2020/2/21 9:45	261	Î¢ÐÅ		103.98.241.236	ºþ±±	Îäºº	0	0	0	1	0	5	1	0	1	1	1	0	0	0	0	2	2	2	1	1	0	0	1	0	1	0	1	1	1	1	1	1	1	1	0	0	3	0	1	1	0	0
1522	2020/2/21 9:45	501	Î¢ÐÅ		116.27.230.234	¹ã¶«	½­ÃÅ	0	0	0	0	1	2	1	1	1	1	1	1	0	0	0	2	3	2	1	1	1	1	1	0	1	0	1	1	1	1	1	1	1	1	0	0	4	1	1	1	1	1
1523	2020/2/21 9:45	436	Î¢ÐÅ		27.226.44.231	¸ÊËà	¾ÆÈª	0	0	0	0	1	1	1	1	1	1	0	0	0	0	0	1	1	1	1	1	1	1	1	1	1	0	1	0	0	0	0	0	0	1	0	0	1	1	1	1	0	1
1524	2020/2/21 9:45	2430	Î¢ÐÅ		123.55.27.116	ºÓÄÏ	ÂåÑô	0	0	0	0	1	4	1	1	1	1	1	0	0	0	0	1	1	1	1	1	1	1	1	1	1	0	1	0	0	1	0	0	0	1	0	0	3	1	1	1	0	1
1525	2020/2/21 9:46	331	Î¢ÐÅ		183.93.14.235	ºþ±±	¶÷Ê©	0	0	0	0	1	2	1	1	1	1	1	1	0	0	0	1	2	2	1	1	0	1	1	1	1	0	1	1	1	0	1	0	1	0	0	0	2	1	1	0	0	1
1526	2020/2/21 9:46	441	Î¢ÐÅ		115.120.90.79	ÉÂÎ÷	Î÷°²	0	0	0	0	1	1	1	1	0	0	0	0	0	0	0	3	3	2	1	1	0	1	0	0	1	0	0	0	0	0	0	0	0	0	0	1	3	1	1	1	0	1
1529	2020/2/21 9:46	506	Î¢ÐÅ		221.233.103.253	ºþ±±	ÒË²ý	1	1	0	1	1	4	1	1	1	1	1	1	0	1	0	1	1	1	1	1	1	1	1	1	1	0	1	0	0	0	0	1	0	0	0	0	3	1	1	1	0	0
1530	2020/2/21 9:46	1022	Î¢ÐÅ		103.98.240.16	ºþ±±	Îäºº	0	0	0	0	1	1	1	0	1	1	1	1	0	0	0	1	1	1	1	1	1	1	1	1	1	0	1	1	0	1	1	1	0	1	0	0	2	1	1	1	0	1
1531	2020/2/21 9:47	335	Î¢ÐÅ		117.150.111.130	ºþ±±	Ê®Ñß	0	0	0	0	1	5	1	1	1	1	1	1	0	1	0	1	1	1	1	1	1	1	1	1	1	0	1	0	0	0	1	0	0	0	0	0	5	1	1	1	0	1
1532	2020/2/21 9:47	551	Î¢ÐÅ		36.23.66.1	Õã½­	º¼ÖÝ	0	0	0	0	1	4	1	1	1	1	0	0	0	0	0	2	3	1	1	1	1	1	1	1	1	0	1	1	0	1	1	1	0	0	0	0	3	1	1	0	0	1
1533	2020/2/21 9:47	581	Î¢ÐÅ		120.230.96.91	¹ã¶«	¹ãÖÝ	0	0	0	0	1	2	1	1	1	1	1	1	0	0	0	1	3	1	1	1	1	1	1	1	1	0	1	0	0	0	0	0	0	1	0	0	3	0	0	0	0	1
1534	2020/2/21 9:47	359	Î¢ÐÅ		219.139.242.90	ºþ±±	Îäºº	0	0	0	1	0	3	1	1	1	1	1	1	0	0	0	2	2	3	1	1	1	1	1	1	1	0	1	1	0	0	1	1	1	0	0	0	2	1	1	0	0	1
1535	2020/2/21 9:47	443	Î¢ÐÅ		119.103.101.55	ºþ±±	Îäºº	0	0	0	0	1	5	1	1	1	1	0	1	0	0	0	2	1	2	1	0	0	1	0	0	1	0	1	0	0	0	1	1	1	1	0	0	4	1	1	0	0	1
1536	2020/2/21 9:47	429	Î¢ÐÅ		60.222.111.100	É½Î÷	ÔË³Ç	0	0	0	0	1	5	1	1	1	0	0	0	0	0	0	2	1	1	1	1	0	1	0	0	1	0	1	0	0	0	0	0	1	1	0	0	3	1	1	1	0	0
1537	2020/2/21 9:47	497	Î¢ÐÅ		113.104.240.210	¹ã¶«	ÉîÛÚ	0	0	0	0	1	2	1	1	1	1	0	1	0	0	0	2	2	1	1	1	1	1	1	1	1	0	1	0	0	1	0	0	0	1	0	0	3	0	1	0	0	0
1538	2020/2/21 9:47	202	Î¢ÐÅ		223.90.1.1	ºÓÄÏ	½¹×÷	0	0	0	0	1	5	1	1	1	1	0	0	0	0	0	1	1	1	1	1	1	1	1	1	1	0	1	0	0	0	0	0	0	0	0	0	1	1	1	0	0	0
1539	2020/2/21 9:48	353	Î¢ÐÅ		111.18.103.150	ÉÂÎ÷	ÏÌÑô	0	0	0	0	1	1	1	1	1	1	1	1	0	0	0	2	1	2	1	1	1	1	0	0	1	0	1	1	0	0	1	0	0	1	0	0	3	1	1	1	0	1
1540	2020/2/21 9:48	171	Î¢ÐÅ		36.161.208.150	°²»Õ	Áù°²	0	0	0	0	1	2	1	0	1	0	0	0	0	0	0	2	1	1	1	1	0	1	0	0	1	0	0	0	0	0	0	0	0	1	0	0	1	0	1	0	0	1
1541	2020/2/21 9:48	635	Î¢ÐÅ		222.209.157.170	ËÄ´¨	³É¶¼	0	0	0	1	1	3	1	1	1	0	0	0	0	0	0	2	3	2	1	1	1	1	1	0	1	0	1	1	0	0	1	1	0	0	0	0	3	1	1	0	0	0
1542	2020/2/21 9:49	284	Î¢ÐÅ		39.144.22.68	ÐÂ½®	¿Ë×ÎÀÕËÕ	0	0	0	0	1	2	1	0	1	1	0	1	0	0	0	2	2	1	1	1	1	1	1	1	1	0	1	0	0	0	0	1	1	1	0	0	3	0	1	0	0	1
1543	2020/2/21 9:49	459	ÊÖ»úÌá½»	Ö±½Ó·ÃÎÊ	39.128.238.49	ÔÆÄÏ	Àö½­	0	0	0	0	1	4	0	1	1	1	0	0	0	0	0	2	2	2	1	1	0	1	1	0	1	0	0	0	0	0	0	0	0	1	0	0	2	1	1	0	0	0
1544	2020/2/21 9:49	958	Î¢ÐÅ		218.21.26.254	ÄþÏÄ	ÎâÖÒ	0	0	0	0	1	5	1	1	1	1	1	1	1	0	0	1	1	1	1	1	1	1	1	1	1	0	0	1	0	1	1	0	0	1	0	0	1	1	1	0	0	1
1545	2020/2/21 9:49	400	Î¢ÐÅ		117.136.81.131	ºþ±±	Îäºº	0	0	0	0	1	4	1	0	1	1	1	0	0	1	0	2	1	2	1	1	1	1	1	0	1	0	1	0	0	0	0	0	0	0	0	0	3	0	1	0	0	1
1547	2020/2/21 9:50	1361	Î¢ÐÅ		223.104.250.174	ÖØÇì	ÖØÇì	0	0	0	0	1	5	1	1	1	1	0	0	0	0	0	1	4	2	1	1	1	1	1	1	1	0	1	0	0	1	0	0	0	0	0	0	4	0	1	0	0	0
1548	2020/2/21 9:50	155	Î¢ÐÅ		117.136.106.124	ºÓÄÏ	Ö£ÖÝ	0	0	0	0	1	1	1	1	1	0	0	1	0	0	0	2	1	1	1	1	1	1	0	0	1	0	1	0	0	0	0	0	0	1	0	0	1	1	1	0	0	1
1549	2020/2/21 9:50	183	Î¢ÐÅ		183.135.154.66	Õã½­	Äþ²¨	0	0	0	0	1	2	1	0	0	1	0	0	1	0	0	2	2	2	1	1	1	1	1	1	1	0	1	0	0	1	0	0	0	1	0	0	3	1	1	1	1	1
1550	2020/2/21 9:50	874	Î¢ÐÅ		117.155.46.9	ºþ±±	ÏÌÄþ	0	1	0	0	0	4	1	1	1	1	1	1	0	1	0	2	3	3	1	1	0	1	1	1	1	0	1	0	0	0	1	1	0	0	0	0	3	0	1	0	0	0
1551	2020/2/21 9:50	1049	Î¢ÐÅ		58.48.198.159	ºþ±±	Îäºº	0	0	0	1	0	2	1	1	1	1	1	0	0	0	0	2	3	2	1	1	1	1	0	1	1	0	1	1	1	1	0	0	0	0	0	0	3	1	0	1	0	1
1553	2020/2/21 9:51	571	Î¢ÐÅ		171.113.140.238	ºþ±±	Îäºº	0	0	1	0	1	1	1	0	0	0	0	0	0	0	0	2	2	2	1	1	0	1	0	0	0	0	1	1	1	1	1	1	0	0	0	0	4	1	1	0	0	1
1554	2020/2/21 9:51	265	Î¢ÐÅ		106.18.162.129	ºþÄÏ	³¤É³	0	1	0	0	0	5	0	1	1	1	0	1	0	0	0	2	1	1	1	1	1	1	1	1	0	0	0	0	1	1	0	0	0	1	0	0	2	0	1	0	0	1
1555	2020/2/21 9:51	846	Î¢ÐÅ		111.18.94.81	ÉÂÎ÷	Î÷°²	0	0	0	0	1	5	1	1	1	1	0	1	0	1	0	1	2	2	1	1	1	1	0	1	0	0	1	1	1	0	1	0	0	1	0	0	3	1	1	1	0	1
1556	2020/2/21 9:51	691	Î¢ÐÅ		117.136.23.250	ºþ±±	Îäºº	0	0	0	0	1	5	1	0	1	0	0	1	0	1	0	2	2	1	1	1	1	1	0	0	1	0	1	0	0	0	0	0	1	0	0	0	1	0	1	0	0	1
1557	2020/2/21 9:51	361	Î¢ÐÅ		27.18.128.197	ºþ±±	Îäºº	0	0	0	1	0	5	1	1	1	0	0	0	0	1	0	2	3	1	1	1	1	1	1	1	1	0	1	1	0	0	0	1	1	0	0	0	2	0	1	0	0	1
1558	2020/2/21 9:51	211	Î¢ÐÅ		117.157.166.168	¸ÊËà	¶¨Î÷	0	0	0	0	1	3	1	1	1	1	0	1	0	0	0	2	2	1	1	1	1	1	1	0	1	0	1	0	0	1	0	0	1	1	0	0	4	1	1	0	0	1
1559	2020/2/21 9:52	207	Î¢ÐÅ		27.18.211.128	ºþ±±	Îäºº	0	0	0	0	1	5	1	1	1	1	1	1	0	0	0	2	1	1	1	1	1	1	1	1	1	0	1	1	1	1	1	1	1	1	0	0	5	1	1	1	1	1
1560	2020/2/21 9:52	260	Î¢ÐÅ		223.104.11.25	ÉÂÎ÷	Î÷°²	0	0	0	0	1	1	1	1	1	1	1	1	0	0	0	2	2	1	1	1	0	1	0	1	1	0	1	1	0	0	0	0	0	1	0	0	4	1	1	0	0	1
1561	2020/2/21 9:52	366	Î¢ÐÅ		117.136.122.138	½­Î÷	¸ÓÖÝ	0	0	0	0	1	2	1	1	1	1	1	1	0	0	0	2	2	2	1	1	1	1	0	1	1	0	1	0	0	1	1	0	1	1	0	0	2	1	1	1	1	1
1562	2020/2/21 9:52	391	Î¢ÐÅ		223.104.20.219	ºþ±±	Îäºº	0	0	0	1	0	4	1	1	1	1	1	1	0	1	0	1	2	1	1	1	1	1	1	1	1	0	1	1	0	0	1	1	0	0	0	0	3	1	1	0	0	1
1563	2020/2/21 9:52	405	Î¢ÐÅ		171.82.191.205	ºþ±±	Îäºº	0	0	0	0	1	2	1	0	1	1	0	1	1	1	0	2	1	2	1	1	1	1	1	0	1	0	1	0	0	0	0	0	0	0	0	0	2	1	1	1	0	1
1564	2020/2/21 9:52	2979	Î¢ÐÅ		113.57.250.66	ºþ±±	Îäºº	0	0	0	0	1	5	1	1	1	1	1	1	1	1	0	1	1	1	1	1	1	1	1	1	1	0	1	0	0	0	0	0	0	1	0	0	4	1	1	1	0	1
1565	2020/2/21 9:52	252	Î¢ÐÅ		111.19.36.83	ÉÂÎ÷	Î÷°²	0	0	0	0	1	3	1	1	1	1	1	1	0	0	0	1	1	2	1	1	1	1	1	1	1	0	1	1	1	1	0	1	1	1	0	0	4	1	1	1	0	1
1566	2020/2/21 9:52	187	ÊÖ»úÌá½»	Ö±½Ó·ÃÎÊ	27.17.200.166	ºþ±±	Îäºº	0	0	0	0	1	3	1	1	1	1	1	1	0	0	0	2	2	1	1	1	1	1	1	1	1	0	1	1	0	0	1	0	0	0	0	0	3	1	1	0	0	1
1567	2020/2/21 9:53	492	Î¢ÐÅ		202.103.16.195	ºþ±±	¶÷Ê©	0	0	0	0	1	3	1	1	1	1	1	1	0	1	0	1	2	1	1	1	1	1	1	1	1	0	1	1	0	0	1	1	1	0	0	0	3	1	1	0	0	0
1568	2020/2/21 9:53	251	Î¢ÐÅ		117.136.81.47	ºþ±±	Îäºº	0	0	0	0	1	3	1	1	1	1	1	1	0	0	0	1	3	3	1	1	1	1	0	1	1	0	1	0	0	0	0	0	0	0	0	0	3	1	1	0	0	0
1569	2020/2/21 9:53	362	Î¢ÐÅ		103.98.241.223	ºþ±±	Îäºº	0	0	0	1	0	4	1	1	1	1	1	1	1	1	0	1	1	1	1	1	1	1	0	0	1	0	1	1	1	1	1	1	1	1	0	0	3	1	1	1	0	1
1570	2020/2/21 9:53	222	Î¢ÐÅ		221.220.235.116	±±¾©	±±¾©	0	0	0	0	1	3	1	1	1	0	1	0	0	0	0	1	1	1	1	1	1	1	0	0	1	0	0	1	0	0	0	0	0	0	0	0	1	0	1	0	0	0
1571	2020/2/21 9:53	918	Î¢ÐÅ		223.104.17.240	ºÚÁú½­	¹þ¶û±õ	0	0	0	0	1	5	1	1	1	1	1	1	0	1	0	2	1	1	1	1	1	1	1	1	1	0	1	0	0	1	0	0	0	1	0	0	1	1	1	0	0	0
1572	2020/2/21 9:53	601	Î¢ÐÅ		122.189.28.172	ºþ±±	¶÷Ê©	0	0	0	0	1	2	1	0	0	0	1	1	0	1	0	2	2	1	1	1	0	1	0	0	1	0	0	0	0	1	0	0	0	0	0	0	2	1	0	0	0	0
1573	2020/2/21 9:53	185	Î¢ÐÅ		117.136.0.221	±±¾©	±±¾©	0	0	0	0	1	2	1	0	0	0	0	0	0	0	0	1	1	1	1	1	1	1	0	0	0	0	1	0	0	0	0	0	0	1	0	0	5	0	1	0	0	0
1574	2020/2/21 9:53	397	Î¢ÐÅ		111.172.240.138	ºþ±±	Îäºº	0	0	0	0	1	2	1	1	1	1	1	0	0	0	0	1	2	1	1	1	1	1	1	0	1	0	1	1	1	1	1	1	1	1	0	0	4	0	1	0	0	0
1576	2020/2/21 9:54	1397	Î¢ÐÅ		171.115.139.114	ºþ±±	¶÷Ê©	0	0	0	0	1	3	1	1	1	1	1	1	0	0	0	2	1	1	1	1	1	1	1	1	1	0	1	0	0	0	0	0	0	0	0	0	4	1	1	0	0	1
1577	2020/2/21 9:55	257	Î¢ÐÅ		117.136.74.207	ºþ±±	Îäºº	0	0	0	0	1	3	1	0	1	0	0	1	0	0	0	2	1	1	1	1	1	1	1	1	1	0	1	0	1	0	0	0	0	0	0	0	4	1	1	1	1	1
1578	2020/2/21 9:55	243	Î¢ÐÅ		1.80.126.155	ÉÂÎ÷	Î÷°²	0	0	0	0	1	4	1	1	1	1	0	1	0	0	0	2	2	1	1	1	0	1	1	0	0	0	1	1	1	1	1	1	0	1	0	0	4	1	1	0	0	1
1579	2020/2/21 9:56	168	Î¢ÐÅ		122.96.45.237	½­ËÕ	ÄÏ¾©	0	0	0	0	1	3	1	1	1	0	0	0	1	0	0	2	1	1	1	1	1	1	0	0	0	0	1	0	0	1	0	0	1	1	0	0	2	1	1	0	0	0
1580	2020/2/21 9:56	487	Î¢ÐÅ		117.153.170.253	ºþ±±	¶÷Ê©	0	0	0	0	1	2	1	1	1	1	1	1	0	1	0	2	2	2	1	1	1	1	0	1	1	0	1	1	0	0	1	1	0	1	0	0	4	1	1	0	0	0
1581	2020/2/21 9:57	551	Î¢ÐÅ		211.94.225.138	Ìì½ò	Ìì½ò	0	0	0	0	1	2	1	0	1	1	0	1	0	0	0	1	2	1	1	1	0	1	1	0	1	0	1	1	1	1	1	1	1	1	1	0	3	1	1	1	0	1
1582	2020/2/21 9:57	837	Î¢ÐÅ		58.215.229.234	½­ËÕ	ÎÞÎý	0	0	0	0	1	3	1	1	1	1	0	1	0	0	0	1	1	2	1	1	1	1	0	0	1	0	1	0	0	0	0	0	0	1	0	0	3	1	0	1	0	1
1583	2020/2/21 9:57	629	Î¢ÐÅ		117.150.52.231	ºþ±±	ÏåÑô	0	0	0	0	1	2	1	1	1	1	1	1	0	1	0	2	3	1	1	1	1	1	1	0	0	0	1	0	0	0	0	0	0	0	0	0	4	1	1	0	0	0
1584	2020/2/21 9:57	601	Î¢ÐÅ		202.120.61.160	ÉÏº£	ÉÏº£	1	0	0	0	0	2	1	1	1	1	0	1	0	0	0	1	1	1	1	1	1	1	1	1	1	0	1	0	0	0	0	0	0	1	0	0	4	1	0	0	0	1
1585	2020/2/21 9:57	502	Î¢ÐÅ		103.98.240.129	ºþ±±	Îäºº	0	0	0	0	1	2	1	0	1	1	1	1	0	0	0	2	1	2	0	0	0	1	1	1	1	0	0	0	0	0	1	0	1	0	0	0	3	1	1	0	0	0
1586	2020/2/21 9:58	521	Î¢ÐÅ		183.93.132.196	ºþ±±	ÌìÃÅ	0	0	0	0	1	1	1	0	1	0	0	1	0	1	0	2	1	1	0	1	0	0	0	1	1	0	0	0	0	1	0	0	1	1	0	0	1	0	1	0	0	1
1587	2020/2/21 9:58	386	Î¢ÐÅ		58.19.1.157	ºþ±±	Îäºº	0	0	1	1	0	2	1	1	1	1	0	1	1	1	0	1	2	1	1	1	0	1	1	1	1	0	0	1	0	0	1	0	1	0	0	0	1	1	1	0	0	1
1588	2020/2/21 9:58	919	Î¢ÐÅ		124.114.75.236	ÉÂÎ÷	Î÷°²	0	0	0	0	1	3	1	1	1	1	0	1	0	0	0	2	3	2	1	1	1	1	1	1	1	0	1	1	1	1	1	1	1	1	0	0	4	1	1	0	0	1
1589	2020/2/21 9:58	369	Î¢ÐÅ		223.104.20.20	ºþ±±	Îäºº	0	0	0	0	1	3	1	0	1	1	0	1	0	1	0	1	1	1	1	1	1	1	0	1	1	0	1	0	0	0	1	0	0	0	0	0	4	1	1	0	0	1
1590	2020/2/21 9:59	413	Î¢ÐÅ		113.57.182.58	ºþ±±	Îäºº	0	0	0	0	1	5	1	1	1	1	1	1	0	1	0	2	1	1	1	1	1	1	1	1	1	0	0	1	0	0	0	0	1	0	0	0	4	1	1	0	0	1
1591	2020/2/21 9:59	420	ÊÖ»úÌá½»	Ö±½Ó·ÃÎÊ	223.104.248.15	ÖØÇì	ÖØÇì	0	0	0	0	1	3	1	1	1	1	0	1	0	0	0	2	2	1	1	1	1	1	1	0	1	0	0	0	0	0	1	0	0	1	0	0	3	0	1	0	0	1
1592	2020/2/21 9:59	159	Î¢ÐÅ		123.149.126.98	ºÓÄÏ	Ö£ÖÝ	0	0	0	0	1	3	1	0	1	1	0	1	0	0	0	1	2	1	1	1	0	0	0	1	1	0	0	1	0	0	0	0	0	0	0	0	2	0	1	0	0	1
1593	2020/2/21 10:00	233	Î¢ÐÅ		36.32.24.13	°²»Õ	ºÏ·Ê	0	0	0	0	1	2	1	1	1	1	0	0	0	0	0	1	2	1	1	1	1	1	1	0	1	0	1	0	0	1	0	0	0	1	0	0	1	1	1	0	0	1
1594	2020/2/21 10:00	221	Î¢ÐÅ		106.33.79.141	ºÓÄÏ	Ö£ÖÝ	0	0	0	0	1	4	1	0	1	0	0	1	0	1	0	1	1	1	1	1	1	1	1	0	1	0	1	1	1	1	0	0	0	1	0	0	2	1	1	0	0	1
1595	2020/2/21 10:00	344	Î¢ÐÅ		171.113.204.129	ºþ±±	Îäºº	0	0	0	0	1	3	1	0	1	0	1	0	0	0	0	4	2	1	1	1	1	1	1	0	1	0	1	1	1	0	1	1	1	1	0	0	4	1	1	0	0	1
1596	2020/2/21 10:00	464	Î¢ÐÅ		27.17.242.51	ºþ±±	Îäºº	0	0	0	0	1	3	1	1	1	1	1	1	0	1	0	2	2	2	1	1	1	1	1	1	1	0	1	1	1	1	1	1	0	0	0	0	3	1	1	1	0	1
1597	2020/2/21 10:01	443	Î¢ÐÅ		219.139.39.86	ºþ±±	ÒË²ý	0	0	0	1	0	1	1	1	1	1	1	1	1	1	1	1	1	1	1	1	1	1	1	0	1	0	1	1	0	0	0	0	0	0	0	0	1	1	1	0	0	1
1599	2020/2/21 10:01	206	Î¢ÐÅ		43.225.208.217	ºÚÁú½­	¹þ¶û±õ	0	0	0	0	1	2	1	1	1	1	0	0	1	0	0	4	1	1	1	1	0	1	1	0	1	0	1	1	1	1	0	1	1	1	0	0	4	1	1	1	0	1
1601	2020/2/21 10:02	215	Î¢ÐÅ		39.176.52.225	½­Î÷	ÒË´º	0	0	0	0	1	1	1	0	1	0	0	0	1	0	0	1	1	1	1	1	1	1	1	1	1	1	0	0	0	0	0	0	0	1	0	0	2	1	1	1	1	1
1603	2020/2/21 10:02	354	Î¢ÐÅ		1.83.1.67	ÉÂÎ÷	Î÷°²	0	0	0	0	1	2	1	1	1	1	1	1	0	0	0	2	1	1	1	1	1	1	0	1	1	0	0	0	0	0	1	0	0	0	0	0	4	1	1	0	0	1
1604	2020/2/21 10:02	172	Î¢ÐÅ		124.64.16.206	±±¾©	±±¾©	0	0	0	0	1	2	1	1	1	1	1	1	0	0	0	1	2	2	1	1	1	1	1	1	1	0	0	0	0	1	1	1	0	1	0	0	2	1	1	1	1	1
1605	2020/2/21 10:02	555	Î¢ÐÅ		117.136.53.44	ºþ±±	Îäºº	0	0	0	0	1	3	1	1	0	1	0	1	1	1	0	2	1	2	1	1	0	1	1	0	1	0	1	1	0	0	0	0	0	0	0	0	2	1	1	0	0	0
1606	2020/2/21 10:02	202	Î¢ÐÅ		123.139.106.98	ÉÂÎ÷	Î÷°²	0	0	0	0	1	3	1	1	1	1	0	0	0	0	0	2	2	2	1	1	1	1	1	1	1	0	1	0	1	1	0	0	0	1	0	0	3	1	1	1	0	1
1607	2020/2/21 10:03	433	Î¢ÐÅ		218.56.143.192	É½¶«	¼ÃÄþ	0	0	0	0	1	2	1	0	0	0	0	0	0	0	0	2	1	1	1	1	1	1	1	0	1	0	1	0	0	0	0	0	0	1	0	0	5	1	0	0	0	1
1608	2020/2/21 10:03	216	Î¢ÐÅ		36.162.160.18	Î÷²Ø	É½ÄÏ	0	0	0	0	1	3	0	1	1	1	0	0	0	0	0	2	1	3	1	1	1	1	1	1	1	0	1	0	0	0	0	1	0	0	0	0	2	1	1	1	0	1
1610	2020/2/21 10:04	554	Î¢ÐÅ		39.144.21.142	ÐÂ½®	¿Ë×ÎÀÕËÕ	0	0	0	0	1	4	1	1	1	1	0	0	0	0	0	4	1	1	1	1	1	1	1	1	1	0	0	0	0	0	1	0	0	0	0	0	3	1	1	0	0	0
1611	2020/2/21 10:04	787	Î¢ÐÅ		59.175.226.195	ºþ±±	Îäºº	0	0	0	1	0	3	1	1	1	0	0	1	0	1	0	2	2	2	1	1	1	1	1	0	1	0	1	1	0	0	1	0	0	1	0	0	4	1	1	0	0	1
1612	2020/2/21 10:05	238	Î¢ÐÅ		117.136.24.210	ºþÄÏ	³¤É³	0	0	0	0	1	3	0	0	1	0	1	0	0	0	0	3	2	2	0	1	0	0	1	0	1	0	1	0	0	0	0	0	0	0	0	0	3	1	1	0	0	1
1614	2020/2/21 10:05	196	Î¢ÐÅ		182.242.186.209	ÔÆÄÏ	À¥Ã÷	0	0	0	0	1	2	1	1	1	1	0	0	0	0	0	2	2	2	1	1	0	1	0	0	1	0	1	0	0	1	1	1	0	1	0	0	3	1	0	0	0	1
1615	2020/2/21 10:05	307	Î¢ÐÅ		171.83.40.173	ºþ±±	Îäºº	0	0	0	0	1	2	1	0	1	1	0	0	0	1	0	2	1	1	1	1	1	1	1	1	1	0	1	0	0	0	1	0	0	1	0	0	4	1	1	1	0	1
1616	2020/2/21 10:05	503	Î¢ÐÅ		171.82.19.36	ºþ±±	Îäºº	0	0	0	0	1	5	1	1	1	1	1	1	1	1	0	1	1	1	1	1	1	1	1	1	1	0	1	0	0	0	0	0	0	0	0	0	4	1	1	1	1	1
1617	2020/2/21 10:06	680	Î¢ÐÅ		115.49.109.41	ºÓÄÏ	ÄÏÑô	0	0	0	0	1	5	1	0	0	0	0	0	0	0	1	3	2	2	1	1	1	1	1	0	1	0	1	0	0	0	0	0	0	0	0	0	4	1	1	0	0	0
1618	2020/2/21 10:06	1013	Î¢ÐÅ		115.49.107.153	ºÓÄÏ	ÄÏÑô	0	0	0	0	1	4	1	1	1	1	1	0	0	0	0	2	2	2	1	1	1	1	1	1	1	0	1	1	1	1	1	1	0	1	0	0	4	1	1	0	0	0
1619	2020/2/21 10:08	258	Î¢ÐÅ		118.254.126.234	ºþÄÏ	ÕÅ¼Ò½ç	0	0	0	0	1	2	0	0	0	0	1	0	0	0	0	2	2	2	1	0	0	0	0	0	0	0	0	1	0	0	0	0	0	0	0	1	3	0	1	0	0	0
1620	2020/2/21 10:08	233	Î¢ÐÅ		117.136.74.183	ºþ±±	Îäºº	0	0	0	1	0	2	1	1	1	1	0	1	0	0	0	3	3	2	1	1	1	1	0	0	1	0	1	1	0	1	0	0	1	1	0	0	3	1	1	0	0	0
1621	2020/2/21 10:08	190	Î¢ÐÅ		171.82.186.10	ºþ±±	Îäºº	0	0	1	1	0	3	1	1	1	0	0	1	0	0	0	2	4	2	1	1	1	1	1	0	1	0	1	0	0	0	1	0	1	1	0	0	3	1	1	0	0	1
1622	2020/2/21 10:08	289	Î¢ÐÅ		183.92.248.201	ºþ±±	Îäºº	0	0	0	0	1	3	1	0	1	1	0	1	1	1	0	3	2	1	1	1	1	1	1	1	1	0	1	0	0	1	0	0	0	1	0	0	3	1	1	0	0	1
1623	2020/2/21 10:08	239	Î¢ÐÅ		117.151.102.162	ºþ±±	Îäºº	0	0	0	0	1	1	1	1	1	1	0	1	0	1	0	1	3	2	1	1	1	1	1	1	1	0	1	0	0	0	0	0	1	1	0	0	4	0	0	0	0	1
1624	2020/2/21 10:09	266	Î¢ÐÅ		219.155.145.176	ºÓÄÏ	ÄÏÑô	0	0	0	0	1	2	1	0	0	0	0	0	0	0	0	1	2	2	1	1	1	1	0	0	1	0	1	0	0	0	1	1	0	1	0	0	4	1	1	0	0	0
1625	2020/2/21 10:09	852	Î¢ÐÅ		120.227.92.0	ºþÄÏ	³£µÂ	0	1	0	0	0	3	1	1	1	1	0	1	0	0	0	2	1	1	1	1	1	1	1	1	1	0	1	1	0	0	0	0	1	1	0	0	1	1	1	0	0	1
1626	2020/2/21 10:09	238	Î¢ÐÅ		42.197.246.97	¹ã¶«	¹ãÖÝ	0	1	0	0	0	4	1	1	1	1	0	1	0	0	0	2	2	2	1	1	1	1	1	1	1	0	1	1	1	1	1	1	0	1	0	0	4	1	1	1	1	1
1627	2020/2/21 10:09	699	Î¢ÐÅ		171.43.165.44	ºþ±±	Îäºº	0	0	1	1	0	3	1	1	1	1	0	1	0	0	0	1	3	3	1	1	1	1	1	0	1	0	1	0	0	1	0	0	0	1	0	0	3	1	1	1	0	0
1628	2020/2/21 10:10	122	Î¢ÐÅ		183.192.32.203	ÉÏº£	ÉÏº£	0	0	0	0	1	5	1	1	1	1	1	1	1	1	0	1	2	2	1	1	0	0	0	0	0	0	1	1	0	0	1	0	0	0	0	0	4	1	1	1	1	0
1629	2020/2/21 10:10	333	Î¢ÐÅ		101.88.246.0	ÉÏº£	ÉÏº£	0	0	0	0	1	2	1	1	1	0	0	1	0	0	0	2	2	1	1	1	1	1	0	0	1	0	1	0	0	0	0	0	0	1	0	0	3	1	1	1	0	1
1630	2020/2/21 10:10	504	Î¢ÐÅ		59.42.7.213	¹ã¶«	¹ãÖÝ	0	0	0	0	1	2	1	1	1	0	0	1	0	0	0	3	1	1	1	1	1	1	1	1	1	0	1	0	0	1	0	0	0	1	0	0	3	1	1	1	0	1
1631	2020/2/21 10:11	215	Î¢ÐÅ		117.136.107.82	ºÓÄÏ	Ö£ÖÝ	0	0	0	0	1	2	1	1	1	1	1	1	0	0	0	2	1	1	1	1	1	1	0	0	0	0	1	1	1	1	1	1	0	1	0	0	2	0	0	1	0	1
1632	2020/2/21 10:12	320	Î¢ÐÅ		124.88.189.49	ÐÂ½®	ÒÁÀç	0	0	0	0	1	3	1	1	1	1	1	1	1	1	0	1	1	1	1	1	1	1	1	1	1	0	1	1	1	1	1	1	1	1	0	0	3	1	1	0	0	1
1633	2020/2/21 10:12	326	Î¢ÐÅ		113.57.246.164	ºþ±±	Îäºº	0	0	0	0	1	3	1	1	1	1	0	1	0	1	0	2	2	1	1	1	0	1	1	1	1	0	1	1	1	1	0	1	1	1	0	0	3	1	1	1	0	1
1634	2020/2/21 10:12	882	Î¢ÐÅ		1.193.123.191	ºÓÄÏ	Ö£ÖÝ	0	0	0	0	1	2	1	1	1	1	1	1	0	0	0	1	2	1	1	1	1	1	1	1	1	0	1	0	1	1	0	1	1	1	0	0	3	1	1	0	0	0
1635	2020/2/21 10:12	350	Î¢ÐÅ		113.57.246.221	ºþ±±	Îäºº	0	0	0	0	1	2	1	1	1	1	1	1	1	1	0	2	1	2	1	1	1	1	1	1	1	0	0	0	0	0	0	0	0	0	0	1	3	1	1	1	0	1
1636	2020/2/21 10:12	764	Î¢ÐÅ		117.155.104.18	ºþ±±	¾£ÃÅ	0	0	1	0	0	4	1	1	0	0	0	0	0	0	0	2	4	2	1	1	0	1	0	1	1	0	1	0	0	0	0	0	1	0	0	0	4	1	1	1	0	1
1637	2020/2/21 10:13	426	Î¢ÐÅ		101.88.71.6	ÉÏº£	ÉÏº£	0	0	0	0	1	3	0	1	1	0	0	0	0	0	0	2	3	2	1	1	1	1	1	0	1	0	0	0	0	0	1	0	0	0	0	0	3	0	1	0	0	0
1638	2020/2/21 10:13	603	Î¢ÐÅ		113.57.46.107	ºþ±±	Îäºº	0	0	0	0	1	4	1	1	1	0	0	0	0	0	0	2	3	2	1	1	1	1	1	0	1	0	1	1	1	1	1	1	1	1	0	0	4	0	1	0	0	0
1639	2020/2/21 10:13	252	Î¢ÐÅ		27.18.39.104	ºþ±±	Îäºº	0	0	0	0	1	2	1	1	0	1	0	1	0	1	0	1	2	1	1	1	1	1	0	0	1	0	1	1	1	1	1	1	1	1	0	0	4	1	1	1	0	1
1640	2020/2/21 10:14	559	Î¢ÐÅ		115.33.109.82	±±¾©	±±¾©	0	0	0	0	1	3	1	0	0	0	0	0	0	0	0	1	1	1	1	1	1	1	1	1	1	0	1	1	1	1	0	0	0	0	0	0	3	1	1	1	0	1
1641	2020/2/21 10:14	351	Î¢ÐÅ		171.115.167.148	ºþ±±	¶÷Ê©	0	0	0	0	1	1	1	0	1	1	0	1	0	1	0	2	3	2	1	1	1	0	0	0	1	0	1	0	0	1	0	1	0	0	0	0	3	1	1	0	0	1
1642	2020/2/21 10:14	378	Î¢ÐÅ		103.40.223.119	ÉÏº£	ÉÏº£	0	0	0	0	1	4	1	1	1	1	1	1	0	1	0	1	1	1	1	1	1	1	1	1	1	0	1	0	0	0	1	0	0	0	0	0	5	0	1	0	0	1
1643	2020/2/21 10:14	928	Î¢ÐÅ		171.82.120.148	ºþ±±	Îäºº	0	0	0	0	1	5	1	1	1	1	1	0	0	0	0	2	1	2	1	1	1	1	0	1	1	0	1	0	1	0	0	1	0	1	0	0	4	1	1	0	0	1
1645	2020/2/21 10:15	496	Î¢ÐÅ		117.151.228.134	ºþ±±	¶õÖÝ	0	0	0	0	1	2	1	0	1	0	1	0	0	1	0	1	2	1	1	1	0	1	0	0	1	0	1	0	1	1	0	1	1	1	0	0	5	0	1	0	0	1
1646	2020/2/21 10:15	280	Î¢ÐÅ		111.29.156.156	º£ÄÏ	º£¿Ú	0	0	0	0	1	1	1	1	1	1	0	0	0	0	0	1	1	1	1	1	1	1	1	1	1	0	1	1	1	1	1	1	1	1	0	0	3	1	1	0	0	1
1647	2020/2/21 10:15	1080	Î¢ÐÅ		223.104.109.207	ºÓÄÏ	ÄÏÑô	0	0	0	1	0	3	0	0	1	0	1	0	0	0	0	5	2	2	1	1	0	1	0	0	1	0	1	0	0	0	0	0	0	1	0	0	3	1	1	0	0	0
1648	2020/2/21 10:15	204	Î¢ÐÅ		175.167.136.214	ÁÉÄþ	ÉòÑô	0	0	0	0	1	2	1	0	1	1	0	0	0	0	0	2	1	1	1	1	1	0	1	0	1	0	1	0	0	1	0	0	1	1	0	0	2	1	1	1	0	1
1649	2020/2/21 10:15	381	Î¢ÐÅ		27.18.246.235	ºþ±±	Îäºº	0	1	0	1	0	4	1	0	1	0	0	1	0	0	0	3	2	3	1	1	1	1	0	0	1	0	1	1	1	0	1	1	1	1	0	0	3	1	1	0	0	1
1650	2020/2/21 10:16	321	Î¢ÐÅ		112.0.116.210	½­ËÕ	ÎÞÎý	0	0	0	0	1	2	1	1	1	1	1	1	0	0	0	1	3	1	1	1	1	1	1	1	1	0	1	0	0	0	0	0	0	0	0	0	3	1	1	1	0	1
1651	2020/2/21 10:17	305	Î¢ÐÅ		117.136.94.153	É½¶«	¼ÃÄÏ	0	0	0	0	1	3	1	1	1	1	0	1	1	0	0	2	2	2	1	1	1	1	1	0	1	0	1	1	1	1	0	0	1	1	0	0	3	1	1	0	0	0
1652	2020/2/21 10:17	188	Î¢ÐÅ		182.149.145.45	ËÄ´¨	³É¶¼	0	0	0	0	1	2	1	1	1	1	1	1	1	1	0	1	1	1	1	1	1	1	1	1	1	0	1	0	0	0	1	0	0	0	0	0	2	1	1	1	0	1
1654	2020/2/21 10:17	183	Î¢ÐÅ		222.87.166.92	¹óÖÝ	Ç­Î÷ÄÏ	0	0	0	0	1	1	1	1	1	1	1	1	0	0	0	2	1	2	1	1	0	1	1	0	1	0	1	0	0	0	1	0	1	1	0	0	2	1	1	1	0	1
1656	2020/2/21 10:17	388	Î¢ÐÅ		112.65.61.184	ÉÏº£	ÉÏº£	0	0	0	0	1	1	1	0	0	0	0	0	0	0	0	2	2	1	1	1	0	0	0	0	0	0	1	1	1	1	1	1	1	1	0	0	3	1	1	1	0	1
1657	2020/2/21 10:17	305	Î¢ÐÅ		171.115.66.106	ºþ±±	¶÷Ê©	0	0	0	0	1	2	1	1	1	1	1	1	0	0	0	2	1	1	1	1	1	1	1	1	1	0	1	1	0	1	0	1	1	0	0	0	5	1	1	0	0	1
1658	2020/2/21 10:17	1242	Î¢ÐÅ		115.190.141.237	ºþ±±	Îäºº	0	0	0	0	1	4	1	0	1	0	0	0	0	0	0	4	2	1	1	1	1	1	1	0	1	0	1	1	0	0	1	1	0	0	1	0	3	1	1	0	0	1
1659	2020/2/21 10:17	342	ÊÖ»úÌá½»	Ö±½Ó·ÃÎÊ	61.184.89.90	ºþ±±	Ê®Ñß	0	0	0	0	1	5	1	1	1	1	1	0	0	0	0	2	4	1	1	1	1	1	1	1	1	0	1	1	0	0	1	1	0	0	0	0	3	1	1	1	1	1
1660	2020/2/21 10:18	190	Î¢ÐÅ		117.88.234.216	½­ËÕ	ÄÏ¾©	0	0	0	0	1	2	1	1	1	1	1	1	0	1	0	1	1	1	1	1	0	1	1	0	1	0	1	1	1	1	0	0	0	1	0	0	3	1	1	1	0	1
1661	2020/2/21 10:18	234	Î¢ÐÅ		171.113.125.45	ºþ±±	Îäºº	0	0	0	1	0	5	1	0	0	0	1	0	0	0	0	4	2	2	1	1	1	1	0	1	1	0	1	1	0	0	0	0	0	1	0	0	3	1	1	0	0	1
1662	2020/2/21 10:18	380	Î¢ÐÅ		1.86.159.167	ÉÂÎ÷	Î÷°²	1	0	0	0	0	3	1	0	0	0	0	0	0	0	0	2	1	1	1	1	0	1	1	1	1	0	0	0	0	0	0	0	0	1	0	0	2	1	1	0	0	0
1663	2020/2/21 10:18	326	Î¢ÐÅ		220.173.203.60	¹ãÎ÷	ÄÏÄþ	0	0	0	0	1	2	1	1	1	1	0	1	0	0	0	2	2	2	1	1	0	1	0	0	1	0	1	0	0	1	0	0	0	1	0	0	3	1	1	1	0	1
1664	2020/2/21 10:18	3264	Î¢ÐÅ		120.229.40.129	¹ã¶«	ÉîÛÚ	0	0	0	0	1	2	1	0	1	1	1	0	0	0	0	2	2	2	1	1	0	1	1	0	1	0	1	1	0	1	0	1	0	1	0	0	2	1	1	0	0	0
1665	2020/2/21 10:18	594	Î¢ÐÅ		120.194.42.2	ºÓÄÏ	ÂåÑô	0	0	0	0	1	5	1	0	1	0	0	0	0	0	0	1	1	1	1	1	1	1	1	1	1	0	0	0	0	0	0	0	0	0	0	1	1	1	1	0	0	1
1666	2020/2/21 10:19	396	Î¢ÐÅ		171.43.166.160	ºþ±±	Îäºº	0	0	0	0	1	3	1	1	1	0	0	1	0	1	0	2	3	2	1	1	1	1	1	0	1	0	1	0	0	1	0	0	0	0	0	0	3	1	1	0	0	1
1668	2020/2/21 10:19	192	Î¢ÐÅ		61.158.152.48	ºÓÄÏ	Ö£ÖÝ	0	0	0	0	1	2	1	0	1	1	0	1	0	0	0	2	1	2	1	1	0	0	1	0	1	0	0	1	0	1	1	0	1	0	0	0	4	1	1	0	0	0
1669	2020/2/21 10:19	252	Î¢ÐÅ		223.104.11.27	ÉÂÎ÷	Î÷°²	0	0	0	0	1	3	1	0	0	0	0	0	0	0	0	1	3	2	1	1	0	1	0	1	0	0	1	0	1	0	0	0	0	1	0	0	3	0	1	0	0	1
1671	2020/2/21 10:19	229	Î¢ÐÅ		175.42.42.12	¸£½¨	¸£ÖÝ	0	0	0	0	1	3	1	1	1	1	0	1	0	0	0	2	2	1	1	1	1	1	1	0	1	0	1	1	1	1	1	1	0	1	0	0	2	1	1	1	1	1
1672	2020/2/21 10:19	264	Î¢ÐÅ		59.109.218.49	±±¾©	±±¾©	0	0	0	0	1	1	1	0	1	0	0	0	0	0	0	2	2	1	1	1	0	1	0	0	1	0	1	0	1	1	0	0	0	1	0	0	2	0	1	1	0	0
1673	2020/2/21 10:19	364	Î¢ÐÅ		113.201.250.114	ÉÂÎ÷	°²¿µ	0	0	0	0	1	1	1	1	1	0	0	0	0	0	0	2	2	1	1	1	1	1	0	0	1	0	1	0	0	1	0	0	0	1	0	0	3	1	1	1	0	1
1674	2020/2/21 10:19	287	Î¢ÐÅ		140.207.23.245	ÉÏº£	ÉÏº£	0	0	0	0	1	1	1	1	1	1	0	1	0	0	0	2	1	1	1	1	1	1	1	0	1	0	1	1	1	1	0	0	0	1	0	0	3	1	1	0	0	1
1675	2020/2/21 10:20	387	Î¢ÐÅ		101.88.153.28	ÉÏº£	ÉÏº£	0	0	0	0	1	5	1	1	1	1	0	1	1	0	0	1	2	1	1	1	1	1	1	1	1	0	1	1	1	1	1	1	1	1	0	0	2	1	1	1	0	1
1676	2020/2/21 10:20	908	Î¢ÐÅ		117.136.53.31	ºþ±±	Îäºº	0	0	0	0	1	2	1	0	0	1	0	0	1	0	0	2	2	1	1	1	1	1	0	0	1	0	0	0	0	0	1	0	1	0	0	0	3	0	0	0	0	1
1677	2020/2/21 10:20	311	Î¢ÐÅ		111.60.116.47	ºþ±±	Îäºº	0	0	0	1	0	3	1	0	0	0	0	0	0	1	0	2	3	3	1	1	0	0	0	1	1	0	0	0	0	0	0	1	0	1	0	0	4	0	1	0	0	1
1678	2020/2/21 10:21	567	Î¢ÐÅ		101.84.102.23	ÉÏº£	ÉÏº£	0	0	0	0	1	3	1	1	1	1	0	1	0	0	0	2	1	1	1	1	1	1	1	0	1	0	1	0	0	1	0	0	0	0	0	0	3	1	1	1	0	1
1679	2020/2/21 10:21	301	Î¢ÐÅ		117.153.174.189	ºþ±±	¶÷Ê©	0	0	0	0	1	5	1	1	1	1	1	0	0	1	0	1	2	1	1	1	1	1	1	1	1	0	1	1	1	1	1	1	1	1	0	0	4	1	1	1	0	1
1680	2020/2/21 10:21	452	Î¢ÐÅ		221.13.133.183	ºÓÄÏ	ÂåÑô	0	0	0	0	1	5	1	1	1	1	1	1	0	0	0	2	1	1	1	1	1	1	1	1	1	0	1	1	1	1	1	1	1	1	0	0	3	1	1	0	0	1
1681	2020/2/21 10:21	555	Î¢ÐÅ		171.43.159.173	ºþ±±	Îäºº	0	0	0	0	1	3	1	1	1	1	0	0	0	1	0	3	3	1	1	1	1	1	1	0	1	0	0	0	0	0	0	0	0	0	0	1	2	1	1	1	0	1
1682	2020/2/21 10:21	313	Î¢ÐÅ		43.227.137.4	ºþ±±	Îäºº	0	0	0	0	1	5	1	1	1	1	1	1	0	1	0	1	2	1	1	1	1	1	1	1	1	0	1	1	1	1	1	1	1	1	0	0	4	1	1	1	0	1
1683	2020/2/21 10:22	174	Î¢ÐÅ		110.254.163.27	ºÓ±±	³ÐµÂ	0	0	0	0	1	2	1	0	0	1	0	0	0	0	0	1	3	1	1	1	1	1	1	0	1	0	0	0	0	0	0	0	0	1	0	0	3	0	1	1	0	1
1684	2020/2/21 10:22	357	Î¢ÐÅ		14.104.115.224	ÖØÇì	ÖØÇì	0	0	0	0	1	5	1	1	1	1	1	1	0	0	0	1	1	1	1	1	1	1	1	1	1	0	1	0	0	0	0	0	0	0	0	0	1	1	1	0	0	1
1685	2020/2/21 10:22	244	Î¢ÐÅ		111.30.240.69	Ìì½ò	Ìì½ò	0	0	0	0	1	2	1	0	0	1	1	0	0	0	0	2	1	1	1	1	1	1	1	0	1	0	0	1	0	0	0	0	1	1	0	0	3	1	0	0	0	1
1686	2020/2/21 10:23	471	Î¢ÐÅ		114.96.246.112	°²»Õ	»´ÄÏ	0	0	0	0	1	2	1	1	1	1	0	1	0	0	0	2	1	1	1	1	1	1	1	0	1	0	1	0	0	0	1	0	0	1	0	0	2	1	1	0	0	1
1688	2020/2/21 10:23	245	Î¢ÐÅ		122.189.105.242	ºþ±±	¶÷Ê©	0	0	0	0	1	2	1	0	1	1	1	1	0	0	0	2	1	1	1	1	0	1	0	0	1	0	1	0	0	1	1	0	1	1	0	0	3	1	1	0	0	1
1689	2020/2/21 10:23	223	ÊÖ»úÌá½»	Ö±½Ó·ÃÎÊ	27.17.249.88	ºþ±±	Îäºº	0	1	0	0	0	3	1	1	1	0	0	0	0	0	0	2	1	2	1	1	1	1	1	1	1	0	1	1	0	0	1	0	0	0	0	0	4	1	1	0	0	0
1690	2020/2/21 10:23	350	Î¢ÐÅ		221.222.129.133	±±¾©	±±¾©	1	0	0	0	0	2	1	0	1	1	0	0	0	0	0	2	1	1	1	1	1	1	1	0	1	0	1	1	0	0	1	1	1	1	0	0	2	1	1	0	0	1
1691	2020/2/21 10:23	261	Î¢ÐÅ		112.224.71.152	É½¶«	Çàµº	0	0	0	0	1	2	1	0	1	1	0	0	0	0	0	2	2	2	1	1	1	1	0	1	1	0	1	0	1	1	0	0	1	1	0	0	2	1	1	0	0	1
1692	2020/2/21 10:24	421	Î¢ÐÅ		202.100.35.134	ÉÂÎ÷	Î÷°²	0	0	0	0	1	3	1	1	1	0	0	1	0	0	0	2	2	2	1	1	0	1	0	1	1	0	1	0	0	0	0	0	0	1	0	0	3	1	1	0	0	0
1693	2020/2/21 10:24	227	Î¢ÐÅ		117.136.86.44	ÉÂÎ÷	Î÷°²	0	0	0	0	1	1	1	1	1	0	1	0	0	0	0	2	2	1	1	1	1	1	0	0	1	0	1	1	1	1	0	0	0	1	0	0	3	1	1	0	0	0
1694	2020/2/21 10:24	191	Î¢ÐÅ		171.41.8.180	ºþ±±	»Æ¸Ô	0	0	0	1	0	1	1	0	1	0	0	0	0	1	0	3	2	2	0	1	1	1	1	0	1	0	0	1	0	0	1	0	0	1	0	0	3	1	1	1	0	1
1696	2020/2/21 10:25	164	Î¢ÐÅ		171.43.166.160	ºþ±±	Îäºº	1	0	0	0	0	5	1	1	1	0	0	1	0	1	0	2	2	1	1	1	1	1	0	1	1	0	1	0	0	0	0	0	0	1	0	0	2	1	1	1	1	0
1697	2020/2/21 10:25	487	Î¢ÐÅ		101.86.23.223	ÉÏº£	ÉÏº£	0	0	0	0	1	2	1	0	0	0	0	0	0	0	0	2	1	1	1	1	0	1	1	0	1	0	0	0	0	0	0	0	0	0	0	1	3	1	1	0	0	0
1698	2020/2/21 10:25	331	Î¢ÐÅ		171.113.123.57	ºþ±±	Îäºº	0	0	0	1	0	3	1	0	1	0	0	0	0	0	0	4	3	1	1	1	1	1	1	1	1	0	1	1	0	1	1	1	1	1	0	0	3	1	1	0	0	1
1699	2020/2/21 10:25	570	Î¢ÐÅ		61.170.208.163	ÉÏº£	ÉÏº£	0	0	0	0	1	5	1	1	1	1	0	1	1	1	0	1	1	1	1	1	1	1	1	0	1	0	1	0	0	0	0	0	0	0	0	0	3	0	1	1	0	1
1700	2020/2/21 10:25	291	Î¢ÐÅ		183.95.251.200	ºþ±±	Îäºº	0	0	0	0	1	5	1	1	0	1	1	1	0	1	0	1	1	1	1	1	1	1	1	1	1	0	1	1	0	0	1	1	1	1	0	0	2	1	1	1	1	1
1701	2020/2/21 10:25	181	Î¢ÐÅ		58.55.142.72	ºþ±±	¶õÖÝ	1	0	0	0	0	5	1	1	1	1	0	1	0	1	0	3	4	1	1	1	1	1	1	1	1	0	1	1	1	1	1	1	1	1	0	0	5	1	1	1	1	1
1703	2020/2/21 10:26	763	Î¢ÐÅ		111.60.60.220	ºþ±±	ÒË²ý	0	0	0	0	1	5	1	1	1	1	1	1	1	1	0	1	2	2	1	1	1	1	1	1	1	0	1	0	0	1	0	0	1	0	0	0	4	1	1	1	1	1
1704	2020/2/21 10:26	264	Î¢ÐÅ		119.103.114.68	ºþ±±	Îäºº	0	0	1	1	0	5	1	1	1	1	1	1	0	0	0	2	2	2	1	1	1	1	1	1	1	0	1	1	1	1	1	1	1	1	0	0	2	1	1	1	1	1
1705	2020/2/21 10:26	306	Î¢ÐÅ		103.134.199.48	ËÄ´¨	³É¶¼	0	0	0	0	1	2	1	1	1	1	0	1	0	0	0	2	1	2	1	1	1	1	1	1	1	0	1	1	1	0	0	0	0	1	0	0	2	0	1	0	0	1
1706	2020/2/21 10:26	866	Î¢ÐÅ		61.158.152.242	ºÓÄÏ	Ö£ÖÝ	0	0	0	0	1	4	1	1	1	1	1	1	0	0	0	2	1	2	1	1	1	1	0	0	1	0	1	0	0	1	1	1	1	0	0	0	3	1	1	0	1	0
1707	2020/2/21 10:26	338	Î¢ÐÅ		122.84.199.8	ÉÏº£	ÉÏº£	0	0	0	0	1	3	1	1	1	1	0	0	0	0	0	1	3	1	1	1	1	1	1	0	1	0	1	1	1	1	1	1	1	1	0	0	4	1	1	0	0	1
1708	2020/2/21 10:27	267	Î¢ÐÅ		171.113.124.135	ºþ±±	Îäºº	0	0	0	1	0	1	1	0	1	0	0	0	0	0	0	3	2	2	1	1	1	1	1	1	1	0	1	1	1	1	1	1	1	1	0	0	3	1	1	0	0	0
1709	2020/2/21 10:27	277	Î¢ÐÅ		111.18.94.107	ÉÂÎ÷	Î÷°²	0	0	0	0	1	2	1	1	1	1	1	1	0	0	0	2	1	1	1	1	1	1	1	0	1	0	1	1	0	0	1	0	0	0	0	0	1	1	1	0	0	0
1710	2020/2/21 10:27	409	Î¢ÐÅ		113.57.250.104	ºþ±±	Îäºº	0	0	0	0	1	3	1	0	1	1	1	1	0	1	0	2	2	1	1	1	1	1	1	1	1	0	1	0	0	0	0	0	0	1	0	0	4	1	1	1	0	1
1711	2020/2/21 10:27	178	Î¢ÐÅ		123.147.248.227	ÖØÇì	ÖØÇì	0	0	0	0	1	2	1	0	1	1	1	1	0	0	0	2	2	1	1	1	1	1	1	1	1	0	1	1	1	1	1	1	1	1	0	0	5	1	1	1	1	1
1713	2020/2/21 10:28	176	Î¢ÐÅ		117.152.197.18	ºþ±±	Îäºº	0	0	0	0	1	3	1	1	1	1	0	1	0	0	0	3	2	1	1	1	1	1	1	1	1	0	1	1	0	0	1	0	1	0	1	0	2	1	1	1	0	1
1714	2020/2/21 10:29	249	Î¢ÐÅ		42.102.242.170	ºÚÁú½­	¹þ¶û±õ	0	0	0	0	1	3	1	1	1	0	0	1	0	0	0	1	1	1	1	0	1	1	0	0	1	0	1	1	1	1	0	1	1	1	0	0	4	1	0	0	0	1
1715	2020/2/21 10:30	310	Î¢ÐÅ		113.200.204.133	ÉÂÎ÷	Î÷°²	0	0	0	0	1	3	1	1	1	0	0	0	0	0	0	3	3	2	1	1	1	1	1	1	1	0	1	1	1	0	0	1	1	0	0	0	3	0	1	1	0	1
1716	2020/2/21 10:30	450	ÊÖ»úÌá½»	Ö±½Ó·ÃÎÊ	171.42.232.190	ºþ±±	¶õÖÝ	0	0	0	0	1	5	1	0	1	1	1	0	0	1	0	1	1	1	1	1	1	1	1	1	1	0	1	1	0	0	0	0	0	1	0	0	5	0	1	0	0	1
1717	2020/2/21 10:31	326	Î¢ÐÅ		113.143.169.72	ÉÂÎ÷	Î÷°²	0	0	0	0	1	1	1	0	1	0	0	0	0	0	0	2	1	1	1	1	0	1	0	0	1	0	0	0	0	0	1	0	0	0	0	0	1	0	1	0	0	1
1718	2020/2/21 10:32	553	Î¢ÐÅ		117.151.76.73	ºþ±±	Îäºº	0	0	0	0	1	2	0	1	1	0	0	0	0	0	0	3	3	2	1	1	0	1	1	0	1	0	1	1	0	0	1	1	0	1	0	0	3	1	1	0	0	1
1720	2020/2/21 10:32	310	Î¢ÐÅ		222.247.64.154	ºþÄÏ	³¤É³	0	0	0	0	1	3	0	1	1	1	0	0	0	0	0	3	3	2	1	1	1	1	0	1	1	0	0	1	0	1	0	0	1	1	0	0	3	0	1	0	0	1
1721	2020/2/21 10:34	193	Î¢ÐÅ		43.227.139.126	ºþ±±	Îäºº	0	0	0	0	1	4	1	0	1	0	0	0	0	0	1	4	4	2	1	1	1	1	0	0	1	0	1	1	1	1	0	0	1	0	0	0	4	0	1	0	0	1
1722	2020/2/21 10:34	309	Î¢ÐÅ		112.244.243.50	É½¶«	Î«·»	0	0	0	0	1	3	1	1	1	1	1	1	1	0	0	1	1	1	1	1	1	1	1	1	1	0	1	1	0	1	1	0	0	1	0	0	3	0	1	0	0	1
1723	2020/2/21 10:34	188	Î¢ÐÅ		117.136.83.92	ºþ±±	Îäºº	0	0	0	0	1	2	1	0	1	1	1	1	0	0	0	2	2	1	1	1	1	1	1	1	1	0	1	0	1	0	0	0	0	1	0	0	4	1	1	1	0	1
1724	2020/2/21 10:34	355	Î¢ÐÅ		117.22.19.155	ÉÂÎ÷	Î÷°²	0	0	0	0	1	4	1	1	0	0	0	1	0	0	0	1	2	1	1	1	1	1	0	0	1	0	1	0	0	0	0	0	0	1	0	0	4	1	1	0	0	1
1725	2020/2/21 10:34	230	Î¢ÐÅ		121.60.52.25	ºþ±±	Îäºº	1	1	0	0	0	2	1	1	1	1	1	0	0	0	0	2	1	2	1	1	1	1	1	1	1	0	1	0	0	0	1	0	1	0	0	0	3	1	1	1	0	1
1726	2020/2/21 10:35	280	Î¢ÐÅ		125.80.102.36	ÖØÇì	ÖØÇì	0	0	0	0	1	3	1	1	1	1	1	1	0	0	0	2	1	1	1	1	1	1	1	1	1	0	1	1	1	1	1	1	1	1	0	0	5	1	1	1	0	1
1727	2020/2/21 10:35	226	Î¢ÐÅ		171.115.87.54	ºþ±±	¶÷Ê©	0	0	0	1	0	3	1	0	1	0	1	1	0	0	0	4	2	3	1	1	1	1	1	1	1	0	1	0	0	0	0	0	0	0	0	0	3	0	1	0	0	1
1728	2020/2/21 10:35	252	Î¢ÐÅ		122.191.219.191	ºþ±±	ÒË²ý	0	0	0	0	1	3	1	0	1	0	0	0	1	1	0	2	1	1	1	1	1	1	1	1	1	0	1	1	0	0	0	0	0	0	0	0	5	1	1	1	0	1
1729	2020/2/21 10:35	420	Î¢ÐÅ		27.18.121.141	ºþ±±	Îäºº	0	1	0	0	0	4	1	0	1	0	0	0	0	0	0	4	1	2	1	1	1	1	0	1	1	0	1	1	0	0	0	1	0	0	0	0	3	1	1	0	0	1
1730	2020/2/21 10:36	503	Î¢ÐÅ		103.98.240.105	ºþ±±	Îäºº	1	0	0	0	0	5	1	1	1	0	1	0	0	1	0	3	1	2	1	1	0	1	0	1	1	0	1	0	0	0	0	0	0	0	0	0	4	0	0	0	0	1
1731	2020/2/21 10:36	208	Î¢ÐÅ		111.18.48.92	ÉÂÎ÷	ÏÌÑô	0	0	0	0	1	3	1	1	0	1	0	0	0	0	0	2	2	1	1	1	0	1	1	0	1	0	1	1	0	0	0	0	0	1	0	0	3	0	1	0	0	1
1732	2020/2/21 10:36	482	ÊÖ»úÌá½»	Ö±½Ó·ÃÎÊ	118.254.100.6	ºþÄÏ	ÕÅ¼Ò½ç	0	0	0	0	1	2	0	0	1	0	0	1	0	0	0	3	1	2	1	1	1	1	0	0	0	0	0	0	0	0	0	0	0	0	1	0	5	0	1	1	0	1
1733	2020/2/21 10:36	236	ÊÖ»úÌá½»	Ö±½Ó·ÃÎÊ	223.90.1.74	ºÓÄÏ	½¹×÷	0	0	0	0	1	3	1	1	1	1	0	0	0	0	0	2	1	2	1	1	1	1	0	0	1	0	1	0	0	0	0	0	0	1	0	0	1	1	1	0	0	1
1734	2020/2/21 10:37	272	Î¢ÐÅ		117.151.241.107	ºþ±±	¶÷Ê©	0	0	0	0	1	4	1	1	1	1	1	1	0	1	0	1	1	1	1	1	1	1	1	1	1	0	0	1	0	0	1	1	0	1	0	0	3	1	1	1	1	1
1735	2020/2/21 10:37	257	Î¢ÐÅ		116.27.234.4	¹ã¶«	½­ÃÅ	0	0	0	0	1	1	0	0	1	1	0	1	0	0	0	2	1	1	1	1	1	1	1	0	1	0	1	0	0	0	1	1	0	1	0	0	4	1	1	1	0	1
1736	2020/2/21 10:37	2221	Î¢ÐÅ		117.136.46.77	½­ËÕ	ÎÞÎý	0	0	0	0	1	2	1	0	0	0	0	0	0	0	0	1	1	2	1	1	1	1	1	0	1	0	1	0	0	1	0	0	0	0	0	0	3	1	1	1	0	0
1737	2020/2/21 10:37	4365	Î¢ÐÅ		112.17.240.215	Õã½­	Äþ²¨	0	0	0	0	1	1	1	1	1	0	0	1	1	0	0	2	3	1	1	1	0	0	0	0	0	0	1	1	0	0	0	1	0	0	0	0	3	0	1	0	0	1
1738	2020/2/21 10:37	867	Î¢ÐÅ		49.210.64.192	ºþ±±	ÒË²ý	0	0	1	0	0	2	1	0	1	0	1	0	0	0	0	2	1	1	1	1	0	0	0	0	0	0	1	0	0	0	0	0	0	1	0	0	5	0	1	0	0	0
1739	2020/2/21 10:37	301	Î¢ÐÅ		118.114.255.165	ËÄ´¨	³É¶¼	0	0	0	0	1	3	1	1	1	0	1	1	0	0	0	2	1	1	1	1	1	1	1	1	1	0	0	0	0	0	0	0	0	0	0	1	3	1	1	1	0	1
1740	2020/2/21 10:37	239	Î¢ÐÅ		171.82.108.248	ºþ±±	Îäºº	0	0	0	0	1	2	1	1	0	0	0	0	0	0	0	2	2	1	1	0	1	1	0	0	0	0	0	1	0	0	1	0	0	0	0	0	3	0	1	0	0	1
1741	2020/2/21 10:38	2219	Î¢ÐÅ		121.235.103.36	½­ËÕ	ÎÞÎý	0	0	0	0	1	5	1	1	1	1	1	1	0	0	0	2	1	1	1	1	1	1	1	1	1	0	1	1	1	1	0	0	0	1	0	0	4	1	1	1	1	1
1742	2020/2/21 10:39	359	Î¢ÐÅ		113.116.97.75	¹ã¶«	ÉîÛÚ	0	0	0	0	1	3	1	1	1	1	0	1	0	0	0	3	2	2	1	1	1	1	1	1	1	0	1	1	0	1	1	1	1	1	0	0	2	0	1	1	0	1
1743	2020/2/21 10:39	277	Î¢ÐÅ		119.103.2.125	ºþ±±	Îäºº	0	0	0	0	1	4	1	1	1	1	1	1	0	1	0	2	1	2	1	1	1	1	0	1	1	0	1	1	0	0	0	1	0	1	0	0	4	1	1	0	0	1
1744	2020/2/21 10:39	565	Î¢ÐÅ		111.18.43.195	ÉÂÎ÷	Î÷°²	0	0	0	0	1	3	1	1	1	1	1	1	0	0	0	1	1	1	1	1	1	1	1	1	1	0	1	1	0	0	0	0	0	0	0	0	3	1	1	1	1	1
1745	2020/2/21 10:39	215	Î¢ÐÅ		120.216.164.52	ºÓÄÏ	¼ÃÔ´	0	0	0	0	1	3	1	0	1	1	1	1	0	0	0	1	3	1	1	1	1	1	0	1	1	0	1	0	0	1	0	0	0	1	0	0	3	1	1	1	0	1
1746	2020/2/21 10:39	217	Î¢ÐÅ		183.93.4.208	ºþ±±	¶÷Ê©	0	0	0	0	1	2	1	1	1	1	1	0	0	0	0	2	3	1	1	1	1	1	1	0	1	0	1	1	0	0	0	1	1	1	0	0	3	0	1	1	0	1
1747	2020/2/21 10:39	1607	Î¢ÐÅ		117.182.205.151	¹ãÎ÷	ÓñÁÖ	0	0	0	0	1	5	1	0	1	1	0	0	0	0	0	2	2	1	1	1	0	1	0	0	1	0	1	0	0	1	0	1	0	1	0	0	1	0	1	0	0	1
1748	2020/2/21 10:40	265	Î¢ÐÅ		117.155.43.215	ºþ±±	ÏÌÄþ	0	0	0	0	1	3	1	1	1	0	1	0	0	1	0	1	1	1	1	1	1	1	0	1	1	0	1	1	0	1	0	0	0	1	0	0	3	1	1	1	0	1
1749	2020/2/21 10:40	690	Î¢ÐÅ		117.153.177.26	ºþ±±	¶÷Ê©	0	0	1	1	0	2	1	1	1	1	1	1	1	1	0	1	1	1	1	1	1	1	1	1	1	0	1	0	0	0	0	0	0	0	0	0	2	1	1	1	1	1
1750	2020/2/21 10:40	451	Î¢ÐÅ		171.82.180.210	ºþ±±	Îäºº	0	0	0	0	1	5	1	1	1	1	1	1	0	1	0	2	1	1	1	1	1	1	1	1	1	0	1	1	0	1	1	1	0	1	0	0	3	1	1	0	0	1
1751	2020/2/21 10:40	313	Î¢ÐÅ		171.83.38.154	ºþ±±	Îäºº	0	0	0	0	1	1	1	1	1	1	0	1	0	0	0	3	2	1	1	1	1	1	0	0	1	0	1	0	0	1	1	1	0	1	0	0	5	1	1	0	0	0
1752	2020/2/21 10:40	241	Î¢ÐÅ		49.92.135.83	½­ËÕ	ÄÏ¾©	0	0	0	0	1	3	1	1	1	1	0	1	0	0	0	2	2	2	1	1	1	1	1	1	1	0	1	1	1	1	1	1	1	1	0	0	3	1	1	1	0	1
1753	2020/2/21 10:40	275	Î¢ÐÅ		27.18.160.38	ºþ±±	Îäºº	0	0	0	0	1	2	1	0	0	0	0	0	0	0	0	3	3	1	1	1	1	1	0	1	0	0	1	0	0	0	0	0	0	1	0	0	3	0	1	1	0	1
1754	2020/2/21 10:41	2870	Î¢ÐÅ		117.136.23.220	ºþ±±	Îäºº	0	0	0	0	1	5	1	0	1	1	1	0	0	1	0	2	1	2	1	1	0	1	1	0	1	0	1	1	1	1	1	1	1	1	1	0	4	1	1	0	0	1
1755	2020/2/21 10:41	599	Î¢ÐÅ		222.70.194.204	ÉÏº£	ÉÏº£	0	0	0	0	1	5	1	1	1	1	0	0	0	0	0	2	2	2	1	1	1	1	1	1	1	0	1	1	0	0	1	1	0	0	0	0	4	1	1	0	0	1
1756	2020/2/21 10:41	327	Î¢ÐÅ		171.216.250.92	ËÄ´¨	³É¶¼	0	0	0	0	1	3	1	1	1	1	1	0	0	0	0	1	1	1	1	1	1	1	1	1	1	0	1	0	1	1	0	0	1	1	0	0	3	1	1	1	0	1
1757	2020/2/21 10:41	1443	Î¢ÐÅ		171.43.164.62	ºþ±±	Îäºº	0	0	0	0	1	2	1	1	1	1	1	0	0	1	0	1	1	1	1	1	1	1	1	0	1	0	1	1	0	0	1	1	0	0	0	0	3	1	1	0	0	1
1758	2020/2/21 10:41	127	Î¢ÐÅ		115.190.35.110	ºþ±±	Îäºº	0	0	0	1	0	3	0	0	0	0	0	0	0	0	1	5	3	1	1	1	1	1	0	0	1	0	1	0	0	0	0	0	0	1	0	0	3	1	1	0	0	0
1759	2020/2/21 10:42	621	ÊÖ»úÌá½»	Ö±½Ó·ÃÎÊ	121.62.84.239	ºþ±±	Ê®Ñß	0	0	0	0	1	4	1	1	1	1	1	1	0	1	0	2	3	3	1	1	1	1	1	1	1	0	1	0	0	0	1	1	0	1	0	0	3	1	1	0	0	1
1760	2020/2/21 10:42	687	Î¢ÐÅ		27.18.156.54	ºþ±±	Îäºº	0	1	0	1	0	3	1	1	1	0	0	1	0	1	0	3	2	2	1	1	1	1	1	0	1	0	1	1	0	0	0	0	1	1	0	0	3	1	1	0	0	0
1761	2020/2/21 10:42	119	Î¢ÐÅ		103.98.241.167	ºþ±±	Îäºº	0	0	0	0	1	4	1	1	1	0	0	0	0	0	0	2	2	2	1	1	1	1	0	0	0	0	1	1	1	1	0	0	0	0	0	0	2	1	1	1	0	1
1762	2020/2/21 10:42	352	Î¢ÐÅ		171.82.220.61	ºþ±±	Îäºº	0	0	0	0	1	5	1	1	1	1	1	1	0	1	0	2	1	1	1	1	1	1	1	0	1	0	1	1	1	0	0	1	1	1	0	0	3	1	1	1	0	1
1763	2020/2/21 10:43	233	Î¢ÐÅ		111.60.128.56	ºþ±±	Îäºº	0	0	0	1	1	1	1	0	1	0	0	0	0	0	0	3	3	2	0	0	0	0	0	1	1	0	0	0	0	0	0	1	1	1	0	0	3	1	1	0	0	1
1764	2020/2/21 10:43	427	Î¢ÐÅ		117.150.111.83	ºþ±±	Ê®Ñß	0	0	0	0	1	5	1	1	1	1	1	1	1	1	0	2	1	2	1	1	1	1	1	1	1	0	1	1	1	1	1	1	1	1	0	0	3	1	1	1	0	1
1765	2020/2/21 10:43	202	Î¢ÐÅ		117.136.83.63	ºþ±±	Îäºº	0	0	0	0	1	3	1	1	1	1	0	0	0	1	0	3	4	2	1	1	1	1	1	1	1	0	1	1	1	1	0	1	0	1	0	0	3	1	1	1	0	1
1766	2020/2/21 10:43	169	ÊÖ»úÌá½»	Ö±½Ó·ÃÎÊ	27.20.166.141	ºþ±±	¾£ÖÝ	0	0	0	0	1	3	1	1	1	1	1	1	1	1	0	1	2	1	1	1	0	1	0	0	1	0	1	0	0	0	0	0	0	1	0	0	3	1	1	1	1	1
1767	2020/2/21 10:43	355	Î¢ÐÅ		117.152.55.85	ºþ±±	ÏåÑô	0	0	0	0	1	4	1	1	1	1	1	1	0	0	0	2	1	1	1	1	1	1	1	0	1	0	1	0	1	1	0	0	0	1	0	0	4	1	1	0	0	1
1768	2020/2/21 10:44	333	Î¢ÐÅ		43.227.137.129	ºþ±±	Îäºº	0	0	0	0	1	3	1	1	1	1	1	1	0	0	0	1	1	1	1	1	1	1	1	1	1	0	1	0	0	0	0	1	1	1	0	0	2	1	1	1	1	1
1770	2020/2/21 10:44	479	Î¢ÐÅ		43.227.139.230	ºþ±±	Îäºº	0	0	1	0	0	5	1	1	1	0	1	0	0	1	0	2	1	2	1	1	1	1	1	1	1	0	1	1	0	0	1	1	0	0	0	0	2	1	1	0	0	1
1771	2020/2/21 10:44	376	Î¢ÐÅ		111.60.124.221	ºþ±±	Îäºº	0	0	0	0	1	5	1	0	0	0	0	0	0	0	1	5	5	3	1	1	0	1	0	1	1	0	1	1	1	1	1	1	0	0	0	0	5	1	1	0	0	1
1772	2020/2/21 10:45	472	Î¢ÐÅ		113.57.250.113	ºþ±±	Îäºº	0	0	0	0	1	5	1	1	1	1	1	1	1	1	0	1	1	1	1	1	1	1	1	1	1	0	1	1	1	1	1	0	0	1	0	0	2	1	1	1	0	1
1773	2020/2/21 10:45	194	Î¢ÐÅ		171.114.187.97	ºþ±±	ÏÌÄþ	0	0	0	0	1	2	1	1	1	1	1	0	1	1	0	2	2	1	1	1	1	1	1	0	1	0	1	1	1	1	0	0	1	1	0	0	1	0	1	1	0	1
1775	2020/2/21 10:46	212	Î¢ÐÅ		58.214.70.106	½­ËÕ	ÎÞÎý	0	0	0	0	1	2	1	0	1	1	0	1	0	0	0	2	1	1	1	1	1	1	1	1	1	0	1	0	0	1	0	0	0	1	0	0	3	0	1	0	0	1
1776	2020/2/21 10:46	279	Î¢ÐÅ		117.136.87.156	ÉÂÎ÷	Î¼ÄÏ	0	0	0	0	1	2	1	0	1	1	0	0	0	0	0	1	1	1	1	1	1	1	1	1	1	0	0	0	0	0	0	0	0	1	0	0	3	1	1	0	0	1
1777	2020/2/21 10:46	601	Î¢ÐÅ		183.92.248.106	ºþ±±	Îäºº	0	0	0	0	1	5	1	0	1	1	0	1	0	0	0	2	1	1	1	1	1	1	1	1	1	0	1	1	1	1	1	1	0	0	0	0	4	1	1	0	0	1
1778	2020/2/21 10:46	504	Î¢ÐÅ		119.103.39.198	ºþ±±	Îäºº	0	0	0	1	0	1	0	0	0	0	0	0	0	0	1	3	3	3	1	1	1	1	1	0	1	0	0	0	0	0	0	0	0	0	0	1	3	1	1	0	0	1
1779	2020/2/21 10:46	603	Î¢ÐÅ		101.88.215.138	ÉÏº£	ÉÏº£	0	0	0	0	1	3	1	1	1	1	0	0	1	0	0	2	2	2	1	1	1	1	1	0	1	0	1	1	0	0	0	0	0	0	0	0	3	1	1	0	0	0
1780	2020/2/21 10:47	288	Î¢ÐÅ		183.92.248.61	ºþ±±	Îäºº	0	0	0	0	1	3	1	1	1	1	1	1	0	1	0	2	1	1	1	1	1	1	1	1	1	0	1	1	1	1	1	1	0	1	0	0	2	1	1	0	0	1
1781	2020/2/21 10:47	613	Î¢ÐÅ		103.3.136.7	ÐÂ½®	ÎÚÂ³Ä¾Æë	0	0	0	0	1	4	1	1	1	1	1	1	0	1	0	1	1	1	1	1	1	1	1	1	1	0	1	1	0	0	0	1	1	1	0	0	4	1	1	0	0	1
1782	2020/2/21 10:48	238	Î¢ÐÅ		117.157.166.70	¸ÊËà	¶¨Î÷	0	0	0	0	1	2	1	0	1	0	0	0	0	0	0	2	2	1	1	1	1	1	0	0	1	0	1	0	1	1	0	0	0	0	0	0	2	0	1	1	0	0
1783	2020/2/21 10:48	449	Î¢ÐÅ		27.17.228.211	ºþ±±	Îäºº	0	0	0	0	1	3	1	1	1	0	1	1	0	0	0	3	3	3	1	1	1	1	0	1	1	0	1	1	1	1	1	1	1	1	0	0	3	1	1	1	0	1
1784	2020/2/21 10:48	111	Î¢ÐÅ		115.56.195.124	ºÓÄÏ	Ðí²ý	0	0	0	0	1	5	1	1	1	1	1	1	0	0	0	1	1	1	1	1	1	1	1	1	1	0	0	1	1	1	0	0	0	0	0	0	3	1	1	1	1	1
1785	2020/2/21 10:48	402	Î¢ÐÅ		116.235.65.149	ÉÏº£	ÉÏº£	0	0	0	0	1	1	1	0	0	1	0	0	0	0	0	2	2	1	1	1	1	1	1	0	1	0	1	1	0	0	0	0	0	0	0	1	3	1	1	0	0	1
1786	2020/2/21 10:49	145	Î¢ÐÅ		171.115.100.70	ºþ±±	¶÷Ê©	0	0	0	0	1	4	1	0	0	0	0	0	0	0	0	1	1	1	0	0	0	1	0	0	0	0	0	0	0	0	1	0	0	0	0	0	4	0	1	0	0	0
1787	2020/2/21 10:49	308	Î¢ÐÅ		117.182.111.22	¹ãÎ÷	ÇÕÖÝ	0	0	0	0	1	3	1	0	1	0	0	1	0	0	0	1	3	1	1	1	1	1	1	0	1	0	1	0	0	0	0	0	0	1	0	0	5	1	1	1	0	0
1788	2020/2/21 10:49	366	Î¢ÐÅ		43.227.139.35	ºþ±±	Îäºº	0	0	0	0	1	2	1	0	1	1	0	1	0	0	0	3	3	2	1	1	0	1	1	0	1	0	1	1	1	1	1	1	1	1	0	0	5	0	1	0	0	1
1789	2020/2/21 10:50	394	Î¢ÐÅ		117.136.52.92	ºþ±±	Îäºº	0	0	1	1	0	5	1	0	0	0	0	0	0	0	1	5	5	3	1	1	1	1	0	1	1	0	1	0	0	0	0	0	0	0	1	0	5	1	1	1	0	1
1790	2020/2/21 10:51	369	Î¢ÐÅ		111.173.132.215	ºþ±±	ÏÌÄþ	0	0	0	0	1	2	1	0	1	0	1	1	0	0	0	2	3	2	1	1	0	0	0	0	1	0	1	1	0	0	1	0	1	0	0	0	3	1	1	0	0	1
1791	2020/2/21 10:51	235	Î¢ÐÅ		70.54.25.172	¹úÍâ	¼ÓÄÃ´ó	0	0	0	0	1	2	0	0	0	0	0	0	0	0	1	3	2	1	0	1	0	1	0	0	0	0	0	1	0	0	0	0	0	0	0	0	3	0	0	0	0	1
1792	2020/2/21 10:51	430	Î¢ÐÅ		112.224.69.183	É½¶«	Çàµº	0	0	0	0	1	4	1	1	1	1	0	0	0	0	0	2	1	1	1	1	1	1	1	1	1	0	1	0	0	1	0	0	1	1	0	0	1	1	1	0	0	0
1793	2020/2/21 10:51	393	Î¢ÐÅ		183.95.57.151	ºþ±±	Îäºº	0	0	0	0	1	3	1	1	1	0	0	0	0	1	0	2	3	3	1	1	1	1	1	1	1	0	1	0	0	0	0	0	0	0	0	0	4	1	1	0	0	1
1794	2020/2/21 10:51	234	Î¢ÐÅ		171.113.124.135	ºþ±±	Îäºº	0	0	0	0	1	2	1	0	1	0	0	0	0	0	0	4	2	2	1	1	1	1	1	1	1	0	1	0	0	0	0	0	1	1	0	0	3	1	0	0	0	0
1795	2020/2/21 10:52	650	Î¢ÐÅ		171.43.159.140	ºþ±±	Îäºº	0	0	0	0	1	3	1	0	1	0	0	0	0	1	0	3	3	3	1	1	1	1	1	1	1	0	1	0	1	1	1	1	1	1	1	0	5	1	1	0	0	1
1796	2020/2/21 10:52	458	Î¢ÐÅ		117.136.53.29	ºþ±±	Îäºº	0	0	0	0	1	2	1	0	1	1	1	1	0	0	0	2	2	2	1	1	1	1	1	1	1	0	1	1	1	1	1	1	0	1	0	0	2	1	1	0	0	1
1797	2020/2/21 10:52	203	ÊÖ»úÌá½»	Ö±½Ó·ÃÎÊ	120.37.186.248	¸£½¨	ÈªÖÝ	0	0	0	0	1	3	1	1	1	1	1	1	0	0	0	2	2	1	1	1	1	1	1	1	1	0	1	1	0	1	0	0	0	1	0	0	2	1	1	0	0	0
1798	2020/2/21 10:52	460	Î¢ÐÅ		119.99.237.23	ºþ±±	Ð¢¸Ð	0	0	0	0	1	1	1	1	1	1	1	1	1	1	0	1	3	1	1	1	1	1	1	1	1	0	1	1	0	0	0	0	0	0	0	0	3	1	0	0	0	1
1799	2020/2/21 10:52	281	Î¢ÐÅ		123.118.116.152	±±¾©	±±¾©	1	0	0	0	0	2	1	1	0	0	1	0	0	0	0	2	1	1	1	1	1	1	1	0	1	0	1	0	0	0	0	0	0	1	0	0	2	1	1	0	0	1
1800	2020/2/21 10:53	271	Î¢ÐÅ		112.224.74.224	É½¶«	Çàµº	0	0	0	0	1	2	0	1	1	1	0	0	0	0	0	2	2	1	1	1	1	1	0	0	1	0	1	1	0	1	0	0	0	0	0	0	3	0	1	0	0	1
1801	2020/2/21 10:53	200	Î¢ÐÅ		117.152.209.140	ºþ±±	Îäºº	0	0	0	0	1	3	1	1	1	1	0	0	0	0	0	2	3	2	1	1	1	1	1	1	1	0	1	1	1	1	0	1	1	1	0	0	4	1	1	0	0	1
1802	2020/2/21 10:53	281	Î¢ÐÅ		117.100.106.208	±±¾©	±±¾©	0	0	0	0	1	2	0	1	1	0	0	0	0	0	0	2	4	2	1	1	0	0	0	0	1	0	1	0	0	1	1	0	0	1	0	0	4	0	0	1	0	0
1803	2020/2/21 10:53	302	Î¢ÐÅ		27.17.242.51	ºþ±±	Îäºº	0	0	0	0	1	5	1	1	0	0	1	1	0	0	0	2	2	2	1	1	0	1	0	0	1	0	1	1	0	1	0	1	0	0	0	0	3	1	1	1	1	1
1804	2020/2/21 10:53	324	Î¢ÐÅ		183.93.14.163	ºþ±±	¶÷Ê©	0	0	0	0	1	4	1	1	1	1	0	0	0	0	0	2	3	2	1	1	1	1	0	1	0	0	1	1	0	1	1	0	0	1	0	0	4	0	1	0	0	1
1805	2020/2/21 10:54	416	Î¢ÐÅ		117.151.240.216	ºþ±±	¶÷Ê©	0	0	0	0	1	2	1	1	0	0	1	0	0	1	0	3	2	1	1	1	0	1	1	0	1	0	0	0	0	0	0	0	1	0	0	0	3	1	1	0	0	1
1806	2020/2/21 10:54	953	Î¢ÐÅ		123.7.138.226	ºÓÄÏ	º×±Ú	0	0	0	0	1	3	1	1	1	1	1	1	0	0	1	1	1	1	1	1	1	1	1	1	1	0	1	0	1	0	1	1	0	0	0	0	5	1	1	1	0	1
1807	2020/2/21 10:54	683	Î¢ÐÅ		171.82.220.61	ºþ±±	Îäºº	0	0	0	0	1	1	1	1	0	1	1	1	0	1	0	3	2	1	1	1	0	1	1	0	1	0	1	1	1	1	0	0	0	0	0	0	2	0	0	0	0	1
1808	2020/2/21 10:54	258	Î¢ÐÅ		117.136.81.24	ºþ±±	Îäºº	0	0	0	0	1	4	0	0	1	1	1	1	0	0	0	4	3	1	1	1	1	1	1	1	1	0	1	0	0	0	0	0	0	0	0	0	4	0	0	0	0	1
1809	2020/2/21 10:54	219	Î¢ÐÅ		117.188.32.234	¹óÖÝ	×ñÒå	0	0	0	0	1	4	1	0	0	0	1	1	0	0	0	2	1	2	1	1	0	1	1	0	1	0	1	0	0	0	1	0	0	1	0	0	4	0	1	0	0	1
1810	2020/2/21 10:54	165	Î¢ÐÅ		111.19.59.191	ÉÂÎ÷	Î¼ÄÏ	0	0	0	0	1	1	1	0	0	0	0	0	0	0	0	2	1	1	1	1	1	0	0	0	0	0	1	1	1	1	0	0	0	0	0	0	4	1	1	0	0	0
1811	2020/2/21 10:55	594	Î¢ÐÅ		171.82.247.151	ºþ±±	Îäºº	0	0	0	0	1	4	1	0	1	1	0	0	0	0	0	1	1	1	1	1	1	1	1	1	1	0	1	0	0	0	0	0	0	0	0	0	4	1	1	0	0	1
1812	2020/2/21 10:55	306	Î¢ÐÅ		221.205.40.153	É½Î÷	Ì«Ô­	0	0	0	0	1	2	1	1	1	1	0	0	0	0	0	2	3	1	1	1	0	1	1	0	1	0	1	1	0	0	0	0	0	1	0	0	3	0	0	0	0	1
1813	2020/2/21 10:55	181	Î¢ÐÅ		124.23.134.253	ÉÂÎ÷	Î´Öª	0	0	0	0	1	1	1	0	1	0	0	0	0	0	0	3	2	2	1	0	0	0	0	0	0	0	1	0	0	0	0	0	0	0	0	0	2	0	1	0	0	0
1815	2020/2/21 10:56	411	Î¢ÐÅ		117.136.23.241	ºþ±±	Îäºº	0	0	0	0	1	4	1	1	1	1	1	0	0	1	0	2	3	2	1	1	1	1	1	1	1	0	1	1	1	1	0	1	1	1	0	0	3	1	1	0	0	1
1816	2020/2/21 10:56	508	Î¢ÐÅ		117.136.81.184	ºþ±±	Îäºº	0	1	0	0	0	3	1	1	1	1	0	0	0	0	0	3	4	3	1	1	1	1	1	1	1	0	1	1	1	0	1	1	0	0	0	0	4	1	1	1	0	1
1817	2020/2/21 10:56	839	Î¢ÐÅ		117.150.2.102	ºþ±±	ÒË²ý	0	1	0	0	0	2	1	1	1	0	0	0	0	1	0	2	2	2	1	1	1	1	1	0	1	0	1	1	0	0	1	1	0	0	0	0	5	1	1	0	0	1
1819	2020/2/21 10:57	389	Î¢ÐÅ		117.136.53.37	ºþ±±	Îäºº	0	0	0	0	1	2	1	1	1	1	1	1	0	1	0	1	3	1	1	0	0	1	1	0	1	0	1	1	0	1	1	1	1	1	0	0	4	1	1	0	0	1
1820	2020/2/21 10:58	607	Î¢ÐÅ		117.39.212.230	ÉÂÎ÷	Î÷°²	0	0	0	0	1	4	1	1	1	1	1	1	0	1	0	1	1	1	1	1	1	1	1	0	1	0	1	1	1	1	0	0	0	0	0	0	3	1	1	0	0	1
1821	2020/2/21 10:58	190	Î¢ÐÅ		111.176.28.37	ºþ±±	¾£ÖÝ	0	0	0	0	1	5	1	1	1	1	0	1	0	1	0	2	2	1	1	1	1	1	1	1	1	0	1	1	1	1	1	1	1	1	0	0	4	1	1	1	1	1
1822	2020/2/21 10:58	361	Î¢ÐÅ		111.60.191.149	ºþ±±	¾£ÖÝ	0	1	0	0	0	4	1	0	1	1	0	1	0	1	0	1	2	2	1	1	0	1	1	0	1	0	1	1	0	0	0	0	0	1	0	0	2	0	1	1	0	1
1823	2020/2/21 10:58	504	Î¢ÐÅ		223.104.145.187	½­ËÕ	ÎÞÎý	1	1	1	1	1	5	0	1	1	1	0	1	0	0	0	2	2	1	1	1	1	1	1	0	1	0	1	0	0	0	0	0	0	0	0	0	3	1	1	0	0	0
1824	2020/2/21 10:58	625	Î¢ÐÅ		39.144.30.221	ÐÂ½®	¿Ë×ÎÀÕËÕ	0	0	0	0	1	2	1	1	1	1	1	1	0	1	0	2	1	1	1	1	0	0	1	0	1	0	1	1	1	1	1	1	1	1	0	0	3	0	1	0	0	1
1825	2020/2/21 10:59	423	Î¢ÐÅ		117.136.53.19	ºþ±±	Îäºº	0	0	0	0	1	5	1	1	1	1	1	1	0	0	0	1	2	1	1	1	1	1	1	0	1	0	1	0	1	1	0	0	0	1	0	0	1	1	1	1	0	1
1826	2020/2/21 10:59	219	Î¢ÐÅ		223.104.3.208	±±¾©	±±¾©	0	0	0	0	1	3	1	1	1	1	0	0	0	0	0	3	3	2	1	1	1	1	1	1	1	0	1	1	1	1	1	1	1	1	0	0	5	1	1	1	1	1
1827	2020/2/21 10:59	573	Î¢ÐÅ		113.101.198.75	¹ã¶«	Ñô½­	0	0	0	0	1	2	0	1	1	1	1	1	0	0	0	2	1	1	1	1	1	1	1	1	1	0	0	1	0	1	0	0	1	0	0	0	3	1	1	0	0	1
1830	2020/2/21 11:00	275	Î¢ÐÅ		171.115.132.32	ºþ±±	¶÷Ê©	0	0	0	0	1	5	1	1	1	1	1	1	0	1	0	1	1	2	1	1	1	1	0	1	1	0	1	1	1	1	1	1	0	0	0	0	4	1	1	0	0	1
1831	2020/2/21 11:01	247	Î¢ÐÅ		61.158.152.1	ºÓÄÏ	Ö£ÖÝ	0	0	0	0	1	2	1	0	1	0	0	1	0	0	0	2	1	1	1	1	0	1	1	1	1	0	1	0	0	0	0	0	0	1	0	0	2	1	1	0	0	1
1832	2020/2/21 11:01	297	Î¢ÐÅ		106.33.47.181	ºÓÄÏ	Ö£ÖÝ	0	0	0	0	1	3	0	1	1	1	1	1	0	0	0	2	1	1	1	1	1	1	1	1	1	0	1	1	1	1	1	1	1	1	0	0	3	1	1	0	0	1
1833	2020/2/21 11:01	356	Î¢ÐÅ		113.139.88.19	ÉÂÎ÷	Î÷°²	0	0	0	0	1	3	1	1	1	1	0	0	0	0	0	2	1	2	1	1	0	1	0	0	1	0	1	0	0	0	0	1	1	0	0	0	4	0	1	0	0	1
1834	2020/2/21 11:01	159	Î¢ÐÅ		59.37.167.158	¹ã¶«	½­ÃÅ	0	0	0	0	1	2	1	1	1	1	0	1	0	1	0	1	3	3	1	1	1	1	1	1	1	0	1	1	1	1	1	1	1	1	1	0	3	1	1	1	0	1
1835	2020/2/21 11:01	218	Î¢ÐÅ		171.43.191.125	ºþ±±	Îäºº	0	0	0	0	1	1	1	1	1	1	1	1	0	1	0	1	1	1	1	1	1	1	1	1	1	0	1	0	0	0	0	0	0	1	0	0	4	1	1	1	0	1
1836	2020/2/21 11:02	408	Î¢ÐÅ		111.172.64.108	ºþ±±	Îäºº	0	0	0	1	1	3	1	1	1	1	0	0	0	1	0	2	2	1	1	1	1	1	1	0	1	0	1	1	0	0	0	1	1	1	0	0	2	1	1	1	0	1
1837	2020/2/21 11:02	213	Î¢ÐÅ		117.136.30.60	ÖØÇì	ÖØÇì	0	0	0	0	1	5	1	1	1	1	1	1	0	0	0	1	1	1	1	1	1	1	1	1	1	0	1	1	0	0	1	1	0	1	0	0	1	1	1	1	1	1
1838	2020/2/21 11:03	368	Î¢ÐÅ		183.92.250.114	ºþ±±	ËæÖÝ	0	0	0	0	1	2	1	1	1	1	1	1	0	1	0	1	3	1	1	1	1	1	1	0	1	0	1	0	1	1	0	0	0	1	0	0	3	1	1	1	0	1
1839	2020/2/21 11:05	189	Î¢ÐÅ		123.121.5.181	±±¾©	±±¾©	0	0	0	0	1	4	1	0	0	0	0	0	0	0	0	3	3	2	1	1	1	1	1	1	1	0	1	1	0	0	0	0	0	1	0	0	3	0	1	1	0	1
1842	2020/2/21 11:07	521	Î¢ÐÅ		223.104.20.215	ºþ±±	Îäºº	0	0	0	0	1	5	1	1	1	0	1	1	1	0	0	2	1	1	1	1	1	1	1	0	1	0	1	1	1	1	0	1	0	1	0	0	5	0	1	0	0	1
1843	2020/2/21 11:07	390	Î¢ÐÅ		27.17.248.110	ºþ±±	Îäºº	0	0	0	0	1	3	1	1	1	0	0	1	0	1	0	2	2	2	1	0	0	1	1	0	1	0	1	0	0	1	0	0	1	1	0	0	3	1	1	1	0	1
1844	2020/2/21 11:07	359	Î¢ÐÅ		27.17.208.88	ºþ±±	Îäºº	0	0	0	1	0	3	1	1	1	1	0	0	0	0	0	2	2	2	1	1	1	1	1	1	1	0	1	1	1	1	1	1	1	1	0	0	3	1	1	0	0	1
1845	2020/2/21 11:08	523	Î¢ÐÅ		117.136.53.29	ºþ±±	Îäºº	0	0	0	0	1	1	1	1	1	1	1	0	0	0	0	1	1	1	1	1	1	1	1	1	1	0	1	1	0	0	0	0	0	1	0	0	4	1	1	1	0	1
1846	2020/2/21 11:08	449	Î¢ÐÅ		223.104.145.20	½­ËÕ	ÎÞÎý	0	0	0	0	1	2	1	0	0	0	0	0	0	0	0	2	1	1	1	0	0	0	0	0	0	0	0	0	0	0	1	0	0	0	0	0	2	1	0	0	0	0
1847	2020/2/21 11:08	1819	Î¢ÐÅ		171.113.238.92	ºþ±±	Îäºº	0	0	0	0	1	5	1	0	0	0	0	0	0	0	0	4	2	3	1	1	1	1	1	1	1	0	1	0	0	0	1	1	0	0	1	0	4	1	1	0	0	0
1849	2020/2/21 11:09	331	Î¢ÐÅ		113.137.19.90	ÉÂÎ÷	ÑÓ°²	0	0	0	0	1	1	1	1	1	1	0	0	0	0	0	2	1	2	1	0	0	1	0	1	0	0	1	0	0	0	0	0	0	0	0	0	3	1	1	1	0	0
1850	2020/2/21 11:09	68	Î¢ÐÅ		27.18.201.18	ºþ±±	Îäºº	1	0	0	0	0	1	1	0	0	0	0	0	0	0	0	1	1	1	1	0	0	0	0	0	0	0	1	0	0	0	0	0	0	0	0	0	1	0	0	1	0	0
1851	2020/2/21 11:10	631	Î¢ÐÅ		117.136.52.20	ºþ±±	Îäºº	0	0	0	0	1	3	1	1	1	1	1	0	0	1	0	2	2	1	1	1	1	1	1	0	1	0	1	0	0	0	0	0	0	1	0	0	3	1	1	1	0	1
1852	2020/2/21 11:10	647	Î¢ÐÅ		112.224.67.168	É½¶«	Çàµº	0	0	1	0	0	1	1	1	1	1	0	0	0	0	0	1	1	1	1	1	1	1	1	1	1	0	1	0	0	0	0	0	0	0	0	0	1	1	1	0	0	0
1853	2020/2/21 11:10	412	Î¢ÐÅ		171.83.13.254	ºþ±±	Îäºº	0	0	0	0	1	3	0	1	0	0	0	0	0	0	0	4	3	2	1	1	1	1	0	0	1	0	0	1	0	0	1	1	1	0	0	0	4	0	1	1	0	1
1854	2020/2/21 11:10	789	Î¢ÐÅ		117.136.38.144	±±¾©	±±¾©	0	0	0	0	1	2	1	1	1	1	1	0	0	0	0	2	3	2	1	1	0	1	0	0	1	0	1	0	1	1	1	1	0	1	0	0	3	1	1	1	0	1
1855	2020/2/21 11:10	302	Î¢ÐÅ		220.112.121.55	ÉÏº£	ÉÏº£	0	0	0	0	1	1	1	1	1	1	0	0	0	0	0	1	1	1	1	1	1	1	0	0	1	0	1	0	0	1	0	0	0	0	0	0	3	1	1	0	0	1
1856	2020/2/21 11:10	434	Î¢ÐÅ		183.92.250.145	ºþ±±	ËæÖÝ	0	0	0	0	1	4	1	1	1	1	0	1	0	1	0	1	1	1	1	1	1	1	1	0	1	0	1	0	0	0	1	0	1	0	0	0	1	0	1	1	0	1
1857	2020/2/21 11:11	219	Î¢ÐÅ		117.136.26.248	ÐÂ½®	ÎÚÂ³Ä¾Æë	0	0	0	0	1	1	1	1	1	1	0	1	0	0	0	1	1	1	1	1	1	1	1	1	1	0	1	1	0	0	1	0	0	0	0	0	3	0	1	0	0	0
1858	2020/2/21 11:11	556	Î¢ÐÅ		171.83.6.92	ºþ±±	Îäºº	0	0	0	0	1	2	1	1	1	0	0	0	0	0	0	2	1	2	1	1	1	1	1	1	1	0	1	1	0	1	0	0	0	0	0	0	3	0	1	0	0	1
1859	2020/2/21 11:11	574	Î¢ÐÅ		27.29.152.208	ºþ±±	ÏåÑô	0	0	0	0	1	3	1	1	1	1	1	1	1	1	0	2	2	2	1	1	1	1	1	1	1	0	1	0	0	0	1	0	0	1	0	0	4	1	1	0	0	1
1860	2020/2/21 11:11	307	Î¢ÐÅ		113.57.247.95	ºþ±±	Îäºº	0	0	0	0	1	5	1	1	1	1	1	1	0	0	0	2	1	1	1	1	1	1	1	0	1	0	1	1	0	0	0	0	0	1	0	0	3	0	1	0	0	1
1861	2020/2/21 11:12	269	Î¢ÐÅ		117.136.53.35	ºþ±±	Îäºº	0	0	0	0	1	3	1	0	1	1	1	1	0	0	0	2	3	1	1	1	1	1	1	1	1	0	1	1	1	1	1	1	1	1	0	0	3	1	1	1	1	1
1862	2020/2/21 11:12	259	Î¢ÐÅ		218.29.155.186	ºÓÄÏ	ÈýÃÅÏ¿	0	0	0	0	1	5	1	1	1	1	1	1	0	0	0	1	1	1	1	1	1	1	1	0	1	0	1	1	1	1	1	1	0	1	0	0	5	1	1	1	1	1
1863	2020/2/21 11:12	300	Î¢ÐÅ		113.57.250.4	ºþ±±	Îäºº	0	0	0	0	1	4	1	1	1	1	1	1	1	1	0	2	1	1	1	1	1	1	0	0	1	0	1	0	0	0	0	0	0	1	0	0	3	1	0	0	0	1
1864	2020/2/21 11:12	402	Î¢ÐÅ		117.150.252.128	ºþ±±	ËæÖÝ	0	0	0	0	1	5	1	0	1	0	1	1	0	1	0	2	3	1	1	1	1	1	1	1	1	0	1	1	0	0	0	0	1	0	0	0	5	0	1	0	0	1
1865	2020/2/21 11:12	242	Î¢ÐÅ		110.157.32.194	ÐÂ½®	°¢¿ËËÕ	0	0	0	0	1	5	1	1	1	1	1	1	1	1	0	2	1	2	1	1	1	1	0	0	1	0	1	1	0	0	1	1	0	0	0	0	4	1	1	0	0	0
1866	2020/2/21 11:12	300	Î¢ÐÅ		117.151.250.56	ºþ±±	¶÷Ê©	0	0	0	0	1	3	1	1	1	1	1	1	0	1	0	3	4	2	1	1	1	1	1	1	1	0	1	1	1	1	1	1	1	1	0	0	5	1	1	0	0	1
1867	2020/2/21 11:13	307	Î¢ÐÅ		223.104.14.69	É½Î÷	Ì«Ô­	0	0	0	0	1	3	1	1	1	1	1	1	0	0	0	1	4	1	1	1	0	0	0	0	1	0	1	0	0	0	0	0	0	0	0	0	2	0	1	0	0	0
1868	2020/2/21 11:13	384	Î¢ÐÅ		106.124.156.139	ÐÂ½®	Ê¯ºÓ×Ó	0	0	0	0	1	5	1	1	1	1	1	1	0	0	0	2	1	1	1	1	1	1	1	1	1	0	1	1	0	0	1	0	0	1	0	0	4	1	1	0	0	1
1869	2020/2/21 11:13	266	Î¢ÐÅ		119.103.37.56	ºþ±±	Îäºº	0	0	0	0	1	3	1	0	1	1	0	0	0	0	0	3	3	1	1	1	1	1	1	1	1	0	0	0	0	0	1	1	0	0	0	0	3	1	1	0	0	0
1870	2020/2/21 11:13	419	Î¢ÐÅ		223.91.11.129	ºÓÄÏ	ÖÜ¿Ú	0	0	0	0	1	2	1	0	1	1	0	1	0	0	0	3	2	3	1	1	1	1	1	0	1	0	1	0	1	1	0	0	0	1	0	0	3	1	1	0	0	1
1871	2020/2/21 11:13	4299	ÊÖ»úÌá½»	Ö±½Ó·ÃÎÊ	59.172.207.22	ºþ±±	Îäºº	0	0	0	1	0	2	1	1	1	1	1	1	0	1	0	2	2	2	1	1	0	1	0	1	1	0	1	1	0	0	0	1	0	1	0	0	4	1	1	1	0	1
1872	2020/2/21 11:14	890	Î¢ÐÅ		111.16.132.250	É½¶«	ÁÄ³Ç	0	0	0	0	1	4	1	1	1	0	1	1	0	0	0	1	1	1	1	1	1	1	1	0	1	0	1	0	0	1	1	0	1	0	0	0	1	1	1	1	0	1
1873	2020/2/21 11:14	1446	Î¢ÐÅ		117.188.167.114	¹óÖÝ	±Ï½Ú	0	0	0	0	1	2	1	0	1	1	1	1	1	0	0	1	1	2	1	1	1	1	1	1	1	0	0	0	0	0	0	0	0	0	0	1	2	1	0	0	0	1
1874	2020/2/21 11:14	279	Î¢ÐÅ		117.152.153.251	ºþ±±	Îäºº	0	0	0	0	1	1	1	1	1	1	1	1	0	1	0	2	2	2	1	1	1	1	1	0	1	0	0	1	0	1	0	1	1	0	0	0	1	1	1	0	0	1
1875	2020/2/21 11:14	259	Î¢ÐÅ		171.82.224.113	ºþ±±	Îäºº	0	0	0	0	1	5	1	1	1	1	1	1	0	0	0	1	1	1	1	1	1	1	1	1	1	0	1	0	0	0	0	0	0	1	0	0	4	1	1	1	1	1
1876	2020/2/21 11:14	216	Î¢ÐÅ		27.17.165.173	ºþ±±	Îäºº	0	0	0	1	0	2	1	1	0	0	0	0	0	1	0	4	3	2	1	1	1	1	1	1	1	0	1	0	1	1	1	0	0	1	0	0	4	0	0	0	0	1
1877	2020/2/21 11:15	347	Î¢ÐÅ		61.158.208.178	ºÓÄÏ	ÂåÑô	0	0	0	0	1	5	1	1	1	1	0	1	0	0	0	2	2	2	1	1	0	1	0	0	1	0	1	1	1	1	1	1	1	1	0	0	4	0	1	0	0	1
1878	2020/2/21 11:15	653	Î¢ÐÅ		27.18.39.104	ºþ±±	Îäºº	0	0	0	0	1	5	1	1	1	0	0	0	0	1	0	1	3	1	1	1	0	1	1	0	1	0	0	1	0	1	1	1	1	0	0	0	4	0	1	0	0	1
1879	2020/2/21 11:15	346	Î¢ÐÅ		103.98.241.110	ºþ±±	Îäºº	0	0	0	0	1	3	1	0	0	0	0	1	0	0	0	2	2	1	1	1	0	1	0	0	1	0	1	0	0	0	0	1	1	0	0	0	3	1	1	1	0	1
1880	2020/2/21 11:16	340	Î¢ÐÅ		60.160.107.188	ÔÆÄÏ	´óÀí	0	0	0	0	1	3	1	0	1	1	0	1	0	0	0	2	2	2	1	1	1	1	1	0	1	0	1	1	0	1	0	0	0	1	0	0	2	1	1	1	0	1
1882	2020/2/21 11:17	276	Î¢ÐÅ		223.77.180.62	ºþ±±	Î´Öª	0	0	0	0	1	3	1	1	1	1	1	0	0	0	0	2	2	2	1	1	1	1	0	0	1	0	1	0	0	1	0	0	1	0	0	0	3	0	1	1	0	1
1883	2020/2/21 11:17	191	Î¢ÐÅ		171.115.64.109	ºþ±±	¶÷Ê©	0	0	0	0	1	2	1	0	0	0	0	0	0	0	0	4	3	2	0	0	0	1	0	0	0	0	0	0	0	0	0	0	0	1	0	0	3	0	1	0	0	1
1884	2020/2/21 11:17	145	Î¢ÐÅ		61.158.208.178	ºÓÄÏ	ÂåÑô	0	0	0	0	1	5	1	1	1	1	0	1	0	0	0	2	2	2	1	1	0	1	0	0	1	0	1	1	1	1	1	1	1	1	0	0	2	1	1	0	0	1
1885	2020/2/21 11:17	687	Î¢ÐÅ		112.96.115.248	¹ã¶«	¹ãÖÝ	0	0	0	0	1	2	1	1	1	0	0	0	0	0	0	2	2	3	1	1	1	1	1	0	1	0	1	1	1	1	1	1	1	1	0	0	1	1	1	0	0	1
1887	2020/2/21 11:18	226	Î¢ÐÅ		116.178.225.184	ÐÂ½®	ÎÚÂ³Ä¾Æë	0	0	0	0	1	4	1	1	1	1	1	1	0	0	0	1	2	1	1	1	1	1	1	1	1	0	1	0	0	0	0	1	1	1	0	0	4	1	1	1	0	1
1888	2020/2/21 11:18	408	Î¢ÐÅ		123.188.77.58	ÁÉÄþ	¸§Ë³	0	0	0	0	1	3	1	0	1	1	0	0	0	0	0	3	1	1	1	1	1	1	1	0	1	0	1	0	0	1	1	0	0	1	0	0	4	0	1	0	0	1
1889	2020/2/21 11:18	413	Î¢ÐÅ		42.49.141.28	ºþÄÏ	³¤É³	0	0	0	0	1	3	1	1	1	1	0	0	0	0	0	2	1	1	1	1	1	1	1	1	1	0	1	0	0	1	1	1	0	0	0	0	5	1	1	0	0	0
1890	2020/2/21 11:18	472	Î¢ÐÅ		103.98.240.210	ºþ±±	Îäºº	0	0	0	0	1	2	1	1	1	1	1	0	0	0	0	2	1	2	1	1	1	1	1	1	1	0	1	0	0	0	0	0	0	1	0	0	2	1	1	0	0	0
1891	2020/2/21 11:19	254	Î¢ÐÅ		223.114.187.209	ÐÂ½®	Ê¯ºÓ×Ó	0	0	0	0	1	1	1	1	1	1	0	1	1	0	0	1	1	2	1	1	1	1	0	1	1	0	1	1	1	0	0	0	0	0	0	0	1	1	1	1	0	0
1892	2020/2/21 11:19	444	Î¢ÐÅ		139.206.201.211	ËÄ´¨	Á¹É½	0	0	0	0	1	5	1	1	1	1	1	1	1	0	0	1	1	1	1	1	1	1	1	1	1	0	0	0	0	0	0	0	0	1	0	0	1	1	1	0	0	1
1893	2020/2/21 11:19	240	Î¢ÐÅ		223.89.248.69	ºÓÄÏ	ÉÌÇð	0	0	0	0	1	2	1	1	1	1	0	0	0	0	0	1	2	1	1	1	1	1	1	1	1	0	1	0	0	0	1	1	1	1	0	0	3	0	1	1	0	1
1894	2020/2/21 11:20	114	ÊÖ»úÌá½»	Ö±½Ó·ÃÎÊ	223.104.192.141	É½¶«	Î´Öª	0	0	0	0	1	2	1	1	1	1	0	1	0	0	0	2	2	1	1	1	1	1	0	1	1	0	0	1	0	0	0	1	0	0	0	0	5	0	1	1	1	1
1895	2020/2/21 11:20	449	Î¢ÐÅ		183.93.1.117	ºþ±±	¶÷Ê©	0	0	0	0	1	5	1	1	1	1	1	0	0	1	0	1	1	1	1	1	1	1	1	1	1	0	1	1	1	1	1	0	1	1	0	0	5	1	1	0	0	0
1896	2020/2/21 11:20	2256	Î¢ÐÅ		223.104.20.237	ºþ±±	Îäºº	0	0	0	0	1	2	1	1	1	1	1	1	0	1	0	2	2	1	1	1	1	1	1	1	1	0	0	1	0	0	0	1	0	0	0	0	2	1	1	0	0	0
1897	2020/2/21 11:21	560	Î¢ÐÅ		116.178.221.63	ÐÂ½®	ÎÚÂ³Ä¾Æë	0	0	0	0	1	1	1	1	1	1	1	1	0	1	0	1	5	1	1	1	1	1	1	1	1	0	1	1	1	1	1	1	1	1	0	0	4	1	1	1	0	1
1898	2020/2/21 11:21	373	Î¢ÐÅ		117.151.250.46	ºþ±±	¶÷Ê©	0	0	0	0	1	3	1	0	0	0	0	0	0	0	0	2	3	3	0	1	1	1	0	0	0	0	1	0	0	0	0	1	0	1	0	0	3	1	1	1	0	1
1899	2020/2/21 11:21	176	Î¢ÐÅ		153.118.213.18	É½¶«	¼ÃÄÏ	0	0	0	0	1	2	1	1	1	1	0	0	0	0	0	1	1	3	1	1	1	1	1	1	1	0	0	1	1	1	1	0	1	1	0	0	3	1	1	1	0	1
1900	2020/2/21 11:21	334	Î¢ÐÅ		223.104.30.204	ÐÂ½®	ÎÚÂ³Ä¾Æë	0	0	0	0	1	3	1	1	1	1	1	1	1	1	0	1	1	2	1	1	1	1	0	0	1	0	0	1	1	0	0	0	0	1	0	0	2	1	1	0	0	0
1901	2020/2/21 11:21	406	Î¢ÐÅ		113.138.130.245	ÉÂÎ÷	°²¿µ	0	0	0	0	1	3	1	0	1	1	0	0	0	0	0	2	1	1	1	1	1	1	1	0	0	0	1	1	0	0	0	0	0	1	0	0	3	1	1	1	0	1
1902	2020/2/21 11:21	464	Î¢ÐÅ		113.57.250.45	ºþ±±	Îäºº	0	0	0	0	1	5	1	1	1	1	1	1	1	1	0	1	1	1	1	1	0	0	0	0	0	0	1	0	0	0	0	0	0	0	1	0	5	1	1	1	0	1
1903	2020/2/21 11:21	186	ÊÖ»úÌá½»	Ö±½Ó·ÃÎÊ	111.177.208.95	ºþ±±	ËæÖÝ	0	0	0	0	1	1	1	0	1	1	1	0	0	0	0	3	3	1	0	1	0	1	0	0	1	0	1	0	0	0	0	0	0	1	0	0	3	0	0	1	0	1
1904	2020/2/21 11:22	199	Î¢ÐÅ		223.104.30.28	ÐÂ½®	ÎÚÂ³Ä¾Æë	0	0	0	0	1	5	1	1	1	1	1	1	0	1	0	2	2	1	1	1	0	1	1	1	1	0	1	0	0	0	0	0	0	0	0	0	2	1	1	0	0	1
1905	2020/2/21 11:22	497	Î¢ÐÅ		223.73.167.12	¹ã¶«	Õ¿½­	0	0	0	0	1	2	1	0	1	1	1	0	0	0	0	2	1	1	1	1	1	1	1	0	1	0	1	1	0	0	1	0	0	0	0	0	2	1	1	1	0	1
1906	2020/2/21 11:22	235	Î¢ÐÅ		117.153.162.217	ºþ±±	¶÷Ê©	0	0	0	0	1	3	1	1	1	1	0	0	0	0	0	1	1	2	1	1	1	1	0	0	1	0	1	1	0	1	0	0	0	0	0	0	4	1	1	1	0	1
1907	2020/2/21 11:22	228	ÊÖ»úÌá½»	Ö±½Ó·ÃÎÊ	14.204.181.21	ÔÆÄÏ	Å­½­	0	0	0	0	1	3	1	1	0	0	1	0	0	0	0	2	2	2	1	1	0	1	1	0	0	0	1	1	1	1	1	1	1	1	0	0	2	0	1	0	0	1
1908	2020/2/21 11:22	367	Î¢ÐÅ		171.115.177.102	ºþ±±	¶÷Ê©	0	0	0	0	1	5	1	1	1	1	0	0	0	0	0	1	2	3	1	1	1	1	1	1	1	0	1	0	0	1	0	0	1	1	0	0	4	1	1	0	0	1
1909	2020/2/21 11:22	388	Î¢ÐÅ		45.116.152.35	±±¾©	±±¾©	0	0	0	0	1	4	1	1	1	1	1	1	0	0	0	2	3	2	1	1	1	1	1	0	1	0	1	1	1	1	0	1	0	0	0	0	3	1	1	0	0	1
1910	2020/2/21 11:22	215	ÊÖ»úÌá½»	Ö±½Ó·ÃÎÊ	223.104.108.193	ºÓÄÏ	¿ª·â	0	0	0	0	1	2	1	1	1	0	0	0	0	0	0	2	1	1	0	1	0	1	0	0	1	0	1	0	0	1	0	0	0	1	0	0	3	0	1	1	0	1
1911	2020/2/21 11:22	236	Î¢ÐÅ		14.120.79.234	¹ã¶«	¶«Ý¸	0	0	0	1	0	2	1	0	1	1	1	1	0	0	0	2	1	2	1	1	1	1	0	1	1	0	1	0	0	0	0	0	0	1	0	0	3	1	1	0	0	1
1912	2020/2/21 11:23	220	Î¢ÐÅ		223.104.64.236	¹ã¶«	¹ãÖÝ	0	0	0	0	1	3	1	1	1	1	1	1	0	0	0	1	1	1	1	1	1	1	0	1	1	0	0	1	0	0	0	0	1	0	0	0	3	1	1	1	0	1
1913	2020/2/21 11:23	168	ÊÖ»úÌá½»	Ö±½Ó·ÃÎÊ	112.12.182.26	Õã½­	ÎÂÖÝ	0	0	0	0	1	2	1	0	1	0	0	1	0	0	0	2	1	1	1	1	1	0	1	0	1	0	0	0	0	0	0	0	0	1	0	0	3	0	0	0	0	1
1914	2020/2/21 11:23	271	Î¢ÐÅ		183.92.251.240	ºþ±±	Îäºº	0	0	0	0	1	1	1	0	1	1	0	0	0	0	0	2	1	1	1	1	1	1	0	0	1	0	1	1	1	0	0	0	0	1	0	0	3	1	0	0	0	1
1915	2020/2/21 11:23	486	Î¢ÐÅ		112.96.65.254	¹ã¶«	·ðÉ½	0	0	0	0	1	5	1	0	0	0	0	0	0	0	0	2	2	1	1	0	0	0	0	0	0	0	1	0	0	0	0	0	0	0	0	0	4	0	1	1	0	1
1916	2020/2/21 11:23	372	Î¢ÐÅ		117.136.52.155	ºþ±±	Îäºº	0	0	0	0	1	1	1	0	0	0	0	0	0	0	0	2	1	2	1	1	1	1	1	0	1	0	0	1	1	0	1	0	0	1	0	0	4	1	1	0	0	0
1917	2020/2/21 11:23	590	Î¢ÐÅ		223.64.190.156	½­ËÕ	ÎÞÎý	0	0	0	0	1	5	1	1	1	1	1	1	0	1	0	2	1	1	1	1	1	1	1	1	1	0	1	0	0	1	0	0	0	1	0	0	3	1	1	1	1	1
1918	2020/2/21 11:24	233	Î¢ÐÅ		171.113.143.165	ºþ±±	Îäºº	0	0	0	1	0	3	1	1	1	1	1	0	0	0	0	2	4	2	1	0	0	1	0	1	1	0	0	0	0	0	0	0	0	1	0	0	2	1	1	1	0	1
1919	2020/2/21 11:24	438	Î¢ÐÅ		180.164.12.33	ÉÏº£	ÉÏº£	0	0	0	0	1	3	1	1	1	1	0	1	0	0	0	2	3	2	1	1	1	1	1	1	1	0	0	1	0	1	1	1	0	1	0	0	3	1	1	0	0	1
1920	2020/2/21 11:24	381	Î¢ÐÅ		118.135.107.202	ÉÏº£	ÉÏº£	0	0	0	0	1	5	1	1	1	1	1	1	0	0	0	1	1	1	1	1	1	1	1	0	1	0	1	0	0	0	0	0	0	0	0	0	3	1	1	0	0	0
1921	2020/2/21 11:24	1150	Î¢ÐÅ		43.227.137.139	ºþ±±	Îäºº	0	0	0	0	1	1	1	0	1	1	1	1	0	1	0	1	1	2	1	1	1	1	1	1	1	0	1	0	0	0	0	0	0	1	0	0	3	1	1	0	0	1
1922	2020/2/21 11:24	336	Î¢ÐÅ		120.243.102.15	°²»Õ	°ö²º	0	0	0	0	1	2	1	1	1	1	1	1	0	1	0	2	2	2	1	1	1	1	1	1	1	0	1	1	1	1	1	1	0	0	0	0	3	1	1	0	0	0
1923	2020/2/21 11:24	426	Î¢ÐÅ		117.136.81.98	ºþ±±	Îäºº	0	0	0	0	1	2	1	1	1	1	0	1	1	1	0	1	2	1	1	1	1	1	1	1	1	0	1	0	0	0	0	0	0	1	0	0	3	1	1	0	0	1
1924	2020/2/21 11:24	150	ÊÖ»úÌá½»	Ö±½Ó·ÃÎÊ	1.81.214.64	ÉÂÎ÷	ººÖÐ	0	0	0	0	1	1	0	1	1	1	0	0	0	0	0	3	2	1	1	1	0	1	0	0	1	0	1	1	1	1	0	1	0	0	0	0	3	1	1	0	0	1
1925	2020/2/21 11:25	247	Î¢ÐÅ		120.69.113.187	ÐÂ½®	Ê¯ºÓ×Ó	0	0	0	0	1	3	1	1	1	1	1	0	0	0	0	1	1	1	1	0	0	1	0	0	0	0	1	0	0	0	0	0	0	0	1	0	3	1	1	0	0	0
1926	2020/2/21 11:25	116	ÊÖ»úÌá½»	Ö±½Ó·ÃÎÊ	120.230.154.59	¹ã¶«	½­ÃÅ	0	0	0	0	1	4	1	1	1	1	0	1	0	0	0	1	1	1	1	1	1	1	1	1	1	0	1	1	1	1	1	1	0	0	0	0	5	0	1	0	0	1
1927	2020/2/21 11:25	217	Î¢ÐÅ		120.244.130.17	±±¾©	±±¾©	0	0	0	0	1	2	1	1	1	0	0	1	0	0	0	2	2	2	1	1	0	1	1	0	1	0	1	1	1	1	1	1	1	1	0	0	5	1	1	1	0	1
1928	2020/2/21 11:25	337	Î¢ÐÅ		124.88.120.13	ÐÂ½®	Ê¯ºÓ×Ó	0	0	0	0	1	2	1	0	1	1	0	0	0	0	0	1	1	1	1	1	1	1	1	0	1	0	1	1	0	1	0	0	1	1	0	0	3	0	1	1	0	0
1929	2020/2/21 11:25	390	Î¢ÐÅ		112.224.65.165	É½¶«	Çàµº	0	0	0	1	0	3	1	1	1	1	0	1	1	0	0	1	3	1	1	1	1	1	1	1	1	0	1	1	1	1	1	1	1	1	0	0	3	1	1	1	0	1
1930	2020/2/21 11:25	215	ÊÖ»úÌá½»	Ö±½Ó·ÃÎÊ	183.226.91.102	ÖØÇì	ÖØÇì	0	0	0	0	1	1	1	0	1	0	0	1	0	0	0	2	1	2	1	1	1	1	0	0	1	0	1	0	1	1	0	0	0	1	0	0	3	1	1	1	0	0
1931	2020/2/21 11:26	449	Î¢ÐÅ		223.77.87.121	ºþ±±	¾£ÃÅ	0	0	0	0	1	2	1	0	1	1	1	0	0	1	0	2	2	1	1	1	0	0	1	0	1	0	1	0	0	0	1	0	0	1	0	0	2	0	1	0	0	1
1932	2020/2/21 11:26	384	Î¢ÐÅ		223.104.170.76	½­Î÷	ÄÏ²ý	0	0	0	0	1	2	1	1	1	1	0	1	0	0	0	2	2	2	1	1	1	1	0	0	1	0	1	0	1	1	0	1	0	1	0	0	3	0	1	0	0	1
1933	2020/2/21 11:26	472	Î¢ÐÅ		117.136.53.59	ºþ±±	Îäºº	0	0	0	0	1	5	1	1	1	1	1	0	0	1	0	2	2	1	1	1	1	1	0	1	1	0	1	1	0	0	0	0	1	0	0	0	4	1	1	1	0	1
1934	2020/2/21 11:26	515	Î¢ÐÅ		183.92.192.152	ºþ±±	»ÆÊ¯	0	0	0	0	1	4	1	1	1	1	1	1	0	0	0	2	2	1	1	1	1	1	1	1	1	0	1	1	0	0	0	1	1	0	0	0	3	1	1	0	0	1
1935	2020/2/21 11:26	129	Î¢ÐÅ		223.198.139.28	º£ÄÏ	ÈýÑÇ	0	0	0	0	1	4	0	0	0	0	0	0	0	0	1	3	3	1	1	1	1	1	1	0	1	0	1	1	1	1	0	1	1	1	0	0	5	0	1	0	0	1
1936	2020/2/21 11:26	472	Î¢ÐÅ		223.104.20.42	ºþ±±	Îäºº	0	1	0	0	0	2	1	1	1	0	0	0	0	0	0	3	3	2	1	1	1	1	0	0	1	0	1	1	1	1	1	1	1	1	0	0	5	1	1	1	0	1
1937	2020/2/21 11:26	481	Î¢ÐÅ		27.17.236.3	ºþ±±	Îäºº	1	0	0	1	0	5	1	1	1	1	1	1	1	1	0	2	2	3	1	1	1	1	1	1	1	0	1	1	1	1	1	1	1	1	0	0	5	1	1	1	0	1
1938	2020/2/21 11:26	238	Î¢ÐÅ		171.82.2.234	ºþ±±	Îäºº	0	0	0	0	1	4	1	0	1	1	1	1	0	0	0	2	1	2	1	1	0	0	0	0	0	0	1	0	1	1	0	0	0	1	0	0	1	1	1	1	0	0
1939	2020/2/21 11:26	230	Î¢ÐÅ		36.4.176.205	°²»Õ	ÙñÖÝ	0	0	0	0	1	5	1	0	1	1	0	0	0	0	0	3	3	1	1	1	0	1	1	0	1	0	1	0	1	1	1	1	0	1	0	0	3	1	1	0	0	1
1940	2020/2/21 11:27	372	Î¢ÐÅ		49.117.209.171	ÐÂ½®	Ê¯ºÓ×Ó	0	0	0	0	1	1	1	1	1	1	1	1	0	1	0	1	1	1	1	1	1	1	1	0	1	0	0	0	0	0	0	0	0	1	0	1	3	1	1	1	0	1
1941	2020/2/21 11:28	302	Î¢ÐÅ		183.95.248.59	ºþ±±	Îäºº	0	0	0	0	1	5	1	1	1	1	1	1	1	1	0	1	1	1	1	1	1	1	1	1	1	0	1	1	0	0	1	1	0	0	0	0	3	1	1	0	0	1
1942	2020/2/21 11:28	331	Î¢ÐÅ		61.148.244.171	±±¾©	±±¾©	0	0	0	0	1	2	1	1	1	1	0	0	0	0	0	1	1	1	1	1	1	1	1	0	1	0	1	0	0	0	0	0	0	0	0	0	2	1	1	0	0	0
1944	2020/2/21 11:28	169	Î¢ÐÅ		112.97.179.157	¹ã¶«	¶«Ý¸	0	0	0	0	1	4	1	1	1	1	0	0	0	0	0	1	3	2	1	1	1	1	0	1	1	0	1	0	0	0	1	1	1	1	0	0	3	1	0	1	0	1
1945	2020/2/21 11:28	308	Î¢ÐÅ		117.136.74.167	ºþ±±	Îäºº	0	0	0	0	1	5	1	1	1	1	1	1	1	1	0	2	1	3	1	1	1	1	0	1	1	0	1	1	1	1	0	1	0	1	0	0	5	1	1	1	0	1
1946	2020/2/21 11:28	562	Î¢ÐÅ		119.102.248.250	ºþ±±	ÒË²ý	0	0	0	0	1	5	1	1	0	1	1	0	0	1	0	2	1	2	1	1	1	1	1	0	1	0	1	0	0	1	1	0	0	0	0	0	4	1	1	0	0	1
1947	2020/2/21 11:28	405	Î¢ÐÅ		117.136.104.187	ºÓÄÏ	Ö£ÖÝ	0	0	0	0	1	5	1	1	1	1	0	1	0	0	0	1	3	2	1	1	1	1	1	0	1	0	1	1	1	0	1	1	0	0	0	0	3	1	1	1	1	1
1948	2020/2/21 11:28	216	Î¢ÐÅ		117.136.81.38	ºþ±±	Îäºº	0	0	0	0	1	3	1	1	1	1	1	1	0	1	0	1	1	2	1	1	1	1	0	0	1	0	1	1	0	1	0	0	0	1	0	0	4	1	1	0	0	1
1950	2020/2/21 11:29	698	Î¢ÐÅ		117.136.52.10	ºþ±±	Îäºº	0	0	0	0	1	5	1	1	0	1	1	0	0	1	0	1	2	2	1	1	1	1	1	1	1	0	1	0	0	0	0	0	1	1	0	0	1	0	1	0	0	1
1951	2020/2/21 11:29	362	Î¢ÐÅ		106.45.239.219	ÄþÏÄ	¹ÌÔ­	1	0	0	0	0	5	1	0	1	1	0	1	1	1	0	1	1	1	1	1	1	1	1	1	1	0	1	1	1	1	1	1	1	1	0	0	5	1	1	1	0	1
1952	2020/2/21 11:29	284	Î¢ÐÅ		27.17.157.202	ºþ±±	Îäºº	0	1	1	1	0	5	1	1	1	1	1	1	0	0	0	2	2	2	1	1	1	1	1	1	1	0	1	1	1	1	1	1	1	1	0	0	5	1	1	1	1	1
1953	2020/2/21 11:29	365	Î¢ÐÅ		117.136.8.141	ÉÏº£	ÉÏº£	0	0	0	0	1	5	1	0	0	0	0	0	0	0	0	2	2	2	1	1	0	1	0	0	1	0	1	0	0	1	0	1	0	0	0	0	3	1	0	0	0	1
1954	2020/2/21 11:29	547	Î¢ÐÅ		171.113.142.131	ºþ±±	Îäºº	0	0	0	0	1	1	1	1	0	1	0	0	0	0	0	2	1	2	1	1	1	1	1	1	1	0	1	1	0	0	1	0	0	0	0	0	3	1	1	1	0	1
1956	2020/2/21 11:29	336	ÊÖ»úÌá½»	Ö±½Ó·ÃÎÊ	36.27.192.134	Õã½­	½ð»ª	0	0	0	0	1	2	1	0	1	1	0	0	0	0	0	2	2	2	1	1	0	1	1	0	1	0	1	0	0	1	0	0	0	1	0	0	2	1	1	1	0	1
1957	2020/2/21 11:30	571	Î¢ÐÅ		27.18.219.184	ºþ±±	Îäºº	0	0	0	1	0	3	1	1	1	1	1	1	0	0	0	2	2	2	1	1	1	1	1	1	1	0	1	1	1	1	1	1	1	1	0	0	2	1	1	1	0	1
1958	2020/2/21 11:31	289	Î¢ÐÅ		171.115.76.23	ºþ±±	¶÷Ê©	0	0	0	0	1	4	1	0	1	1	0	0	0	0	0	3	1	1	1	1	1	1	1	0	1	0	1	0	0	0	0	0	0	0	0	0	3	1	1	0	0	1
1959	2020/2/21 11:31	253	Î¢ÐÅ		27.24.247.8	ºþ±±	¶÷Ê©	0	0	0	0	1	2	1	1	1	1	1	1	0	1	0	1	1	1	1	1	1	1	1	1	1	0	1	1	1	1	1	1	1	1	0	0	1	1	1	1	0	1
1960	2020/2/21 11:31	193	Î¢ÐÅ		58.49.133.182	ºþ±±	Îäºº	0	1	0	0	0	2	1	0	1	1	0	0	0	0	0	2	2	2	1	1	1	1	0	1	1	0	1	1	0	0	0	0	1	1	0	0	2	1	1	1	0	1
1962	2020/2/21 11:32	449	Î¢ÐÅ		117.153.194.188	ºþ±±	¶÷Ê©	0	0	0	0	1	2	1	1	1	1	1	1	1	1	0	1	1	2	1	1	1	1	1	1	1	0	1	0	1	1	1	0	0	1	1	0	3	1	1	0	0	0
1964	2020/2/21 11:32	201	Î¢ÐÅ		223.104.160.29	Õã½­	Î´Öª	0	0	0	0	1	2	1	1	1	1	0	1	0	1	0	1	1	1	1	1	1	1	0	0	1	0	1	1	1	1	0	0	0	0	0	0	3	1	1	1	0	1
1965	2020/2/21 11:32	148	ÊÖ»úÌá½»	Ö±½Ó·ÃÎÊ	117.150.221.214	ºþ±±	ÏÉÌÒ	0	0	0	0	1	2	1	0	0	0	0	0	0	0	0	3	3	1	1	1	1	0	0	0	1	0	1	1	1	0	0	0	0	1	0	0	3	1	1	1	0	1
1966	2020/2/21 11:32	496	Î¢ÐÅ		106.124.153.12	ÐÂ½®	Ê¯ºÓ×Ó	0	0	0	0	1	5	1	1	1	1	1	1	0	1	0	1	1	1	1	1	1	1	1	1	1	0	1	1	1	1	1	1	0	0	0	0	1	1	1	1	0	1
1967	2020/2/21 11:33	365	Î¢ÐÅ		171.113.143.185	ºþ±±	Îäºº	0	0	0	0	1	2	1	0	1	0	0	0	0	0	0	4	1	3	1	1	1	1	1	0	1	0	1	1	0	0	1	1	1	1	0	0	4	0	1	0	0	1
1970	2020/2/21 11:33	192	ÊÖ»úÌá½»	Ö±½Ó·ÃÎÊ	117.136.53.143	ºþ±±	Îäºº	0	0	0	0	1	2	1	1	1	0	0	0	0	1	0	2	1	1	0	1	0	1	0	0	1	0	1	0	0	1	0	0	0	1	0	0	3	0	1	0	0	1
1971	2020/2/21 11:34	322	Î¢ÐÅ		182.130.215.198	ËÄ´¨	ãòÖÝ	0	0	0	0	1	2	1	0	1	1	0	1	0	0	0	2	4	1	1	1	1	1	1	1	1	0	1	1	1	1	1	1	0	1	0	0	4	1	1	0	0	1
1972	2020/2/21 11:34	328	Î¢ÐÅ		183.95.250.102	ºþ±±	Îäºº	0	0	0	0	1	3	1	1	1	1	0	1	0	0	0	1	2	1	0	1	0	1	1	0	1	0	1	0	0	1	0	0	1	1	0	0	3	0	1	0	0	1
1973	2020/2/21 11:34	396	Î¢ÐÅ		27.18.38.71	ºþ±±	Îäºº	0	0	0	0	1	1	1	1	1	1	1	1	0	0	0	2	1	1	1	1	1	1	1	0	1	0	1	0	0	0	0	0	0	1	0	0	2	1	1	1	0	1
1974	2020/2/21 11:34	409	Î¢ÐÅ		183.200.19.199	É½Î÷	Ì«Ô­	0	0	0	0	1	2	1	0	0	0	0	0	0	0	0	3	3	2	1	1	1	1	1	0	1	0	1	1	0	1	1	1	1	1	0	0	4	0	1	0	0	1
1975	2020/2/21 11:34	325	Î¢ÐÅ		119.103.161.59	ºþ±±	Îäºº	0	0	0	0	1	5	1	1	1	1	1	1	0	1	0	1	1	2	1	1	1	1	1	1	1	0	1	0	0	0	0	0	0	0	0	0	4	1	1	0	0	0
1976	2020/2/21 11:35	335	Î¢ÐÅ		106.19.176.86	ºþÄÏ	³¤É³	0	0	0	0	1	3	1	1	1	1	1	1	0	0	0	1	2	2	1	1	0	1	1	0	1	0	1	0	0	1	0	0	0	1	0	0	3	1	1	1	1	1
1977	2020/2/21 11:35	241	Î¢ÐÅ		171.115.181.190	ºþ±±	¶÷Ê©	0	0	0	0	1	1	1	1	1	1	1	1	0	1	0	1	1	1	1	1	1	1	1	1	1	0	1	1	0	0	1	0	1	1	0	0	1	1	1	0	0	0
1978	2020/2/21 11:35	652	Î¢ÐÅ		110.155.161.146	ÐÂ½®	Ê¯ºÓ×Ó	0	0	0	0	1	2	1	0	1	1	1	0	0	0	0	2	1	2	0	0	0	1	0	0	1	0	1	0	0	0	1	1	0	0	0	0	1	1	1	0	0	0
1979	2020/2/21 11:35	409	Î¢ÐÅ		58.52.228.76	ºþ±±	¶÷Ê©	0	0	0	1	0	4	1	0	1	1	1	1	0	0	0	3	4	1	1	1	1	1	1	1	1	0	1	1	1	1	1	1	1	1	0	0	4	1	1	1	0	1
1980	2020/2/21 11:35	124	ÊÖ»úÌá½»	Ö±½Ó·ÃÎÊ	111.173.173.62	ºþ±±	ÏÌÄþ	0	0	1	1	0	3	1	1	1	1	1	1	1	1	0	1	2	1	0	1	0	1	1	1	1	0	0	1	0	1	0	0	0	1	0	0	2	1	1	1	0	1
1981	2020/2/21 11:36	502	ÊÖ»úÌá½»	Ö±½Ó·ÃÎÊ	223.104.20.201	ºþ±±	Îäºº	0	0	0	1	0	3	1	1	1	0	0	0	0	0	0	3	2	3	1	1	1	1	1	1	1	0	1	1	1	0	1	1	0	0	0	0	4	1	1	0	0	1
1982	2020/2/21 11:36	373	Î¢ÐÅ		110.152.112.62	ÐÂ½®	ÎÚÂ³Ä¾Æë	0	0	0	0	1	1	1	0	1	1	0	1	0	0	0	2	3	2	1	1	1	1	1	0	1	0	1	0	0	0	0	0	0	0	1	0	5	1	1	0	0	0
1983	2020/2/21 11:36	608	Î¢ÐÅ		183.95.248.93	ºþ±±	Îäºº	0	0	0	0	1	1	1	1	1	1	1	1	1	1	0	1	1	1	1	1	1	1	1	1	1	0	1	0	0	0	0	0	0	1	0	0	1	1	1	0	0	0
1984	2020/2/21 11:36	170	ÊÖ»úÌá½»	Ö±½Ó·ÃÎÊ	112.47.94.135	¸£½¨	ÈªÖÝ	0	0	0	0	1	2	1	0	1	0	0	1	0	0	0	2	1	1	1	1	0	1	1	0	0	0	1	0	1	1	0	0	1	1	0	0	5	0	1	0	0	1
1985	2020/2/21 11:37	459	Î¢ÐÅ		116.76.79.55	¹ã¶«	ÉîÛÚ	0	0	0	0	1	2	1	1	1	1	0	1	0	0	0	2	1	1	1	1	1	1	1	0	1	0	1	0	0	0	0	0	0	1	0	0	2	1	1	0	0	0
1986	2020/2/21 11:37	823	ÊÖ»úÌá½»	Ö±½Ó·ÃÎÊ	211.161.175.227	ºþ±±	Îäºº	0	0	0	0	1	5	1	1	1	1	1	1	1	1	0	2	5	2	1	1	1	1	1	1	1	0	1	0	0	1	1	0	0	1	0	0	4	1	1	0	0	1
1987	2020/2/21 11:37	263	Î¢ÐÅ		113.57.183.237	ºþ±±	Îäºº	0	0	0	0	1	2	1	0	1	1	1	1	1	1	0	2	1	1	1	1	0	0	1	0	1	0	1	1	0	0	0	0	1	0	0	0	2	0	1	0	0	0
1988	2020/2/21 11:37	422	Î¢ÐÅ		171.82.234.68	ºþ±±	Îäºº	0	0	0	0	1	2	1	0	1	1	1	1	0	0	0	1	1	1	1	1	1	1	1	1	1	0	1	0	0	0	0	0	1	1	0	0	3	1	1	0	0	1
1989	2020/2/21 11:37	155	ÊÖ»úÌá½»	Ö±½Ó·ÃÎÊ	123.149.156.157	ºÓÄÏ	ÂåÑô	0	0	0	0	1	2	1	0	0	1	0	1	0	0	0	2	2	1	1	1	0	0	1	0	1	0	1	1	0	0	0	0	0	1	0	0	3	1	1	0	0	1
1990	2020/2/21 11:38	509	Î¢ÐÅ		183.197.17.158	ºÓ±±	Ê¯¼Ò×¯	1	1	1	0	1	4	1	1	0	1	1	0	0	0	0	2	3	2	1	1	0	1	1	0	1	0	1	0	0	0	0	0	0	0	0	1	2	1	1	0	0	0
1991	2020/2/21 11:38	412	Î¢ÐÅ		117.136.52.101	ºþ±±	Îäºº	0	0	0	1	0	1	1	1	1	1	1	1	0	0	0	1	2	1	1	1	1	1	1	0	1	0	1	1	0	0	1	0	0	1	0	0	3	1	1	1	1	1
1993	2020/2/21 11:39	305	Î¢ÐÅ		119.79.43.104	ºþ±±	Îäºº	0	1	0	1	0	3	1	1	1	0	0	1	0	1	0	2	3	2	1	1	1	1	1	1	1	0	1	0	0	0	0	0	1	0	0	0	3	1	1	0	0	0
1994	2020/2/21 11:39	474	Î¢ÐÅ		111.178.198.118	ºþ±±	»ÆÊ¯	0	0	0	0	1	3	1	1	1	1	1	1	0	0	0	2	3	2	1	1	1	1	0	0	1	0	1	1	0	0	1	1	1	1	0	0	3	1	1	1	0	1
1995	2020/2/21 11:39	277	Î¢ÐÅ		61.158.147.202	ºÓÄÏ	ÂåÑô	0	1	0	0	0	2	1	1	1	1	0	1	1	1	0	1	3	1	1	1	0	1	1	1	1	0	1	0	0	0	0	0	0	0	0	0	4	1	0	0	0	1
1996	2020/2/21 11:39	369	Î¢ÐÅ		119.97.239.146	ºþ±±	Îäºº	0	0	1	1	0	4	1	0	1	1	0	1	0	0	0	3	4	2	1	1	1	1	1	1	1	0	0	1	0	0	1	1	0	0	0	0	3	1	1	0	0	1
1997	2020/2/21 11:39	385	Î¢ÐÅ		43.227.139.191	ºþ±±	Îäºº	0	0	0	0	1	4	1	1	1	1	1	1	0	1	0	2	1	1	1	1	1	1	1	1	1	0	1	0	0	0	0	0	0	1	0	0	3	0	1	0	0	0
1998	2020/2/21 11:39	243	Î¢ÐÅ		111.60.4.101	ºþ±±	Îäºº	0	0	1	0	0	1	1	1	0	0	0	0	0	1	0	2	1	2	1	1	1	1	1	1	1	0	1	1	1	0	1	1	0	0	0	0	5	1	1	1	0	1
1999	2020/2/21 11:39	345	Î¢ÐÅ		221.234.18.130	ºþ±±	¶÷Ê©	0	0	0	0	1	3	1	1	1	1	1	1	0	1	0	1	1	1	1	1	1	1	1	1	1	0	1	1	0	0	1	1	0	1	0	0	3	1	1	1	0	1
2000	2020/2/21 11:39	302	Î¢ÐÅ		117.151.243.21	ºþ±±	¶÷Ê©	0	0	0	0	1	5	1	1	1	0	1	1	0	1	0	2	3	2	1	1	1	1	1	1	1	0	1	1	1	1	1	1	1	1	0	0	4	1	1	1	0	1
2001	2020/2/21 11:39	383	Î¢ÐÅ		114.221.52.163	½­ËÕ	ÄÏ¾©	0	0	0	0	1	3	1	0	0	0	0	0	0	0	0	4	3	2	1	1	1	1	1	1	1	0	1	1	1	1	1	1	1	1	1	0	3	1	0	1	1	1
2002	2020/2/21 11:40	990	Î¢ÐÅ		183.92.248.218	ºþ±±	Îäºº	0	0	0	0	1	4	1	0	0	0	1	0	0	0	0	1	1	1	1	1	1	1	1	1	1	0	1	0	0	0	1	1	0	0	0	0	2	1	1	0	0	0
2003	2020/2/21 11:40	125	Î¢ÐÅ		113.57.245.139	ºþ±±	Îäºº	0	0	0	0	1	5	1	1	1	1	1	1	1	1	0	2	2	1	1	1	1	1	1	1	1	0	1	1	1	1	1	1	1	1	0	0	2	1	1	1	0	1
2004	2020/2/21 11:40	171	ÊÖ»úÌá½»	Ö±½Ó·ÃÎÊ	183.199.168.155	ºÓ±±	ºâË®	0	0	0	0	1	4	1	1	1	0	0	0	0	0	0	1	1	1	1	1	1	1	0	0	0	0	1	0	0	0	1	0	0	1	0	0	1	1	1	1	0	0
2005	2020/2/21 11:40	307	Î¢ÐÅ		120.229.49.26	¹ã¶«	ÉîÛÚ	0	0	0	0	1	1	1	1	1	1	0	1	0	0	0	2	1	3	1	1	1	1	1	0	1	0	1	0	0	1	0	0	1	1	0	0	3	0	1	0	0	1
2006	2020/2/21 11:40	524	Î¢ÐÅ		223.104.213.6	ÉÏº£	ÉÏº£	0	0	0	0	1	2	1	1	1	1	0	1	0	0	0	2	2	2	1	1	1	1	0	0	1	0	1	1	1	1	1	1	1	1	0	0	4	1	1	1	0	1
2007	2020/2/21 11:40	663	Î¢ÐÅ		115.191.152.130	ºþ±±	Îäºº	0	1	0	1	0	1	1	0	1	0	0	0	0	0	0	4	3	1	0	1	0	1	0	0	0	0	1	1	1	0	0	0	1	1	0	0	5	0	1	1	0	1
2008	2020/2/21 11:40	369	Î¢ÐÅ		117.136.53.47	ºþ±±	Îäºº	1	0	0	0	0	1	1	1	1	1	1	1	0	0	0	2	2	2	1	1	1	1	1	1	1	0	1	1	1	1	1	1	1	1	1	0	5	0	1	0	0	0
2009	2020/2/21 11:40	461	Î¢ÐÅ		183.95.250.152	ºþ±±	Îäºº	0	0	0	0	1	5	1	1	1	1	1	1	1	1	0	1	1	1	1	1	1	1	1	0	1	0	1	0	0	0	0	0	1	1	0	0	4	1	1	0	0	1
2010	2020/2/21 11:40	632	Î¢ÐÅ		117.136.53.86	ºþ±±	Îäºº	0	0	0	0	1	2	1	1	1	1	1	0	0	0	0	2	1	1	1	1	1	1	1	1	1	0	0	1	1	1	1	1	0	1	0	0	3	1	1	0	0	1
2011	2020/2/21 11:41	312	Î¢ÐÅ		111.60.127.170	ºþ±±	Îäºº	0	0	0	1	0	2	1	0	0	0	0	0	0	0	0	2	2	2	1	1	1	1	1	0	0	0	1	1	1	0	1	0	0	0	0	0	2	0	0	0	0	1
2012	2020/2/21 11:41	374	Î¢ÐÅ		117.136.81.95	ºþ±±	Îäºº	0	0	0	0	1	4	1	0	1	1	1	0	0	0	0	2	3	1	1	1	0	1	1	0	1	0	1	0	1	0	0	0	0	1	0	0	3	0	1	0	0	1
2013	2020/2/21 11:41	222	ÊÖ»úÌá½»	Ö±½Ó·ÃÎÊ	175.189.148.239	ºþ±±	Îäºº	0	0	0	0	1	2	1	0	1	1	0	0	0	1	0	2	3	2	1	1	0	1	0	1	1	0	1	0	0	1	1	0	1	1	0	0	4	1	1	1	0	1
2014	2020/2/21 11:41	396	Î¢ÐÅ		117.157.56.176	¸ÊËà	ÎäÍþ	0	0	0	0	1	3	1	1	1	0	0	1	0	0	0	2	2	2	1	1	0	1	1	1	1	0	1	0	1	0	1	0	0	1	0	0	3	1	1	0	0	1
2015	2020/2/21 11:41	309	Î¢ÐÅ		49.117.210.124	ÐÂ½®	Ê¯ºÓ×Ó	0	0	0	0	1	2	1	1	1	1	1	1	0	1	0	2	2	2	1	1	1	1	1	0	1	0	1	1	1	1	0	0	1	1	0	0	4	1	1	0	0	1
2016	2020/2/21 11:41	237	Î¢ÐÅ		122.191.189.91	ºþ±±	¶÷Ê©	0	0	0	0	1	2	1	1	1	1	1	1	0	0	0	1	1	3	1	1	1	1	0	0	1	0	1	0	0	0	0	0	0	1	0	0	3	1	1	1	0	1
2017	2020/2/21 11:42	242	Î¢ÐÅ		119.103.166.230	ºþ±±	Îäºº	1	0	0	0	0	5	1	0	1	1	1	1	0	1	0	1	2	3	1	1	1	1	1	1	1	0	0	1	0	1	1	0	0	1	0	0	4	1	1	0	0	0
2018	2020/2/21 11:42	301	Î¢ÐÅ		117.150.41.240	ºþ±±	ÏåÑô	0	0	0	0	1	3	1	1	1	1	0	1	0	1	0	2	3	1	1	1	1	1	1	1	1	0	1	0	0	0	0	1	0	1	0	0	3	1	1	1	0	1
2020	2020/2/21 11:42	365	Î¢ÐÅ		117.136.81.226	ºþ±±	Îäºº	0	0	0	0	1	2	1	1	1	0	1	1	0	0	0	2	2	2	1	1	1	1	1	1	1	0	1	1	0	0	0	0	0	1	0	0	3	1	1	1	0	1
2021	2020/2/21 11:42	318	ÊÖ»úÌá½»	Ö±½Ó·ÃÎÊ	27.18.38.160	ºþ±±	Îäºº	0	0	0	1	0	2	1	1	1	0	0	1	0	1	0	2	2	2	1	1	1	1	0	0	1	0	1	1	0	1	1	1	1	1	0	0	3	1	1	1	0	1
2022	2020/2/21 11:42	294	Î¢ÐÅ		171.115.101.193	ºþ±±	¶÷Ê©	0	0	0	0	1	3	1	1	1	1	0	1	0	1	0	1	2	1	1	1	1	1	1	0	1	0	1	1	1	1	1	1	0	1	0	0	3	1	1	0	0	1
2023	2020/2/21 11:42	603	Î¢ÐÅ		39.154.167.111	ÄÚÃÉ¹Å	¶õ¶û¶àË¹	0	0	0	0	1	4	1	1	1	1	0	0	0	0	0	2	1	2	1	1	1	1	1	0	1	0	1	1	1	0	1	1	0	0	0	0	3	1	1	1	1	1
2024	2020/2/21 11:43	244	Î¢ÐÅ		103.98.241.159	ºþ±±	Îäºº	0	0	0	0	1	5	1	0	1	1	1	0	0	1	0	1	1	1	1	1	1	1	1	1	1	0	1	0	0	0	0	0	0	1	0	0	2	0	1	1	0	1
2025	2020/2/21 11:43	117	Î¢ÐÅ		60.165.30.115	¸ÊËà	Æ½Á¹	0	0	0	0	1	3	1	0	1	1	0	0	0	0	0	2	1	1	1	1	1	1	1	1	1	0	1	0	0	1	0	0	0	1	0	0	3	1	1	1	0	1
2026	2020/2/21 11:43	279	ÊÖ»úÌá½»	Ö±½Ó·ÃÎÊ	39.149.85.87	ºÓÄÏ	ÖÜ¿Ú	0	0	0	0	1	5	1	0	1	1	0	1	0	0	0	2	1	1	1	1	0	1	0	0	1	0	1	0	0	1	0	0	0	1	0	0	3	1	1	1	0	1
2027	2020/2/21 11:43	174	ÊÖ»úÌá½»	Ö±½Ó·ÃÎÊ	223.8.197.34	É½Î÷	½ú³Ç	0	0	0	0	1	1	1	0	1	1	0	1	0	0	0	1	1	1	1	1	1	1	0	0	0	0	1	0	0	1	0	0	0	1	0	0	1	1	0	0	0	0
2028	2020/2/21 11:43	421	Î¢ÐÅ		117.151.80.100	ºþ±±	Îäºº	0	0	0	0	1	1	0	1	1	1	1	0	0	1	0	3	3	2	1	1	1	1	1	0	1	0	1	0	0	0	0	0	1	0	0	0	2	0	1	0	0	1
2029	2020/2/21 11:43	244	Î¢ÐÅ		120.231.182.95	¹ã¶«	Öéº£	0	0	0	0	1	5	1	1	1	0	0	0	0	0	0	1	1	1	1	1	0	1	0	0	1	0	1	0	0	0	0	0	0	0	0	0	3	0	0	1	0	1
2030	2020/2/21 11:43	528	Î¢ÐÅ		1.80.117.250	ÉÂÎ÷	Î÷°²	0	0	0	0	1	2	1	1	1	1	0	0	0	1	0	2	1	2	1	1	1	1	1	1	1	0	1	0	0	0	0	0	0	1	0	0	3	0	1	1	0	0
2031	2020/2/21 11:44	214	ÊÖ»úÌá½»	Ö±½Ó·ÃÎÊ	171.82.210.85	ºþ±±	Îäºº	0	0	0	0	1	2	1	1	1	1	0	1	0	0	0	1	1	1	1	1	1	1	1	0	1	0	1	1	0	0	0	0	0	1	0	0	3	0	1	0	0	0
2032	2020/2/21 11:44	190	ÊÖ»úÌá½»	Ö±½Ó·ÃÎÊ	180.122.75.215	½­ËÕ	Ì©ÖÝ	0	0	0	0	1	2	1	0	1	0	0	0	0	0	0	2	2	2	0	1	0	0	1	0	1	0	1	1	0	1	1	1	0	1	0	0	3	1	1	0	0	0
2034	2020/2/21 11:44	195	Î¢ÐÅ		171.115.110.53	ºþ±±	¶÷Ê©	0	0	0	0	1	2	1	0	0	0	0	0	0	0	0	3	3	1	1	1	0	1	0	0	0	0	1	0	0	1	0	0	0	1	0	0	5	0	1	0	0	1
2035	2020/2/21 11:44	336	Î¢ÐÅ		171.82.110.61	ºþ±±	Îäºº	0	0	1	1	0	5	1	0	0	0	0	0	0	0	0	4	3	3	1	1	0	1	0	0	1	0	1	1	1	1	1	1	1	1	0	0	5	0	1	0	0	1
2036	2020/2/21 11:44	201	Î¢ÐÅ		113.201.6.64	ÉÂÎ÷	ÉÌÂå	0	0	0	0	1	2	0	1	1	0	0	1	0	0	0	2	2	1	1	1	1	1	1	1	1	0	0	1	1	1	0	0	1	0	0	0	3	1	1	0	0	1
2037	2020/2/21 11:44	655	ÊÖ»úÌá½»	Ö±½Ó·ÃÎÊ	117.136.53.203	ºþ±±	Îäºº	0	0	0	0	1	5	1	1	1	1	1	1	1	1	0	1	1	1	1	1	1	1	1	1	1	0	1	1	0	1	1	1	1	1	0	0	1	1	1	1	0	1
2039	2020/2/21 11:45	311	Î¢ÐÅ		27.17.94.41	ºþ±±	Îäºº	0	0	0	0	1	5	1	0	0	0	0	0	0	0	0	1	2	2	1	1	1	1	1	1	1	0	1	1	1	1	1	1	1	1	0	0	4	1	1	1	0	1
2040	2020/2/21 11:45	253	ÊÖ»úÌá½»	Ö±½Ó·ÃÎÊ	27.18.132.242	ºþ±±	Îäºº	0	0	0	0	1	3	1	1	1	1	1	1	0	1	0	2	3	3	1	1	1	1	1	0	1	0	1	1	0	0	0	0	0	1	0	0	3	1	1	1	0	1
2041	2020/2/21 11:45	813	Î¢ÐÅ		182.139.190.71	ËÄ´¨	³É¶¼	0	0	0	0	1	1	1	0	0	0	0	0	0	0	0	3	1	2	1	1	0	0	1	0	1	0	1	0	0	1	0	0	0	1	1	0	3	1	1	0	0	1
2042	2020/2/21 11:45	1011	Î¢ÐÅ		223.104.23.39	º£ÄÏ	º£¿Ú	0	0	0	0	1	3	0	0	0	0	1	0	0	0	1	4	1	2	1	1	0	1	1	1	1	0	1	1	0	1	1	1	1	0	0	0	3	0	0	0	0	1
2043	2020/2/21 11:45	425	Î¢ÐÅ		1.204.73.217	¹óÖÝ	¹óÑô	0	0	0	0	1	3	1	0	0	0	0	0	0	0	0	1	1	1	1	1	0	0	0	0	0	0	1	0	0	0	0	0	0	1	0	0	2	0	1	0	0	1
2044	2020/2/21 11:45	487	Î¢ÐÅ		183.92.249.0	ºþ±±	Îäºº	0	0	0	0	1	5	1	1	1	1	1	1	1	1	0	2	1	2	1	1	1	1	1	1	1	0	1	1	1	1	1	1	1	0	0	0	5	1	1	1	1	1
2045	2020/2/21 11:46	358	Î¢ÐÅ		106.92.251.172	ÖØÇì	ÖØÇì	0	0	0	0	1	5	1	1	1	1	0	0	0	0	0	1	3	2	1	1	1	1	1	1	1	0	1	1	1	1	1	1	0	0	0	0	3	0	1	0	0	1
2046	2020/2/21 11:46	560	Î¢ÐÅ		117.155.228.218	ºþ±±	»ÆÊ¯	0	0	0	0	1	1	1	1	1	1	0	1	0	0	0	2	1	1	1	1	1	1	1	1	1	0	1	1	1	1	0	1	1	1	0	0	3	1	1	1	1	1
2047	2020/2/21 11:46	737	Î¢ÐÅ		117.155.143.98	ºþ±±	¶õÖÝ	0	1	0	0	0	2	1	1	1	1	1	1	1	1	0	1	1	2	1	1	1	1	1	0	1	0	1	0	0	0	1	0	0	0	0	0	3	1	1	0	0	0
2048	2020/2/21 11:47	234	Î¢ÐÅ		27.17.203.230	ºþ±±	Îäºº	0	0	0	0	1	2	1	1	1	1	0	0	0	1	0	2	2	2	1	1	0	1	1	1	1	0	1	0	0	0	0	1	0	1	0	0	3	1	1	0	0	1
2049	2020/2/21 11:47	726	Î¢ÐÅ		112.96.165.177	¹ã¶«	¹ãÖÝ	0	0	0	0	1	5	1	1	1	1	0	1	0	0	0	2	2	2	1	1	1	1	1	1	1	0	1	0	1	1	0	1	0	1	0	0	3	1	1	0	0	1
2050	2020/2/21 11:48	211	Î¢ÐÅ		125.62.6.112	ÖØÇì	ÖØÇì	0	0	0	0	1	5	1	1	1	1	0	1	0	0	0	2	1	1	1	1	1	1	1	0	1	0	1	1	0	0	0	0	0	0	0	0	3	1	1	1	0	1
2051	2020/2/21 11:48	957	Î¢ÐÅ		43.227.137.130	ºþ±±	Îäºº	0	0	1	1	0	2	1	0	0	0	0	0	0	0	0	3	3	3	1	1	1	1	1	0	1	0	1	1	0	1	0	1	0	0	0	0	4	0	1	0	0	1
2052	2020/2/21 11:48	370	Î¢ÐÅ		114.139.233.60	¹óÖÝ	Ç­ÄÏ	0	0	0	0	1	3	1	1	1	1	1	1	0	0	0	2	2	2	1	1	1	1	0	1	1	0	1	0	0	0	1	1	0	1	0	0	2	1	1	0	0	1
2053	2020/2/21 11:49	396	Î¢ÐÅ		117.10.204.217	Ìì½ò	Ìì½ò	0	0	0	0	1	3	1	1	1	1	1	1	1	0	0	1	2	1	1	1	1	1	1	1	1	0	1	1	1	1	1	0	0	1	0	0	4	1	1	1	1	1
2054	2020/2/21 11:49	484	Î¢ÐÅ		171.115.79.218	ºþ±±	¶÷Ê©	0	0	0	0	1	3	1	1	1	1	0	1	0	1	0	2	2	2	1	1	1	1	1	1	1	0	1	1	0	1	1	1	0	0	0	0	2	1	1	0	0	0
2055	2020/2/21 11:49	219	ÊÖ»úÌá½»	Ö±½Ó·ÃÎÊ	27.26.211.56	ºþ±±	¾£ÖÝ	0	0	0	0	1	2	1	1	1	1	0	0	0	1	0	2	3	2	1	0	0	0	1	0	1	0	1	0	0	1	0	0	0	1	0	0	2	1	1	1	0	0
2056	2020/2/21 11:49	329	Î¢ÐÅ		122.97.178.166	½­ËÕ	ÄÏ¾©	0	0	0	1	0	3	1	0	0	0	0	0	0	0	0	2	3	2	1	1	1	1	1	0	1	0	1	1	0	0	0	0	1	0	0	0	3	0	1	0	0	0
2057	2020/2/21 11:49	194	Î¢ÐÅ		113.57.182.166	ºþ±±	Îäºº	0	0	0	1	1	2	1	1	1	0	0	0	0	0	0	3	1	2	1	1	1	1	0	0	1	0	1	0	1	0	0	0	0	1	0	0	4	0	1	0	0	1
2059	2020/2/21 11:50	178	ÊÖ»úÌá½»	Ö±½Ó·ÃÎÊ	123.11.81.70	ºÓÄÏ	ÄÏÑô	0	0	0	0	1	2	1	1	1	1	1	1	0	0	0	1	1	1	1	1	1	1	0	1	0	0	1	0	0	0	0	0	0	1	0	0	5	1	1	1	0	1
2060	2020/2/21 11:50	188	Î¢ÐÅ		43.227.137.17	ºþ±±	Îäºº	0	0	0	0	1	2	1	1	1	1	1	1	0	1	0	1	3	1	1	1	1	1	1	0	1	0	1	0	0	0	0	0	0	1	0	0	3	0	1	1	0	1
2061	2020/2/21 11:50	263	Î¢ÐÅ		182.241.3.107	ÔÆÄÏ	´óÀí	0	0	0	0	1	2	1	0	1	1	0	0	0	0	0	4	2	2	0	1	0	0	1	0	0	0	1	0	1	0	0	0	0	1	0	0	4	0	1	0	0	0
2062	2020/2/21 11:51	424	Î¢ÐÅ		171.113.193.133	ºþ±±	Îäºº	0	0	0	0	1	3	1	1	1	0	0	0	0	0	0	3	3	2	0	1	0	0	0	0	1	0	1	1	1	1	1	1	1	1	0	0	3	0	0	0	0	0
2063	2020/2/21 11:51	278	Î¢ÐÅ		171.115.102.186	ºþ±±	¶÷Ê©	0	0	0	0	1	1	1	1	1	1	0	0	0	0	0	2	2	2	1	1	1	1	1	1	1	0	1	1	1	0	1	1	0	0	0	0	2	1	1	0	0	1
2064	2020/2/21 11:51	287	Î¢ÐÅ		171.82.167.113	ºþ±±	Îäºº	0	0	0	0	1	3	1	1	1	1	1	1	1	1	0	1	1	2	1	1	1	1	1	1	1	0	1	1	1	1	0	0	0	0	0	0	3	1	1	1	0	1
2065	2020/2/21 11:52	462	Î¢ÐÅ		171.113.143.211	ºþ±±	Îäºº	0	0	0	0	1	2	1	1	1	1	1	1	0	0	0	2	1	2	1	1	1	1	1	1	1	0	1	1	0	1	1	1	1	0	0	0	3	1	1	1	0	1
2066	2020/2/21 11:52	252	Î¢ÐÅ		171.82.174.47	ºþ±±	Îäºº	0	0	0	0	1	2	1	1	1	1	1	0	0	1	0	1	2	1	0	1	0	1	0	1	1	0	1	1	0	0	0	0	1	0	0	0	3	1	1	0	0	1
2067	2020/2/21 11:52	232	Î¢ÐÅ		223.104.20.122	ºþ±±	Îäºº	0	0	0	0	1	2	1	0	1	0	0	0	0	0	0	2	3	2	1	0	0	0	0	1	1	0	1	1	0	0	0	0	1	0	0	0	5	0	1	1	0	0
2068	2020/2/21 11:53	1289	Î¢ÐÅ		183.95.249.215	ºþ±±	Îäºº	0	0	0	0	1	5	1	1	1	1	1	1	1	1	0	1	1	1	1	1	1	1	1	1	1	0	1	1	1	1	1	1	1	1	0	0	2	1	1	1	0	1
2069	2020/2/21 11:53	468	Î¢ÐÅ		27.18.49.36	ºþ±±	Îäºº	0	0	0	0	1	1	1	1	0	0	0	0	0	0	0	3	3	2	1	1	0	1	0	1	1	0	1	0	0	0	0	0	0	0	0	0	3	1	1	1	1	1
2070	2020/2/21 11:53	167	Î¢ÐÅ		111.60.6.102	ºþ±±	Îäºº	0	0	0	1	0	3	1	1	1	1	1	1	0	0	0	3	3	2	1	1	1	1	0	1	0	0	0	1	0	0	1	1	1	0	0	0	3	1	1	0	0	0
2071	2020/2/21 11:53	777	Î¢ÐÅ		14.108.152.48	ÖØÇì	ÖØÇì	0	0	0	0	1	4	1	1	1	1	1	1	0	0	0	2	2	1	1	1	1	1	1	1	1	0	1	1	0	1	0	1	1	1	0	0	4	1	1	1	0	1
2073	2020/2/21 11:54	361	Î¢ÐÅ		27.18.216.201	ºþ±±	Îäºº	0	0	0	0	1	2	1	1	1	1	1	1	0	1	0	2	3	2	1	1	1	1	1	1	1	0	1	1	1	0	0	1	0	1	0	0	4	1	1	0	0	1
2074	2020/2/21 11:54	284	Î¢ÐÅ		117.136.53.14	ºþ±±	Îäºº	0	0	0	0	1	4	1	1	1	1	1	1	1	1	0	1	3	2	1	1	1	1	0	0	0	0	1	1	1	0	0	1	0	0	0	0	4	1	1	0	0	1
2075	2020/2/21 11:55	1522	Î¢ÐÅ		117.155.229.156	ºþ±±	»ÆÊ¯	0	0	0	0	1	5	1	1	1	1	1	1	1	1	0	1	1	2	1	1	1	1	1	1	1	0	1	1	1	1	1	1	0	1	0	0	2	1	1	1	1	1
2076	2020/2/21 11:56	240	Î¢ÐÅ		117.153.72.212	ºþ±±	ÒË²ý	0	0	0	0	1	5	1	0	1	1	0	0	0	0	0	2	1	1	1	1	0	1	0	0	1	0	1	0	0	0	0	0	0	1	0	0	3	1	1	0	0	1
2077	2020/2/21 11:56	304	Î¢ÐÅ		1.86.133.156	ÉÂÎ÷	Î÷°²	0	0	0	0	1	5	1	1	1	1	1	0	0	0	0	2	2	1	1	1	1	1	0	1	0	0	1	0	1	1	0	0	0	1	0	0	2	1	1	1	0	1
2078	2020/2/21 11:57	301	Î¢ÐÅ		110.155.162.183	ÐÂ½®	Ê¯ºÓ×Ó	0	0	0	0	1	2	1	1	1	1	1	1	0	1	0	2	2	2	1	1	1	1	1	1	1	0	1	0	0	0	1	0	0	1	0	0	4	1	0	0	0	1
2079	2020/2/21 11:57	1052	Î¢ÐÅ		120.202.27.94	ºþ±±	Îäºº	0	0	0	1	0	3	1	0	1	0	0	0	0	0	0	4	3	2	1	1	1	1	0	0	1	0	0	1	0	0	0	0	1	1	0	0	5	1	1	1	0	1
2080	2020/2/21 11:57	271	Î¢ÐÅ		42.90.196.193	¸ÊËà	ÎäÍþ	0	0	0	0	1	2	1	1	1	1	1	1	1	0	0	1	2	2	1	1	1	1	1	1	1	0	1	1	1	1	0	0	0	1	0	0	2	1	1	1	1	1
2081	2020/2/21 11:58	958	Î¢ÐÅ		223.104.30.164	ÐÂ½®	ÎÚÂ³Ä¾Æë	0	0	0	0	1	3	1	0	1	1	1	1	0	0	0	1	1	2	1	1	1	1	1	0	1	0	1	0	0	0	0	0	0	0	0	0	3	1	1	1	0	1
2082	2020/2/21 11:58	837	Î¢ÐÅ		223.75.127.84	ºþ±±	¶÷Ê©	0	0	0	1	1	3	1	1	1	1	1	1	1	1	0	2	2	3	1	1	1	1	1	1	1	0	1	0	0	0	0	0	0	0	0	0	3	1	1	0	0	0
2083	2020/2/21 11:58	636	Î¢ÐÅ		117.150.33.78	ºþ±±	ÏåÑô	0	0	0	0	1	1	1	1	0	1	0	0	0	1	0	1	1	1	1	1	1	1	1	0	1	0	1	1	0	1	1	1	1	1	0	0	3	0	1	0	0	1
2084	2020/2/21 11:58	409	Î¢ÐÅ		223.104.111.178	±±¾©	±±¾©	0	0	0	0	1	2	1	0	1	1	0	0	0	0	0	2	2	2	1	1	1	1	1	1	0	0	1	0	0	0	0	0	0	1	0	0	5	1	1	0	0	1
2085	2020/2/21 11:58	612	Î¢ÐÅ		218.201.194.176	¹óÖÝ	¹óÑô	0	0	0	0	1	5	1	1	1	1	0	0	0	0	0	2	4	1	1	1	1	1	1	1	1	0	1	1	0	0	1	0	1	0	0	0	1	1	1	1	0	1
2086	2020/2/21 11:58	123	ÊÖ»úÌá½»	Ö±½Ó·ÃÎÊ	49.118.180.194	ÐÂ½®	ÎÚÂ³Ä¾Æë	0	0	0	0	1	1	1	1	0	1	0	1	1	0	0	1	1	1	1	1	1	1	1	1	1	0	1	0	0	0	0	0	0	1	0	0	3	1	1	1	0	1
2087	2020/2/21 11:59	180	Î¢ÐÅ		222.91.89.177	ÉÂÎ÷	Î÷°²	0	0	0	0	1	4	1	1	1	1	1	1	0	0	0	2	2	2	1	1	1	1	1	1	1	0	1	0	0	0	0	0	0	0	0	0	3	1	1	1	0	1
2088	2020/2/21 11:59	237	Î¢ÐÅ		117.153.154.111	ºþ±±	¶÷Ê©	0	0	0	0	1	5	1	1	1	1	1	1	1	1	0	2	1	1	1	1	1	1	1	1	1	0	1	1	1	1	1	1	1	1	0	0	5	1	1	1	0	1
2090	2020/2/21 12:00	1197	Î¢ÐÅ		27.17.74.190	ºþ±±	Îäºº	0	1	0	1	0	1	1	1	0	0	0	0	0	1	0	2	3	1	1	0	0	1	0	0	1	0	1	1	1	0	0	1	1	0	1	0	3	1	0	0	0	1
2091	2020/2/21 12:00	832	Î¢ÐÅ		117.143.170.244	ÉÏº£	ÉÏº£	0	0	0	0	1	2	1	0	0	1	0	0	1	0	0	1	1	2	1	1	1	1	1	1	1	0	1	0	0	0	0	1	0	0	0	0	3	1	1	0	0	0
2092	2020/2/21 12:00	447	Î¢ÐÅ		103.40.223.116	ÉÏº£	ÉÏº£	0	0	0	0	1	3	1	1	1	0	0	0	0	1	0	1	3	1	1	1	1	1	1	0	1	0	0	0	0	0	0	0	0	0	0	1	3	1	1	0	0	1
2094	2020/2/21 12:02	347	ÊÖ»úÌá½»	Ö±½Ó·ÃÎÊ	58.45.12.122	ºþÄÏ	ÖêÖÞ	0	0	0	0	1	2	1	0	1	0	0	0	0	0	0	3	1	1	1	1	0	1	1	0	0	0	1	0	0	1	0	0	0	1	0	0	3	1	0	1	0	1
2095	2020/2/21 12:02	336	Î¢ÐÅ		117.152.217.204	ºþ±±	Îäºº	0	0	0	0	1	4	1	1	1	1	0	1	0	1	0	2	2	2	1	1	1	1	1	1	1	0	1	1	0	0	1	1	0	1	0	0	3	1	1	0	0	0
2096	2020/2/21 12:03	284	Î¢ÐÅ		120.229.161.19	¹ã¶«	»ÝÖÝ	0	0	0	1	0	3	1	0	1	1	0	0	0	0	0	4	4	3	1	1	0	1	1	0	0	0	0	0	1	1	0	0	0	1	0	0	4	1	1	0	0	0
2097	2020/2/21 12:03	293	Î¢ÐÅ		39.68.7.37	É½¶«	¼ÃÄþ	0	0	0	0	1	5	1	1	1	1	1	0	0	1	0	2	2	1	1	1	1	1	1	1	1	0	1	1	1	1	1	1	1	1	0	0	2	1	1	0	0	1
2098	2020/2/21 12:05	432	Î¢ÐÅ		171.83.2.60	ºþ±±	Îäºº	0	0	0	0	1	2	1	1	1	0	0	0	0	0	0	3	2	3	1	1	0	1	1	0	0	0	1	0	0	0	0	0	0	0	0	0	3	0	1	0	0	1
2099	2020/2/21 12:05	211	Î¢ÐÅ		183.165.110.239	°²»Õ	Ðû³Ç	0	0	0	1	0	3	0	0	1	0	0	0	0	0	0	4	4	3	1	1	1	1	1	1	1	0	0	0	0	0	0	0	1	0	0	0	5	1	1	1	1	1
2100	2020/2/21 12:05	575	Î¢ÐÅ		117.136.74.201	ºþ±±	Îäºº	0	0	0	0	1	5	1	1	1	1	1	0	0	0	0	1	3	1	1	1	1	1	1	1	1	0	1	1	0	0	1	1	1	1	0	0	3	1	1	1	0	1
2101	2020/2/21 12:05	279	Î¢ÐÅ		43.227.137.84	ºþ±±	Îäºº	0	0	0	0	1	5	1	1	1	1	1	0	1	1	0	1	3	1	1	1	1	1	1	1	1	0	1	1	0	1	1	0	1	1	0	0	4	1	1	1	0	1
2102	2020/2/21 12:05	165	Î¢ÐÅ		183.225.75.60	ÔÆÄÏ	ÕÑÍ¨	0	0	0	0	1	2	1	0	1	0	0	0	0	0	0	2	1	1	1	1	0	0	0	0	0	0	1	0	0	0	0	0	0	1	0	0	2	0	1	0	0	1
2103	2020/2/21 12:06	353	Î¢ÐÅ		112.66.96.59	º£ÄÏ	º£¿Ú	0	0	0	0	1	5	1	1	1	1	1	1	0	0	0	2	3	2	0	0	1	1	1	1	1	1	1	1	0	0	1	1	1	1	0	0	1	1	1	0	1	1
2104	2020/2/21 12:06	139	ÊÖ»úÌá½»	Ö±½Ó·ÃÎÊ	110.180.134.169	É½Î÷	´óÍ¬	0	0	0	0	1	2	1	1	1	1	1	0	0	0	0	2	1	1	1	1	1	1	1	0	0	0	1	0	0	0	0	0	0	1	0	0	2	1	1	1	0	0
2105	2020/2/21 12:06	267	Î¢ÐÅ		140.206.116.197	ÉÏº£	ÉÏº£	0	0	0	0	1	3	1	0	0	0	0	0	0	0	0	3	3	2	1	1	1	1	0	1	1	0	1	1	1	1	0	1	1	1	0	0	3	1	1	1	1	1
2106	2020/2/21 12:07	24987	Î¢ÐÅ		171.113.137.214	ºþ±±	Îäºº	0	0	0	1	0	5	1	0	1	1	0	1	0	0	0	3	3	4	1	1	1	1	1	1	1	0	1	1	1	1	1	1	1	1	1	0	2	1	1	1	0	1
2107	2020/2/21 12:07	150	Î¢ÐÅ		27.18.65.30	ºþ±±	Îäºº	0	0	0	0	1	2	1	1	1	0	1	0	0	0	0	3	1	2	1	1	1	1	0	1	1	0	1	1	1	1	1	1	1	1	0	0	4	1	1	1	1	1
2108	2020/2/21 12:07	1554	Î¢ÐÅ		116.9.108.79	¹ãÎ÷	ÎàÖÝ	0	0	0	0	1	3	1	0	1	1	1	0	0	0	0	4	1	3	1	1	1	1	1	0	1	0	1	0	1	0	0	1	0	0	0	0	3	1	1	0	0	0
2109	2020/2/21 12:08	550	Î¢ÐÅ		115.48.88.89	ºÓÄÏ	äðºÓ	0	0	0	0	1	5	1	1	1	1	0	1	0	0	0	1	1	1	1	1	1	1	1	1	1	0	1	1	1	1	1	1	1	1	0	0	3	1	1	0	0	1
2110	2020/2/21 12:08	491	Î¢ÐÅ		117.136.81.119	ºþ±±	Îäºº	0	0	0	0	1	5	1	1	1	1	1	0	0	0	0	3	3	2	1	1	0	1	0	1	1	0	1	0	0	0	1	0	0	1	0	0	3	1	1	0	0	1
2111	2020/2/21 12:08	254	Î¢ÐÅ		27.18.145.189	ºþ±±	Îäºº	0	0	1	0	0	3	1	1	1	0	0	0	0	0	0	3	3	1	1	1	1	1	0	0	1	0	1	1	0	0	0	0	0	0	1	0	5	0	1	1	0	1
2112	2020/2/21 12:08	366	Î¢ÐÅ		171.114.106.231	ºþ±±	ÒË²ý	0	0	0	0	1	2	1	0	1	1	1	1	0	1	0	2	2	2	1	1	1	1	1	1	1	0	1	0	1	1	0	1	0	1	0	0	5	1	1	1	1	1
2113	2020/2/21 12:09	528	Î¢ÐÅ		101.88.46.58	ÉÏº£	ÉÏº£	0	0	0	0	1	5	1	0	1	0	0	1	0	0	0	2	3	1	1	1	1	1	0	0	1	0	0	0	0	0	0	0	0	0	0	1	3	0	1	0	0	1
2114	2020/2/21 12:09	199	ÊÖ»úÌá½»	Ö±½Ó·ÃÎÊ	110.246.132.176	ºÓ±±	ÐÏÌ¨	0	0	0	0	1	2	1	1	1	1	0	1	0	0	0	2	1	1	1	1	1	1	1	1	1	0	1	1	0	0	0	1	1	1	0	0	3	1	1	1	0	1
2115	2020/2/21 12:09	793	Î¢ÐÅ		171.82.227.238	ºþ±±	Îäºº	0	0	0	1	0	3	1	1	1	0	0	1	0	0	0	2	2	2	1	1	1	1	1	1	1	0	1	1	0	1	0	1	1	1	0	0	5	0	1	0	0	1
2116	2020/2/21 12:10	251	Î¢ÐÅ		183.93.15.221	ºþ±±	¶÷Ê©	0	0	0	0	1	3	1	1	1	1	1	0	0	0	0	1	3	1	1	1	1	1	1	1	1	0	1	0	0	0	0	0	0	1	0	0	1	1	1	1	1	1
2117	2020/2/21 12:10	313	Î¢ÐÅ		117.136.81.6	ºþ±±	Îäºº	0	0	0	0	1	3	1	1	1	1	1	1	1	1	0	1	1	2	1	1	1	1	1	1	1	0	0	1	0	0	1	0	0	0	0	0	4	1	1	0	0	0
2118	2020/2/21 12:11	321	Î¢ÐÅ		171.115.78.182	ºþ±±	¶÷Ê©	0	0	0	0	1	5	1	1	1	1	1	1	1	1	0	2	2	1	1	1	1	1	1	1	1	0	1	1	1	1	1	1	1	1	0	0	5	1	1	1	1	1
2119	2020/2/21 12:11	2144	Î¢ÐÅ		183.185.228.16	É½Î÷	Ì«Ô­	0	0	0	0	1	5	0	0	0	0	0	0	0	0	1	2	1	2	1	1	1	1	1	0	1	0	1	1	1	1	0	0	1	1	0	0	4	1	1	1	0	1
2120	2020/2/21 12:11	529	Î¢ÐÅ		27.18.107.155	ºþ±±	Îäºº	0	0	0	0	1	2	1	1	0	1	1	1	0	1	0	1	1	2	1	1	1	1	1	0	1	0	1	0	0	0	0	0	0	0	1	0	2	1	1	1	0	1
2121	2020/2/21 12:12	193	Î¢ÐÅ		117.136.81.175	ºþ±±	Îäºº	0	0	0	1	0	3	1	1	1	1	0	1	0	1	0	3	3	2	1	1	1	1	1	1	1	0	1	1	1	1	1	1	1	1	0	0	3	1	1	1	1	1
2122	2020/2/21 12:12	483	Î¢ÐÅ		101.88.159.93	ÉÏº£	ÉÏº£	0	0	0	0	1	3	1	1	1	1	0	0	0	0	0	1	1	1	1	1	0	1	0	0	1	0	1	1	1	1	1	1	0	0	0	0	1	1	0	0	0	0
2123	2020/2/21 12:12	515	Î¢ÐÅ		113.57.182.133	ºþ±±	Îäºº	0	0	0	0	1	2	1	1	1	1	0	1	0	1	0	1	2	1	1	1	1	1	1	1	1	0	1	0	0	0	0	1	0	1	0	0	2	1	1	0	0	1
2124	2020/2/21 12:13	306	Î¢ÐÅ		27.18.146.78	ºþ±±	Îäºº	0	0	0	0	1	2	1	0	1	0	0	1	0	0	0	3	3	2	1	1	1	1	1	0	1	0	1	0	0	1	0	0	1	1	0	0	1	1	1	0	0	1
2125	2020/2/21 12:15	290	Î¢ÐÅ		117.153.178.83	ºþ±±	¶÷Ê©	0	0	0	0	1	2	1	1	1	1	1	1	1	1	0	1	1	1	1	1	1	1	1	1	1	0	1	1	1	1	0	0	0	0	0	0	3	1	1	0	0	1
2127	2020/2/21 12:15	299	Î¢ÐÅ		223.104.20.56	ºþ±±	Îäºº	0	0	0	0	1	2	1	1	1	1	0	0	0	1	0	1	3	3	1	0	1	1	0	0	0	0	1	0	0	0	0	0	0	0	0	0	5	1	0	1	0	1
2128	2020/2/21 12:16	833	Î¢ÐÅ		125.82.19.45	ÖØÇì	ÖØÇì	0	0	0	0	1	3	1	1	1	1	0	0	0	0	0	2	2	2	1	1	0	0	0	0	0	0	0	1	1	0	0	0	1	0	0	0	3	0	1	0	0	1
2129	2020/2/21 12:16	358	ÊÖ»úÌá½»	Ö±½Ó·ÃÎÊ	59.175.177.194	ºþ±±	Îäºº	0	0	1	1	0	2	1	1	1	1	0	1	0	1	0	1	1	1	1	1	1	1	1	1	1	0	1	1	0	0	0	0	1	1	0	0	1	1	1	1	0	1
2130	2020/2/21 12:16	556	Î¢ÐÅ		223.104.20.123	ºþ±±	Îäºº	0	0	0	0	1	1	1	0	0	0	0	0	0	0	0	2	1	2	1	1	1	1	1	0	1	0	1	1	1	1	0	1	0	0	0	0	4	0	1	0	0	1
2131	2020/2/21 12:17	839	Î¢ÐÅ		27.17.224.160	ºþ±±	Îäºº	0	0	0	1	0	5	1	1	1	1	1	1	0	1	0	1	1	2	1	1	1	1	1	1	1	0	1	1	1	1	1	1	0	1	0	0	3	1	1	1	0	1
2133	2020/2/21 12:17	265	Î¢ÐÅ		116.234.169.60	ÉÏº£	ÉÏº£	0	0	0	0	1	5	1	1	1	1	0	0	1	1	0	1	1	2	1	1	1	1	1	0	1	0	1	0	1	1	1	1	0	0	0	0	3	1	1	0	0	1
2134	2020/2/21 12:17	377	Î¢ÐÅ		171.40.67.140	ºþ±±	Ð¢¸Ð	0	0	0	0	1	5	1	0	1	1	0	0	0	0	0	2	3	2	1	1	0	1	0	0	1	0	1	1	0	0	0	1	0	0	0	0	4	1	1	1	0	0
2135	2020/2/21 12:17	304	Î¢ÐÅ		27.18.184.173	ºþ±±	Îäºº	0	0	0	1	0	5	1	1	1	1	0	0	0	0	0	3	2	2	1	1	0	1	1	0	1	0	1	1	0	0	0	1	0	1	0	0	3	0	1	0	0	1
[truncated: 1,815 more rows]
[truncated: 56 more columns]
